# Supplementary material for: Widespread domain-like perturbations of DNA methylation in whole blood of Down syndrome neonates
Source: PLoS One. 2018 Mar 30;13(3):e0194938. doi: 10.1371/journal.pone.0194938 (PMC5877863; doi:10.1371/journal.pone.0194938)
Supplement: S1 Table — (XLSX) [file pone.0194938.s002.xlsx]

## Sheet: Descriptives
DMP column	Descriptive
Probe	Probe ID (illumina manifest)
UnCor-Delta_beta	Effect size (corrected delta mean difference between groups, only corrected model)
logFC	Effect size (corrected delta mean difference between groups)
AveExpr	Mean Methylation Index
t	T-statistic
P.Value	P value
B	Bayes statistic (limma intermediate T -statistic)
q.value	Adjusted P-value (Benjamini-Hochberg)
Bonferroni	Adjusted P-value (Bonferroni)
chr	Chromosome number (HG19, Illumina manifest)
pos	Position (HG19, Illumina manifest)
strand	Orientation strand ((HG19, Illumina manifest)
Probe_rs	rs number of SNP within the probe (illumina manifest)
Probe_maf	minor allel frequency of rs number of SNP within the probe (illumina manifest)
CpG_rs	rs number of SNP within the probe (illumina manifest)
CpG_maf	minor allel frequency of rs number of SNP within the probe (illumina manifest)
SBE_rs	rs number of SNP at the single base extentension site (illumina manifest)
SBE_maf	minor allel frequency of rs number of SNP at the single base extentension site (illumina manifest)
Islands_Name	CpG island name (illumina manifest)
Relation_to_Island	CpG island feature (illumina manifest)
UCSC_RefGene_Name	UCSC reference gene name (illumina manifest)
UCSC_RefGene_Accession	UCSC reference gene accesion ID (illumina manifest)
UCSC_RefGene_Group	UCSC reference gene feature(illumina manifest)
DMR column	Descriptive
chr	Chromosome number (H19, Illumina manifest)
start	Start position DMR (HG19, Illumina manifest)
end	End position DMR (HG19)
value	average difference in methylation in the bump
area	area of the bump with respect to the 0 line
cluster	number of basepairs in cluster
L	number of probes contributing to the bump
clusterL	number of probes present within the cluster
p.value	P value
p.valueArea	P value area
Gene_1	Annotation 1, UCSC reference gene name (HG19)
Gene_2	Annotation 2, UCSC reference gene name (HG19)
pos LaminB1 (hg19)	Position of LaminB1 mark (LAD) -- https://genome.ucsc.edu/cgi-bin/hgTrackUi?hgt_tSearch=Search&g=laminB1Super and the report of Guelen et al (2008)
value LaminB1	Value (log ratio) of LaminB1 mark (LAD) -- https://genome.ucsc.edu/cgi-bin/hgTrackUi?hgt_tSearch=Search&g=laminB1Super and the report of Guelen et al (2008)

## Sheet: DMP_Gender_BCuncorrected_q<0.05
Probe	logFC	AveExpr	t	P.Value	B	q.value	Bonferroni	chr	pos	strand	Probe_rs	Probe_maf	CpG_rs	CpG_maf	SBE_rs	SBE_maf	Islands_Name	Relation_to_Island	UCSC_RefGene_Name	UCSC_RefGene_Accession	UCSC_RefGene_Group
cg05357619	0.36178	0.84471	40.2183	9.70074e-16	22.0952	3.31593e-10	4.09521e-10	17	46134798	+	NA	NA	rs2229368	0.030669	rs2229368	0.030669	chr17:46136649-46136969	N_Shore	NFE2L1	NM_003204	Body
cg21848624	-0.402173	0.780623	-38.8308	1.57096e-15	21.7265	3.31593e-10	6.63185e-10	18	77219388	-	NA	NA	rs4799057	0.000455	NA	NA	chr18:77219239-77219516	Island	NFATC1;NFATC1;NFATC1;NFATC1;NFATC1	NM_006162;NM_172388;NM_172389;NM_172387;NM_172390	Body;Body;Body;Body;Body
cg05515244	0.561565	0.744806	31.3093	2.99887e-14	20.2799	3.61971e-09	1.26599e-08	16	66413050	+	NA	NA	NA	NA	NA	NA		OpenSea	CDH5	NM_001795	5'UTR
cg10209474	0.306759	0.871318	29.7694	5.97107e-14	19.878	3.91739e-09	2.52071e-08	16	9181903	-	NA	NA	rs73491996	0.028336	rs73491996	0.028336	chr16:9184146-9186689	N_Shelf
cg05482050	-0.301131	0.208093	-29.292	7.44446e-14	19.7662	3.91739e-09	3.14271e-08	5	177409334	-	NA	NA	NA	NA	NA	NA	chr5:177411342-177411939	N_Shelf
cg22968622	-0.377088	0.138102	-29.256	7.57016e-14	19.7012	3.91739e-09	3.19577e-08	17	43663579	+	NA	NA	NA	NA	NA	NA	chr17:43662141-43663807	Island
cg07686392	0.400691	0.812844	28.8224	9.27954e-14	19.5201	3.91739e-09	3.91739e-08	4	1198537	+	NA	NA	rs73793111	0.019213	rs73793111	0.019213		OpenSea	LOC100130872;LOC100130872-SPON2	NR_024569;NR_033182	Body;Body
cg07158503	0.42284	0.540761	30.5871	4.12468e-14	19.4833	3.61971e-09	1.74125e-08	5	135415693	-	NA	NA	NA	NA	NA	NA	chr5:135416204-135416475	N_Shore
cg05308244	0.512097	0.731352	26.3658	3.12023e-13	18.8845	1.01324e-08	1.31722e-07	12	130968528	-	NA	NA	rs4320987	0.00168	NA	NA		OpenSea	RIMBP2	NM_015347	5'UTR
cg22999502	-0.233465	0.738053	-25.6302	4.58275e-13	18.8098	1.38188e-08	1.93463e-07	2	87052595	-	NA	NA	NA	NA	NA	NA		OpenSea	CD8B;CD8B;CD8B	NM_172213;NM_172101;NM_172102	Body;Body;Body
cg08877853	0.365852	0.825558	28.9569	8.70907e-14	18.7556	3.91739e-09	3.67657e-08	6	97247547	+	NA	NA	rs35358396	0.026301	rs35358396	0.026301		OpenSea	GPR63;GPR63	NM_001143957;NM_030784	Body;Body
cg14451627	-0.394989	0.814527	-25.3633	5.28248e-13	18.5895	1.48668e-08	2.23002e-07	9	115987035	+	NA	NA	rs79761064	0.040875	rs79761064	0.040875	chr9:115983419-115984109	S_Shelf	SLC31A1	NM_001859	5'UTR
cg05291429	-0.314901	0.775946	-30.5007	4.28719e-14	18.5728	3.61971e-09	1.80985e-08	17	1494566	+	NA	NA	rs63598260	0.000125	NA	NA	chr17:1492086-1492322	S_Shelf	SLC43A2	NM_152346	Body
cg25198316	0.269749	0.873917	26.9319	2.33745e-13	18.3272	8.97059e-09	9.86765e-08	12	48598048	-	NA	NA	rs77511358	0.045247	rs77511358	0.045247		OpenSea	OR10AD1	NM_001004134	TSS1500
cg24013213	0.255947	0.473388	24.4666	8.60679e-13	18.0598	2.27087e-08	3.63339e-07	13	51640142	-	NA	NA	NA	NA	NA	NA		OpenSea	GUCY1B2	NR_003923	Body
cg23690488	-0.256739	0.108526	-26.5023	2.90873e-13	17.9399	1.01324e-08	1.22793e-07	2	114299609	+	NA	NA	NA	NA	NA	NA	chr2:114299035-114300177	Island
cg01680782	0.270387	0.808735	22.8904	2.11923e-12	17.5838	5.26259e-08	8.9464e-07	21	33956498	+	NA	NA	rs77391595	0.013658	rs77391595	0.013658		OpenSea	TCP10L	NM_144659	Body
cg08063911	-0.320742	0.408238	-22.6352	2.46573e-12	17.5774	5.78287e-08	1.04092e-06	5	133451474	+	NA	NA	NA	NA	NA	NA	chr5:133449320-133451260	S_Shore	TCF7;TCF7;TCF7;TCF7;TCF7;TCF7;TCF7;TCF7	NM_213648;NM_001134851;NM_201632;NM_201633;NM_201634;NM_003202;NM_001134852;NM_213648	5'UTR;TSS200;5'UTR;5'UTR;5'UTR;Body;TSS200;1stExon
cg03059991	-0.221352	0.252653	-22.2435	3.12093e-12	17.3519	6.58756e-08	1.31751e-06	12	54144785	+	NA	NA	NA	NA	NA	NA	chr12:54144562-54145470	Island
cg11452501	0.260274	0.377219	21.7977	4.10074e-12	17.3006	7.52672e-08	1.73114e-06	6	31646976	-	NA	NA	NA	NA	NA	NA	chr6:31649081-31649373	N_Shelf	LY6G5C	NM_025262	Body
cg03906115	0.321118	0.418396	22.1299	3.34417e-12	17.2533	6.72264e-08	1.41175e-06	2	33359529	-	NA	NA	NA	NA	NA	NA		OpenSea	LTBP1;LTBP1;LTBP1;LTBP1;LTBP1	NM_001166265;NM_000627;NM_206943;NM_001166264;NM_001166266	TSS200;TSS200;Body;TSS200;TSS200
cg24049629	0.249779	0.264777	21.6638	4.45554e-12	17.0502	7.83719e-08	1.88093e-06	3	50376475	+	NA	NA	NA	NA	NA	NA	chr3:50377803-50378540	N_Shore	RASSF1;RASSF1;RASSF1	NM_170712;NM_170714;NM_007182	TSS1500;Body;Body
cg01232331	0.37552	0.723523	22.3348	2.9531e-12	16.7623	6.56139e-08	1.24666e-06	2	52759434	-	NA	NA	NA	NA	NA	NA		OpenSea
cg25468618	-0.155676	0.813136	-21.9837	3.65677e-12	16.723	7.01691e-08	1.54372e-06	8	144810034	-	rs150147780	0.0179	NA	NA	NA	NA	chr8:144808221-144810978	Island	FAM83H	NM_198488	Body
cg00373436	-0.223743	0.650435	-20.7787	7.81108e-12	16.7131	1.31899e-07	3.29748e-06	3	111721343	-	NA	NA	NA	NA	NA	NA		OpenSea	TAGLN3;TAGLN3;TAGLN3	NM_001008272;NM_001008273;NM_013259	Body;Body;Body
cg18678645	0.384138	0.468171	20.4013	9.99207e-12	16.192	1.62238e-07	4.21819e-06	5	135416331	-	NA	NA	NA	NA	NA	NA	chr5:135416204-135416475	Island	MIR886	NR_030583	TSS200
cg18797653	0.385729	0.526955	20.1457	1.18344e-11	16.1427	1.85035e-07	4.99594e-06	5	135416613	+	NA	NA	NA	NA	NA	NA	chr5:135415069-135415307	S_Shore	MIR886	NR_030583	TSS1500
cg07325246	0.124446	0.406051	19.9552	1.34433e-11	16.0388	1.95695e-07	5.67515e-06	11	11832829	-	NA	NA	NA	NA	NA	NA		OpenSea
cg06478886	0.265381	0.407891	20.0774	1.23867e-11	15.9944	1.86753e-07	5.22908e-06	5	135416029	-	NA	NA	NA	NA	NA	NA	chr5:135416204-135416475	N_Shore
cg13709639	0.133756	0.191373	19.5738	1.74108e-11	15.9027	2.45001e-07	7.35003e-06	12	49526040	+	NA	NA	NA	NA	NA	NA	chr12:49524072-49525492	S_Shore	TUBA1B	NM_006082	TSS1500
cg09581060	-0.163085	0.785406	-18.6281	3.37571e-11	15.5408	4.21577e-07	1.42507e-05	2	928673	-	NA	NA	NA	NA	NA	NA		OpenSea
cg02156296	0.222366	0.277667	18.62	3.39535e-11	15.51	4.21577e-07	1.43336e-05	22	36806414	+	rs62228910	0.017376	NA	NA	NA	NA	chr22:36806029-36806637	Island
cg16334524	0.310682	0.623397	18.4265	3.90305e-11	15.5021	4.45321e-07	1.64769e-05	21	44898123	-	NA	NA	NA	NA	NA	NA		OpenSea	C21orf84	NR_026863	TSS200
cg03040740	0.436752	0.727716	19.2692	2.14782e-11	15.4925	2.92488e-07	9.06712e-06	13	99084682	+	NA	NA	rs9517292	0.0025	NA	NA		OpenSea	FARP1	NM_005766	Body
cg11551560	0.249414	0.524053	18.4804	3.7541e-11	15.3545	4.40225e-07	1.58481e-05	15	70528789	-	NA	NA	rs77967180	0.011729	rs77967180	0.011729		OpenSea
cg09931872	0.250684	0.83469	18.5055	3.68672e-11	15.3398	4.40225e-07	1.55636e-05	10	49909285	-	NA	NA	rs78000191	0.042086	rs78000191	0.042086		OpenSea	WDFY4	NM_020945	5'UTR
cg06491244	0.112293	0.332589	18.3347	4.17202e-11	15.3332	4.63483e-07	1.76124e-05	17	44851046	+	NA	NA	NA	NA	NA	NA	chr17:44848308-44849912	S_Shore	WNT3	NM_030753	Body
cg09598552	-0.138385	0.681714	-18.653	3.31596e-11	15.2563	4.21577e-07	1.39985e-05	10	73417893	+	NA	NA	NA	NA	NA	NA		OpenSea	CDH23	NM_022124	Body
cg11715789	0.18412	0.572476	17.9534	5.51955e-11	15.08	5.95903e-07	2.3301e-05	5	179036461	+	NA	NA	NA	NA	NA	NA		OpenSea	RUFY1;RUFY1;RUFY1	NM_001040451;NM_001040452;NM_025158	Body;Body;Body
cg13689560	-0.173616	0.662866	-17.7478	6.43375e-11	14.9707	6.62448e-07	2.71603e-05	19	2095643	+	NA	NA	NA	NA	NA	NA	chr19:2095395-2095727	Island	C19orf36;MOBKL2A;C19orf36	NM_001039846;NM_130807;NM_001031735	TSS1500;5'UTR;TSS1500
cg01635346	-0.147833	0.344102	-17.9228	5.64631e-11	14.9499	5.95903e-07	2.38361e-05	11	129344780	-	NA	NA	NA	NA	NA	NA		OpenSea
cg05099464	0.15558	0.27888	17.5688	7.36175e-11	14.7937	7.26905e-07	3.10779e-05	11	120302922	+	NA	NA	NA	NA	NA	NA		OpenSea	ARHGEF12	NM_015313	Body
cg18383668	-0.222686	0.794965	-17.5612	7.40415e-11	14.7654	7.26905e-07	3.12569e-05	19	45594410	+	NA	NA	NA	NA	NA	NA	chr19:45594397-45595007	Island	GEMIN7;GEMIN7;GEMIN7	NM_001007269;NM_001007270;NM_024707	3'UTR;3'UTR;3'UTR
cg17897391	0.138519	0.464074	17.3076	8.98225e-11	14.6963	8.61794e-07	3.79189e-05	8	24297103	+	NA	NA	NA	NA	NA	NA		OpenSea	ADAM7	NM_003817	TSS1500
cg01839993	-0.234282	0.517062	-17.1257	1.03333e-10	14.5863	9.47168e-07	4.36223e-05	10	74034644	-	NA	NA	NA	NA	NA	NA	chr10:74033167-74034698	Island	DDIT4	NM_019058	Body
cg23702848	0.180799	0.575276	17.0995	1.05452e-10	14.5725	9.47168e-07	4.45169e-05	14	104172109	-	NA	NA	NA	NA	NA	NA		OpenSea	XRCC3;XRCC3;XRCC3	NM_001100119;NM_005432;NM_001100118	Body;Body;Body
cg06712013	0.192504	0.323447	17.1423	1.02014e-10	14.5361	9.47168e-07	4.30654e-05	12	49759545	-	rs115973760	0.01086	NA	NA	NA	NA	chr12:49760221-49761127	N_Shore	SPATS2	NM_023071	TSS1500
cg15934191	-0.184645	0.737041	-16.784	1.34964e-10	14.4127	1.0935e-06	5.69754e-05	6	98298775	+	NA	NA	NA	NA	NA	NA		OpenSea
cg23732182	0.305719	0.543158	16.7899	1.34338e-10	14.4003	1.0935e-06	5.67114e-05	21	44898090	-	NA	NA	NA	NA	NA	NA		OpenSea	C21orf84	NR_026863	Body
cg11197061	-0.25869	0.483619	-16.71	1.43091e-10	14.3876	1.0935e-06	6.04064e-05	3	96988343	-	NA	NA	NA	NA	NA	NA		OpenSea	EPHA6	NM_001080448	Body
cg03491895	-0.196796	0.743968	-16.7698	1.36488e-10	14.2864	1.0935e-06	5.7619e-05	2	213587996	+	NA	NA	NA	NA	NA	NA		OpenSea
cg15442737	0.252296	0.520029	16.9759	1.16102e-10	14.2861	1.0211e-06	4.9013e-05	8	141370229	+	NA	NA	NA	NA	NA	NA		OpenSea	TRAPPC9;TRAPPC9	NM_001160372;NM_031466	Body;Body
cg13430552	-0.12733	0.692765	-16.7011	1.44101e-10	14.2524	1.0935e-06	6.08328e-05	2	25427652	-	NA	NA	NA	NA	NA	NA	chr2:25427101-25427577	S_Shore
cg06040882	-0.182702	0.406374	-16.6928	1.45056e-10	14.2002	1.0935e-06	6.1236e-05	13	65259134	-	NA	NA	NA	NA	NA	NA		OpenSea
cg26904169	-0.139817	0.505765	-16.8424	1.28901e-10	14.1561	1.0935e-06	5.44161e-05	7	89839865	-	NA	NA	NA	NA	NA	NA	chr7:89840813-89841491	N_Shore	STEAP2;STEAP2	NM_152999;NM_001040665	TSS1500;TSS1500
cg05367885	0.169275	0.359902	16.4927	1.70137e-10	14.1487	1.23834e-06	7.1824e-05	8	26305656	-	NA	NA	NA	NA	NA	NA	chr8:26305853-26306825	N_Shore
cg24485927	-0.151317	0.585821	-16.1722	2.20464e-10	13.9309	1.55116e-06	9.30696e-05	2	795989	+	NA	NA	NA	NA	NA	NA		OpenSea
cg17837191	0.212004	0.541138	16.2828	2.01497e-10	13.9286	1.44174e-06	8.50626e-05	17	62318673	-	NA	NA	NA	NA	NA	NA		OpenSea	TEX2	NM_018469	5'UTR
cg00669623	-0.314283	0.194166	-16.7521	1.38405e-10	13.9284	1.0935e-06	5.84284e-05	1	1655867	+	NA	NA	NA	NA	NA	NA	chr1:1655395-1656231	Island	CDK11B;CDK11B;CDK11A;CDK11B;CDK11A;CDK11B;CDK11B;CDK11B	NM_033487;NM_033489;NM_024011;NM_033486;NM_033529;NM_033493;NM_033488;NM_033492	TSS200;TSS200;TSS200;TSS200;TSS200;TSS200;TSS200;TSS200
cg09843907	-0.145936	0.815922	-16.524	1.65928e-10	13.7702	1.2289e-06	7.00471e-05	13	43563347	+	rs115096375	0.020851	NA	NA	NA	NA	chr13:43566074-43566508	N_Shelf	EPSTI1;EPSTI1	NM_033255;NM_001002264	Body;Body
cg01201054	0.32164	0.776976	15.9832	2.57412e-10	13.6991	1.78143e-06	0.000108667	12	79197569	+	rs149854345	0.0133	NA	NA	NA	NA	chr12:79198064-79198400	N_Shore
cg16593333	0.330665	0.346311	15.8904	2.77956e-10	13.6856	1.86255e-06	0.00011734	12	96514873	+	NA	NA	NA	NA	NA	NA		OpenSea
cg13754720	-0.196014	0.734032	-15.7731	3.0642e-10	13.6781	1.9901e-06	0.000129356	9	98274853	-	NA	NA	NA	NA	NA	NA	chr9:98272643-98273383	S_Shore	PTCH1;PTCH1	NM_001083602;NM_001083603	Body;Body
cg02222844	-0.214552	0.76342	-15.6957	3.26915e-10	13.6416	2.07111e-06	0.000138008	3	48694451	+	NA	NA	NA	NA	NA	NA	chr3:48693118-48694768	Island	CELSR3	NM_001407	Body
cg05551068	-0.146616	0.440454	-15.8177	2.95247e-10	13.6073	1.9475e-06	0.00012464	12	118454026	-	NA	NA	NA	NA	NA	NA	chr12:118454391-118454996	N_Shore	RFC5;RFC5;RFC5;RFC5	NM_001130113;NM_001130112;NM_181578;NM_007370	TSS1500;TSS1500;TSS1500;TSS1500
cg21815337	-0.174618	0.795479	-15.6395	3.42698e-10	13.5826	2.12752e-06	0.000144671	3	4348344	-	NA	NA	NA	NA	NA	NA	chr3:4345005-4345342	S_Shelf	SETMAR;SETMAR	NM_006515;NR_024022	Body;Body
cg18086868	-0.150043	0.513399	-15.9616	2.62041e-10	13.5511	1.78422e-06	0.000110622	1	220463627	+	NA	NA	NA	NA	NA	NA		OpenSea
cg17466637	0.284778	0.89187	15.6892	3.28705e-10	13.5415	2.07111e-06	0.000138764	7	138148516	+	NA	NA	rs77261541	0.02172	rs77261541	0.02172	chr7:138144667-138146023	S_Shelf	TRIM24;TRIM24	NM_003852;NM_015905	Body;Body
cg00954105	-0.204397	0.717035	-15.5476	3.70303e-10	13.4537	2.20986e-06	0.000156325	17	63739259	-	NA	NA	rs61742269	0.011972	rs61742269	0.011972		OpenSea	CCDC46;CCDC46	NM_001037325;NM_145036	Body;Body
cg18757405	-0.187249	0.606564	-15.3916	4.22761e-10	13.4385	2.47875e-06	0.00017847	8	49183060	+	NA	NA	NA	NA	NA	NA		OpenSea
cg14588003	-0.15257	0.820977	-15.5433	3.71665e-10	13.3563	2.20986e-06	0.0001569	15	93361889	-	NA	NA	NA	NA	NA	NA		OpenSea
cg20916427	0.237012	0.265409	15.2446	4.79485e-10	13.302	2.73536e-06	0.000202417	18	44627440	-	NA	NA	NA	NA	NA	NA		OpenSea	KATNAL2	NM_031303	3'UTR
cg06422467	0.237231	0.354638	15.1941	5.00825e-10	13.2026	2.79073e-06	0.000211425	6	30720484	+	NA	NA	NA	NA	NA	NA		OpenSea
cg18030943	-0.160222	0.722456	-15.2767	4.66459e-10	13.1956	2.6975e-06	0.000196917	3	182876556	-	rs146349260	0.0114	NA	NA	NA	NA	chr3:182880277-182880722	N_Shelf	LAMP3	NM_014398	Body
cg19627034	0.150211	0.262073	15.1249	5.31722e-10	13.1732	2.82676e-06	0.000224469	1	110476668	-	NA	NA	NA	NA	NA	NA		OpenSea
cg10207218	0.13306	0.114955	15.1894	5.0284e-10	13.1392	2.79073e-06	0.000212276	1	1714140	+	NA	NA	NA	NA	NA	NA	chr1:1713639-1714141	Island
cg01584086	-0.453509	0.265161	-15.06	5.62501e-10	13.1169	2.93163e-06	0.000237462	11	10373718	+	NA	NA	rs2957700	0.001365	rs2957700	0.001365		OpenSea
cg17521665	-0.289821	0.619742	-15.0115	5.86794e-10	13.1102	2.95761e-06	0.000247717	6	106546704	+	NA	NA	NA	NA	NA	NA		OpenSea	PRDM1;PRDM1	NM_001198;NM_182907	Body;TSS200
cg27516732	0.0907531	0.197307	15.1163	5.35683e-10	13.0894	2.82676e-06	0.000226141	6	161351879	-	NA	NA	NA	NA	NA	NA	chr6:161352084-161352386	N_Shore
cg23732781	-0.188363	0.632865	-15.0333	5.7576e-10	13.0867	2.95761e-06	0.000243059	6	29595016	+	NA	NA	NA	NA	NA	NA	chr6:29595298-29595795	N_Shore	GABBR1;GABBR1;GABBR1	NM_021904;NM_021903;NM_001470	Body;Body;Body
cg24556382	-0.225551	0.765804	-14.9571	6.15374e-10	13.0672	2.98601e-06	0.000259783	4	174173455	-	NA	NA	NA	NA	NA	NA		OpenSea	GALNT7	NM_017423	Body
cg20968678	-0.200711	0.620028	-14.9948	5.95403e-10	13.0469	2.95761e-06	0.000251352	2	216948982	-	NA	NA	NA	NA	NA	NA	chr2:216946324-216946734	S_Shelf	TMEM169;TMEM169;TMEM169;TMEM169	NM_001142311;NM_001142312;NM_138390;NM_001142310	5'UTR;5'UTR;5'UTR;5'UTR
cg21185662	0.089796	0.405851	14.9946	5.9551e-10	13.028	2.95761e-06	0.000251397	12	45662797	-	NA	NA	NA	NA	NA	NA		OpenSea	ANO6;ANO6;ANO6	NM_001142679;NM_001142680;NM_001025356	Body;Body;Body
cg15922611	-0.0903185	0.719573	-15.5645	3.65055e-10	13.0181	2.20986e-06	0.000154109	4	114882334	+	NA	NA	NA	NA	NA	NA		OpenSea	ARSJ	NM_024590	Body
cg03788408	-0.127355	0.546075	-15.1357	5.26772e-10	13.0058	2.82676e-06	0.000222379	16	4441939	+	rs112846538	0.000914	NA	NA	NA	NA		OpenSea	CORO7	NM_024535	Body
cg10858677	-0.201041	0.537162	-14.856	6.72431e-10	13	3.15411e-06	0.00028387	15	49356663	-	NA	NA	NA	NA	NA	NA		OpenSea
cg24800175	-0.330375	0.210041	-15.1753	5.09023e-10	12.998	2.79073e-06	0.000214886	19	13345599	+	NA	NA	NA	NA	NA	NA	chr19:13346962-13347346	N_Shore	CACNA1A;CACNA1A	NM_001127222;NM_001127221	Body;Body
cg13208413	0.121486	0.402997	14.8901	6.5261e-10	12.9374	3.09553e-06	0.000275502	12	109162390	-	NA	NA	NA	NA	NA	NA	chr12:109162408-109162722	N_Shore
cg18357736	0.177797	0.262705	14.9101	6.41214e-10	12.9141	3.07603e-06	0.000270691	6	35705549	+	NA	NA	NA	NA	NA	NA		OpenSea	C6orf81;LOC285847	NM_145028;NR_027117	Body;TSS1500
cg02590572	-0.169881	0.793938	-14.7804	7.18872e-10	12.9051	3.29161e-06	0.000303475	1	111769481	-	NA	NA	NA	NA	NA	NA		OpenSea	CHI3L2;CHI3L2	NM_001025197;NM_004000	TSS1500;TSS1500
cg23198623	0.186409	0.417771	14.7906	7.12414e-10	12.879	3.29161e-06	0.000300748	2	111433128	+	NA	NA	NA	NA	NA	NA	chr2:111435318-111435884	N_Shelf	BUB1	NM_004336	Body
cg02612650	-0.236135	0.347521	-14.7469	7.40509e-10	12.8788	3.32562e-06	0.000312609	6	26195910	+	NA	NA	NA	NA	NA	NA	chr6:26197070-26197537	N_Shore
cg26188726	-0.0970554	0.687915	-14.7705	7.25139e-10	12.8565	3.29161e-06	0.00030612	16	31225957	-	NA	NA	NA	NA	NA	NA	chr16:31225956-31228264	Island	TRIM72	NM_001008274	5'UTR
cg03873694	-0.139428	0.720857	-14.6835	7.83389e-10	12.8469	3.4449e-06	0.000330711	7	43118627	+	NA	NA	NA	NA	NA	NA		OpenSea
cg23796967	0.302699	0.513689	14.6704	7.92531e-10	12.7943	3.44918e-06	0.00033457	19	55549590	+	NA	NA	NA	NA	NA	NA		OpenSea	GP6;GP6	NM_001083899;NM_016363	1stExon;1stExon
cg18150695	-0.117273	0.375608	-14.604	8.40882e-10	12.7779	3.58567e-06	0.000354982	1	53833392	-	NA	NA	NA	NA	NA	NA		OpenSea
cg27367170	0.171315	0.225583	14.5903	8.5125e-10	12.761	3.59358e-06	0.000359358	10	5488628	+	rs11558827	0.031993	NA	NA	NA	NA	chr10:5488484-5488686	Island	NET1;NET1;NET1	NM_001047160;NM_005863;NM_005863	Body;5'UTR;1stExon
cg15400401	0.25534	0.685324	14.9625	6.12431e-10	12.7587	2.98601e-06	0.00025854	4	189321701	+	NA	NA	rs115086206	0.041288	rs115086206	0.041288		OpenSea
cg23477460	-0.124057	0.0944262	-14.7098	7.65256e-10	12.7461	3.40059e-06	0.000323056	3	66848765	-	NA	NA	NA	NA	NA	NA		OpenSea
cg24064041	0.153778	0.571989	14.5125	9.12785e-10	12.7009	3.7778e-06	0.000385336	6	30165027	-	NA	NA	NA	NA	NA	NA		OpenSea	TRIM26	NM_003449	Body
cg19833103	-0.163049	0.631589	-14.5715	8.65732e-10	12.6966	3.61854e-06	0.000365472	13	47126551	-	NA	NA	NA	NA	NA	NA	chr13:47126970-47128706	N_Shore	LRCH1;LRCH1;LRCH1	NM_001164213;NM_015116;NM_001164211	TSS1500;TSS1500;TSS1500
cg00009306	-0.146922	0.736865	-14.4777	9.41854e-10	12.6499	3.82315e-06	0.000397607	14	22989583	+	NA	NA	rs74038932	0.015554	rs74038932	0.015554		OpenSea
cg00557959	0.333735	0.722476	14.4353	9.78541e-10	12.6485	3.90154e-06	0.000413095	13	113296414	+	NA	NA	NA	NA	NA	NA		OpenSea
cg11025918	-0.116089	0.613439	-14.395	1.01485e-09	12.6051	4.00395e-06	0.000428423	6	32165183	-	NA	NA	NA	NA	NA	NA	chr6:32163292-32164383	S_Shore	NOTCH4	NM_004557	Body
cg22144225	0.178223	0.174464	14.3621	1.04552e-09	12.6042	4.07954e-06	0.000441369	15	62123648	+	NA	NA	NA	NA	NA	NA		OpenSea
cg15416179	0.306022	0.236318	14.434	9.79651e-10	12.5915	3.90154e-06	0.000413564	17	21189859	-	NA	NA	NA	NA	NA	NA	chr17:21187552-21188443	S_Shore	MAP2K3	NM_145109	Body
cg10794733	0.196289	0.397368	14.3438	1.06311e-09	12.5611	4.07997e-06	0.000448797	14	65257245	-	NA	NA	NA	NA	NA	NA		OpenSea	SPTB;SPTB	NM_000347;NM_001024858	Body;Body
cg09560549	0.152844	0.433241	14.6116	8.35227e-10	12.5584	3.58567e-06	0.000352594	16	89573369	+	NA	NA	NA	NA	NA	NA	chr16:89573954-89575368	N_Shore	SPG7;SPG7	NM_199367;NM_003119	TSS1500;TSS1500
cg00478326	-0.212765	0.669991	-14.3218	1.08451e-09	12.5471	4.12458e-06	0.000457828	15	78978136	-	rs75302030	0.036458	NA	NA	NA	NA		OpenSea
cg24611264	-0.14707	0.554637	-14.5013	9.2201e-10	12.5462	3.77893e-06	0.00038923	11	120008944	+	rs74996375	0.0142	NA	NA	NA	NA	chr11:120008046-120008710	S_Shore	TRIM29	NM_012101	TSS200
cg02640489	-0.198406	0.690194	-14.3539	1.05333e-09	12.5073	4.07954e-06	0.000444669	2	219153935	-	NA	NA	NA	NA	NA	NA	chr2:219156977-219157380	N_Shelf	PNKD;TMBIM1	NM_015488;NM_022152	Body;5'UTR
cg22794214	-0.152118	0.795476	-14.26	1.1474e-09	12.4761	4.28653e-06	0.000484378	1	42123463	+	NA	NA	NA	NA	NA	NA	chr1:42127380-42128632	N_Shelf	HIVEP3;HIVEP3	NM_024503;NM_001127714	5'UTR;5'UTR
cg22703113	0.139849	0.385984	14.2138	1.19688e-09	12.4584	4.39363e-06	0.000505268	4	7185164	-	NA	NA	NA	NA	NA	NA		OpenSea
cg13872005	0.400618	0.352082	14.135	1.28666e-09	12.3618	4.64245e-06	0.000543167	2	105275613	-	NA	NA	NA	NA	NA	NA	chr2:105275588-105275940	Island
cg00112465	0.246007	0.193644	14.0806	1.35279e-09	12.3321	4.79905e-06	0.000571087	3	128719999	+	NA	NA	NA	NA	NA	NA	chr3:128719865-128721245	Island	CCDC48	NM_024768	TSS1500
cg25133685	-0.148502	0.510779	-14.2434	1.16491e-09	12.2881	4.31379e-06	0.000491772	6	29013336	+	NA	NA	NA	NA	NA	NA		OpenSea	OR2W1	NM_030903	TSS1500
cg11608150	0.384756	0.511352	14.2612	1.14611e-09	12.2631	4.28653e-06	0.000483835	5	135415948	-	NA	NA	NA	NA	NA	NA	chr5:135416204-135416475	N_Shore
cg09879458	-0.136508	0.748932	-14.1618	1.2553e-09	12.243	4.56837e-06	0.00052993	15	61012310	+	NA	NA	NA	NA	NA	NA		OpenSea	RORA	NM_134261	Body
cg06728103	-0.0899186	0.23128	-13.9513	1.52506e-09	12.203	5.3651e-06	0.000643812	12	93930699	+	NA	NA	NA	NA	NA	NA		OpenSea
cg24277586	0.181158	0.589636	13.8825	1.62609e-09	12.1871	5.53598e-06	0.000686461	3	52099561	+	NA	NA	NA	NA	NA	NA		OpenSea	C3orf74	NR_027331	TSS1500
cg18222759	-0.140241	0.817042	-13.856	1.66692e-09	12.103	5.58489e-06	0.000703697	14	22989081	+	NA	NA	rs117025709	0.013455	NA	NA		OpenSea
cg19139618	-0.174756	0.824054	-13.8594	1.66151e-09	12.1005	5.58489e-06	0.000701414	17	46504791	-	NA	NA	NA	NA	NA	NA	chr17:46507344-46507778	N_Shelf	SKAP1;SKAP1	NM_003726;NM_001075099	Body;Body
cg07160793	-0.188474	0.700073	-13.9108	1.58372e-09	12.0945	5.5254e-06	0.000668574	2	382090	+	NA	NA	NA	NA	NA	NA		OpenSea
cg27637617	-0.161524	0.392163	-13.79	1.77327e-09	12.0706	5.80305e-06	0.000748593	8	49293600	-	NA	NA	NA	NA	NA	NA	chr8:49293201-49293547	S_Shore
cg03598122	0.27175	0.814376	13.8146	1.73275e-09	12.0482	5.75976e-06	0.000731489	5	177474496	+	NA	NA	rs184745109	0.0307	rs184745109	0.0307		OpenSea	FAM153C	NM_001079527	3'UTR
cg03181300	-0.39762	0.466589	-13.7616	1.8214e-09	12.0391	5.9147e-06	0.000768911	6	26195995	-	NA	NA	NA	NA	NA	NA	chr6:26197070-26197537	N_Shore
cg03422895	0.135862	0.741103	13.7142	1.90469e-09	12.033	6.13795e-06	0.000804071	17	2598389	+	NA	NA	NA	NA	NA	NA	chr17:2598251-2598800	Island	KIAA0664	NM_015229	Body
cg24051749	-0.405507	0.369242	-13.8989	1.60133e-09	12.0143	5.53598e-06	0.000676006	1	39340282	+	NA	NA	rs880303	0.000135	rs880303	0.000135	chr1:39338479-39339349	S_Shore	MYCBP;GJA9	NM_012333;NM_030772	TSS1500;Body
cg27392904	-0.190087	0.115547	-14.0851	1.34715e-09	12.0055	4.79905e-06	0.000568706	19	50400714	+	NA	NA	NA	NA	NA	NA		OpenSea	IL4I1;IL4I1	NM_152899;NM_172374	TSS1500;Body
cg05514680	0.082125	0.109648	13.8836	1.62436e-09	11.981	5.53598e-06	0.000685731	17	7461556	-	NA	NA	NA	NA	NA	NA	chr17:7464666-7465823	N_Shelf	TNFSF12-TNFSF13;TNFSF13;TNFSF13;TNFSF13	NM_172089;NM_172087;NM_003808;NM_172088	Body;TSS200;TSS200;TSS200
cg19140262	0.0694512	0.119925	13.6966	1.93664e-09	11.97	6.19364e-06	0.00081756	6	99380488	+	NA	NA	NA	NA	NA	NA		OpenSea	FBXL4	NM_012160	5'UTR
cg02451831	0.32138	0.583082	13.6069	2.10854e-09	11.96	6.52916e-06	0.000890129	7	26578098	-	rs61730016	0.01282	NA	NA	NA	NA		OpenSea	KIAA0087	NR_022006	Body
cg03270332	-0.144808	0.80119	-13.6547	2.01495e-09	11.9306	6.3479e-06	0.000850619	19	45594670	-	rs16979659	0.010915	NA	NA	NA	NA	chr19:45594397-45595007	Island	GEMIN7;GEMIN7;GEMIN7	NM_001007269;NM_001007270;NM_024707	3'UTR;3'UTR;3'UTR
cg05096467	-0.138391	0.466074	-13.6018	2.11888e-09	11.915	6.52916e-06	0.000894494	17	56744490	+	NA	NA	NA	NA	NA	NA		OpenSea	TEX14;TEX14	NM_198393;NM_031272	5'UTR;5'UTR
cg04488758	-0.166507	0.606601	-13.6747	1.97719e-09	11.8909	6.27578e-06	0.000834678	12	95945366	-	rs79097034	0.013032	NA	NA	NA	NA	chr12:95941906-95942979	S_Shelf	USP44	NM_032147	TSS200
cg00625963	-0.146551	0.78332	-13.5758	2.17203e-09	11.8767	6.59662e-06	0.00091693	1	32740034	-	NA	NA	NA	NA	NA	NA	chr1:32740710-32741544	N_Shore	LCK;LCK	NM_005356;NM_001042771	Body;Body
cg10636490	0.0885055	0.676967	13.5847	2.15355e-09	11.8388	6.58789e-06	0.000909128	3	149687315	+	NA	NA	NA	NA	NA	NA	chr3:149687877-149689537	N_Shore	PFN2;PFN2	NM_002628;NM_053024	Body;Body
cg00021855	0.284383	0.766388	13.6104	2.10156e-09	11.8219	6.52916e-06	0.000887181	8	144690956	+	NA	NA	NA	NA	NA	NA	chr8:144691400-144692269	N_Shore	PYCRL	NM_023078	Body
cg26328633	0.260836	0.53459	13.7992	1.75809e-09	11.7951	5.79831e-06	0.000742184	5	135416394	+	NA	NA	NA	NA	NA	NA	chr5:135416204-135416475	Island	MIR886	NR_030583	TSS200
cg26706163	-0.131493	0.78997	-13.4019	2.56571e-09	11.7456	7.62763e-06	0.00108312	19	59073369	-	NA	NA	NA	NA	NA	NA	chr19:59073413-59074755	N_Shore	MZF1;MZF1;LOC100131691	NM_198055;NM_003422;NR_027334	3'UTR;3'UTR;Body
cg02314201	0.352465	0.223657	13.4708	2.40144e-09	11.7197	7.24127e-06	0.00101378	10	134843775	+	NA	NA	NA	NA	NA	NA	chr10:134843465-134843776	Island
cg18483549	-0.139742	0.834863	-13.4226	2.51519e-09	11.6989	7.53048e-06	0.0010618	17	30842946	+	NA	NA	NA	NA	NA	NA	chr17:30845903-30846702	N_Shelf	MYO1D	NM_015194	Body
cg25965776	-0.133658	0.760401	-13.3829	2.61336e-09	11.6902	7.71496e-06	0.00110324	4	53823843	+	NA	NA	NA	NA	NA	NA		OpenSea	SCFD2	NM_152540	Body
cg26895804	-0.121322	0.258945	-13.3514	2.69388e-09	11.6781	7.84298e-06	0.00113723	8	145917243	-	NA	NA	NA	NA	NA	NA		OpenSea
cg10278102	-0.15239	0.495416	-13.2832	2.87814e-09	11.6667	8.15447e-06	0.00121502	11	20410216	+	NA	NA	NA	NA	NA	NA	chr11:20408755-20409781	S_Shore	PRMT3;PRMT3;PRMT3	NM_001145167;NM_001145166;NM_005788	5'UTR;Body;Body
cg18157896	0.085579	0.683172	13.3408	2.72176e-09	11.6644	7.86989e-06	0.001149	20	2795593	+	NA	NA	rs116201210	0.01477	NA	NA		OpenSea	C20orf141;LOC100288797	NM_080739;NM_001167670	TSS200;TSS1500
cg27510001	-0.181451	0.768661	-13.3048	2.81846e-09	11.6573	8.09404e-06	0.00118982	1	64484361	+	NA	NA	NA	NA	NA	NA		OpenSea	ROR1;ROR1	NM_005012;NM_001083592	Body;Body
cg10501093	-0.0728956	0.935395	-13.2854	2.87192e-09	11.6318	8.15447e-06	0.00121239	14	103593520	-	NA	NA	NA	NA	NA	NA	chr14:103593234-103593923	Island	TNFAIP2	NM_006291	Body
cg03981074	-0.243615	0.774622	-13.2701	2.91507e-09	11.6162	8.20405e-06	0.00123061	3	183959062	-	NA	NA	NA	NA	NA	NA	chr3:183959061-183959747	Island	VWA5B2;MIR1224	NM_138345;NR_030410	Body;TSS200
cg03558688	-0.120044	0.82426	-13.2433	2.99202e-09	11.6003	8.36486e-06	0.00126309	10	106059925	+	NA	NA	NA	NA	NA	NA		OpenSea
cg22498365	-0.130647	0.83877	-13.3683	2.65048e-09	11.5988	7.77021e-06	0.00111891	17	80829028	+	NA	NA	rs79586665	0.011729	NA	NA	chr17:80829533-80829871	N_Shore	TBCD	NM_005993	Body
cg05347456	-0.253186	0.663588	-13.2112	3.08694e-09	11.5783	8.5174e-06	0.00130316	16	89690262	+	NA	NA	NA	NA	NA	NA		OpenSea	DPEP1;DPEP1	NM_001128141;NM_004413	5'UTR;5'UTR
cg17617843	0.115266	0.203664	13.2215	3.0562e-09	11.5748	8.48806e-06	0.00129019	5	34043454	+	NA	NA	NA	NA	NA	NA		OpenSea	C1QTNF3;C1QTNF3	NM_181435;NM_030945	TSS200;TSS200
cg08602346	-0.243403	0.615994	-13.1928	3.14293e-09	11.5586	8.56001e-06	0.0013268	13	113242997	+	NA	NA	NA	NA	NA	NA	chr13:113241711-113241925	S_Shore	TUBGCP3	NM_006322	TSS1500
cg24722198	-0.207621	0.692618	-13.1756	3.19641e-09	11.5053	8.64986e-06	0.00134938	13	113567732	+	NA	NA	NA	NA	NA	NA		OpenSea
cg20242889	-0.409989	0.322179	-13.2043	3.1079e-09	11.5004	8.51955e-06	0.00131201	19	41317837	-	NA	NA	NA	NA	NA	NA	chr19:41317792-41318151	Island
cg05970307	-0.124743	0.741588	-13.1189	3.37894e-09	11.4904	9.02812e-06	0.00142643	5	175789566	-	NA	NA	NA	NA	NA	NA	chr5:175788321-175788998	S_Shore	KIAA1191;KIAA1191;KIAA1191	NM_020444;NM_001079685;NM_001079684	TSS1500;TSS1500;TSS1500
cg05778528	-0.095311	0.858704	-13.1189	3.37896e-09	11.4835	9.02812e-06	0.00142644	11	60679546	+	NA	NA	NA	NA	NA	NA	chr11:60681552-60682268	N_Shelf
cg17317859	-0.0862222	0.793014	-13.0803	3.5095e-09	11.4608	9.11965e-06	0.00148155	14	75231455	+	NA	NA	NA	NA	NA	NA	chr14:75229927-75230531	S_Shore	YLPM1	NM_019589	Body
cg15405515	-0.139607	0.438232	-13.0943	3.46154e-09	11.4422	9.07642e-06	0.0014613	10	87180675	+	NA	NA	NA	NA	NA	NA		OpenSea
cg18787437	0.183923	0.298522	13.0983	3.44786e-09	11.4409	9.07642e-06	0.00145553	1	16499673	-	rs60018025	0.027435	NA	NA	NA	NA		OpenSea
cg24237439	-0.148983	0.258866	-13.0769	3.52123e-09	11.4407	9.11965e-06	0.0014865	5	36302094	+	NA	NA	NA	NA	NA	NA		OpenSea	RANBP3L;RANBP3L	NM_001161429;NM_145000	TSS200;TSS200
cg17705041	0.213257	0.338508	13.0588	3.58458e-09	11.438	9.2271e-06	0.00151324	4	720218	+	NA	NA	NA	NA	NA	NA	chr4:716281-716977	S_Shelf	PCGF3	NM_006315	5'UTR
cg08616943	0.13218	0.592742	13.0966	3.45361e-09	11.4246	9.07642e-06	0.00145796	7	130552600	-	NA	NA	NA	NA	NA	NA		OpenSea
cg05568549	0.104778	0.206283	13.0462	3.62962e-09	11.3808	9.28641e-06	0.00153226	6	41907198	-	NA	NA	NA	NA	NA	NA	chr6:41908745-41909711	N_Shore	CCND3;CCND3;CCND3;CCND3	NM_001136017;NM_001136125;NM_001136126;NM_001760	Body;Body;5'UTR;Body
cg02923224	-0.161563	0.73611	-12.9853	3.85454e-09	11.3723	9.80248e-06	0.00162721	3	60133085	+	NA	NA	NA	NA	NA	NA		OpenSea	FHIT;FHIT	NM_001166243;NM_002012	Body;Body
cg17171539	0.255266	0.307609	12.9639	3.93728e-09	11.3471	9.89166e-06	0.00166214	1	59398690	-	NA	NA	NA	NA	NA	NA		OpenSea
cg00122347	-0.252575	0.674217	-12.9535	3.97801e-09	11.3402	9.89166e-06	0.00167933	10	104236741	+	NA	NA	NA	NA	NA	NA		OpenSea	TMEM180	NM_024789	3'UTR
cg16406030	0.229087	0.499058	12.9689	3.91789e-09	11.3375	9.89166e-06	0.00165395	16	88566691	+	rs73259769	0.010522	NA	NA	NA	NA	chr16:88569267-88569491	N_Shelf	ZFPM1	NM_153813	Body
cg19871235	-0.215062	0.737557	-12.8634	4.35152e-09	11.2792	1.0738e-05	0.00183701	12	71552569	+	NA	NA	NA	NA	NA	NA		OpenSea	TSPAN8	NM_004616	TSS1500
cg08280368	-0.20317	0.787228	-12.858	4.37504e-09	11.2269	1.0738e-05	0.00184694	14	71110536	+	rs144061972	0.0133	NA	NA	NA	NA	chr14:71108008-71109332	S_Shore	TTC9	NM_015351	Body
cg13210763	-0.172362	0.585941	-12.8076	4.60098e-09	11.2068	1.12273e-05	0.00194232	4	58309519	-	rs188022083	0.0128	NA	NA	NA	NA		OpenSea
cg25484139	0.191731	0.435706	12.7457	4.89611e-09	11.1623	1.17438e-05	0.00206691	3	13008273	+	rs115610155	0.015625	NA	NA	NA	NA	chr3:13008648-13009210	N_Shore	IQSEC1;IQSEC1	NM_001134382;NM_014869	Body;Body
cg21519787	-0.196753	0.792974	-12.9522	3.98334e-09	11.1534	9.89166e-06	0.00168158	19	49133421	-	NA	NA	NA	NA	NA	NA	chr19:49132603-49134291	Island	SPHK2	NM_020126	3'UTR
cg27474175	-0.17059	0.744775	-12.7699	4.77842e-09	11.1359	1.1527e-05	0.00201723	15	80363992	+	NA	NA	NA	NA	NA	NA		OpenSea	ZFAND6	NM_019006	5'UTR
cg25947408	-0.288629	0.474082	-12.6809	5.22685e-09	11.1066	1.23135e-05	0.00220654	5	133451383	-	NA	NA	NA	NA	NA	NA	chr5:133449320-133451260	S_Shore	TCF7;TCF7;TCF7;TCF7;TCF7;TCF7;TCF7	NM_201634;NM_001134852;NM_001134851;NM_003202;NM_213648;NM_201632;NM_201633	5'UTR;TSS1500;TSS1500;Body;TSS200;5'UTR;5'UTR
cg17759224	0.215319	0.368757	12.7109	5.07074e-09	11.105	1.2026e-05	0.00214064	1	235098018	+	NA	NA	NA	NA	NA	NA		OpenSea
cg23756264	0.158859	0.322354	12.7206	5.02166e-09	11.0981	1.19769e-05	0.00211991	11	68605511	-	NA	NA	NA	NA	NA	NA	chr11:68606682-68607330	N_Shore	CPT1A;CPT1A	NM_001876;NM_001031847	5'UTR;5'UTR
cg27264462	0.214556	0.496312	12.6765	5.25027e-09	11.0812	1.23135e-05	0.00221642	1	2106365	-	NA	NA	NA	NA	NA	NA		OpenSea	PRKCZ;PRKCZ;PRKCZ	NM_001033581;NM_001033582;NM_002744	Body;Body;Body
cg09232358	-0.171514	0.743002	-12.6417	5.43855e-09	11.0501	1.26149e-05	0.00229591	14	23015657	+	NA	NA	NA	NA	NA	NA		OpenSea
cg27244120	0.0894408	0.142033	12.6649	5.31198e-09	11.0477	1.23894e-05	0.00224247	16	70610434	+	NA	NA	NA	NA	NA	NA		OpenSea	SF3B3	NM_012426	3'UTR
cg02004401	0.232115	0.760159	12.6304	5.50131e-09	10.9879	1.26907e-05	0.0023224	7	2768561	-	NA	NA	rs11354	0.000384	NA	NA		OpenSea	GNA12	NM_007353	3'UTR
cg26275848	0.14294	0.719095	12.5482	5.98082e-09	10.9655	1.35448e-05	0.00252483	12	49355334	+	NA	NA	NA	NA	NA	NA	chr12:49350839-49351387	S_Shelf
cg13462219	-0.236273	0.752874	-12.5398	6.03199e-09	10.9621	1.35448e-05	0.00254643	8	144649510	-	rs189847213	0.0343	NA	NA	NA	NA	chr8:144649331-144649742	Island	C8orf73	NM_001100878	Body
cg00709979	-0.133837	0.849769	-12.5596	5.91138e-09	10.9403	1.34921e-05	0.00249551	16	85866348	-	NA	NA	NA	NA	NA	NA	chr16:85863381-85863601	S_Shelf
cg13823936	-0.160468	0.786569	-12.7933	4.66751e-09	10.928	1.13242e-05	0.00197041	2	139328890	-	NA	NA	rs13404361	0.011137	rs13404361	0.011137		OpenSea	SPOPL	NM_001001664	3'UTR
cg25127315	0.0851366	0.127421	12.5109	6.21283e-09	10.9122	1.3804e-05	0.00262277	6	109169227	-	NA	NA	NA	NA	NA	NA	chr6:109169468-109170103	N_Shore	ARMC2	NM_032131	TSS1500
cg04457658	-0.0988862	0.597365	-12.4921	6.33362e-09	10.9113	1.39326e-05	0.00267376	6	37732313	+	NA	NA	NA	NA	NA	NA		OpenSea
cg20313969	-0.141809	0.439699	-12.4865	6.36971e-09	10.8986	1.39326e-05	0.002689	2	112939562	+	NA	NA	NA	NA	NA	NA	chr2:112939287-112939563	Island	FBLN7;FBLN7	NM_153214;NM_001128165	Body;Body
cg08210399	-0.172635	0.730716	-12.5405	6.02752e-09	10.8965	1.35448e-05	0.00254454	3	180784531	-	NA	NA	NA	NA	NA	NA		OpenSea
cg20434422	-0.112196	0.796274	-12.4765	6.43572e-09	10.8887	1.39326e-05	0.00271687	1	84831593	-	NA	NA	NA	NA	NA	NA		OpenSea	UOX	NR_003927	Body
cg26120958	-0.0877633	0.239455	-12.4496	6.6154e-09	10.8756	1.41198e-05	0.00279272	11	6439806	+	NA	NA	NA	NA	NA	NA	chr11:6439863-6440732	N_Shore	APBB1;APBB1	NM_001164;NM_145689	5'UTR;5'UTR
cg03047995	0.149189	0.255439	12.4708	6.4729e-09	10.8756	1.39416e-05	0.00273256	14	24601588	+	NA	NA	NA	NA	NA	NA	chr14:24601498-24601700	Island	FITM1	NM_203402	Body
cg14414943	-0.202145	0.790304	-12.4769	6.43268e-09	10.8753	1.39326e-05	0.00271558	1	111770718	+	NA	NA	NA	NA	NA	NA		OpenSea	CHI3L2;CHI3L2	NM_001025197;NM_004000	Body;Body
cg26103719	-0.167734	0.736472	-12.4832	6.39123e-09	10.8605	1.39326e-05	0.00269809	14	92336250	-	rs79375113	0.015204	NA	NA	NA	NA		OpenSea	FBLN5	NM_006329	3'UTR
cg09570214	0.222612	0.274634	12.4334	6.72682e-09	10.8377	1.42701e-05	0.00283976	12	110326108	-	NA	NA	NA	NA	NA	NA		OpenSea
cg02912316	0.0943227	0.538013	12.4486	6.62249e-09	10.8364	1.41198e-05	0.00279571	1	32527924	+	NA	NA	NA	NA	NA	NA		OpenSea
cg08742502	-0.311628	0.695025	-12.3927	7.01441e-09	10.8109	1.48058e-05	0.00296116	6	106546754	+	NA	NA	NA	NA	NA	NA		OpenSea	PRDM1;PRDM1	NM_001198;NM_182907	Body;TSS200
cg02917321	-0.138498	0.264885	-12.5594	5.91262e-09	10.793	1.34921e-05	0.00249604	22	38215204	+	NA	NA	NA	NA	NA	NA	chr22:38214547-38215175	S_Shore
cg11242978	-0.337306	0.193654	-12.5156	6.18334e-09	10.7924	1.3804e-05	0.00261032	22	46423387	+	NA	NA	NA	NA	NA	NA	chr22:46423299-46423652	Island
cg10914467	-0.179496	0.664781	-12.342	7.39129e-09	10.7554	1.54469e-05	0.00312026	6	31939224	-	NA	NA	NA	NA	NA	NA	chr6:31939730-31940559	N_Shore	STK19;STK19;DOM3Z;STK19	NM_032454;NM_004197;NM_005510;NR_026717	TSS1500;TSS1500;Body;Body
cg01734045	0.138862	0.245962	12.3524	7.31235e-09	10.7395	1.53579e-05	0.00308694	4	109967535	+	NA	NA	NA	NA	NA	NA		OpenSea	COL25A1;COL25A1	NM_198721;NM_032518	Body;Body
cg24768187	0.15568	0.54429	12.3199	7.56182e-09	10.7366	1.5639e-05	0.00319225	6	31646077	+	NA	NA	NA	NA	NA	NA	chr6:31649081-31649373	N_Shelf	LY6G5C	NM_025262	Body
cg19317715	0.193564	0.415935	12.3158	7.59437e-09	10.7237	1.5639e-05	0.003206	17	40996578	+	rs35154433	0.028222	NA	NA	NA	NA		OpenSea	AOC2;AOC2	NM_001158;NM_009590	TSS200;TSS200
cg12367539	0.101684	0.787377	12.3074	7.66036e-09	10.7011	1.56983e-05	0.00323385	5	178956838	+	NA	NA	NA	NA	NA	NA	chr5:178957433-178957900	N_Shore
cg23792308	0.0882417	0.113827	12.3278	7.50047e-09	10.6928	1.55978e-05	0.00316635	17	14104659	+	NA	NA	NA	NA	NA	NA		OpenSea	COX10	NM_001303	Body
cg24456340	-0.160118	0.8131	-12.2932	7.77462e-09	10.6912	1.57793e-05	0.00328209	17	47286483	+	NA	NA	NA	NA	NA	NA		OpenSea	ABI3;ABI3;GNGT2	NM_016428;NM_001135186;NM_031498	TSS1500;TSS1500;5'UTR
cg19340455	0.147094	0.190355	12.2745	7.92659e-09	10.6751	1.59345e-05	0.00334624	7	1095720	+	NA	NA	NA	NA	NA	NA	chr7:1097405-1097953	N_Shore	C7orf50;C7orf50;GPR146;C7orf50	NM_001134395;NM_032350;NM_138445;NM_001134396	Body;Body;TSS1500;Body
cg09242288	-0.0776979	0.711226	-12.2755	7.91828e-09	10.6707	1.59345e-05	0.00334273	4	34312045	+	NA	NA	NA	NA	NA	NA		OpenSea
cg06885459	0.340727	0.519434	12.2373	8.23943e-09	10.6692	1.64849e-05	0.00347831	13	113689728	+	NA	NA	NA	NA	NA	NA	chr13:113687421-113687828	S_Shore	MCF2L;MCF2L	NM_001112732;NM_024979	Body;Body
cg12424624	0.148045	0.734413	12.2969	7.74476e-09	10.6639	1.57793e-05	0.00326948	3	46718941	+	rs76720862	0.031978	NA	NA	NA	NA		OpenSea	ALS2CL;ALS2CL	NM_182775;NM_147129	TSS200;Body
cg17830209	0.295262	0.544583	12.2054	8.51789e-09	10.6414	1.6882e-05	0.00359586	17	79006166	-	NA	NA	NA	NA	NA	NA	chr17:79006584-79006835	N_Shore	FLJ90757	NR_026857	Body
cg06871560	-0.213121	0.579854	-12.1977	8.58717e-09	10.6321	1.69398e-05	0.00362511	15	52944233	+	NA	NA	NA	NA	NA	NA		OpenSea	KIAA1370	NM_019600	Body
cg17053285	-0.164051	0.66715	-12.2164	8.42126e-09	10.6218	1.67692e-05	0.00355507	2	242009588	+	NA	NA	NA	NA	NA	NA		OpenSea	SNED1	NM_001080437	Body
cg00868131	0.0855733	0.14836	12.1482	9.04367e-09	10.5642	1.76751e-05	0.00381782	1	54952901	+	NA	NA	NA	NA	NA	NA	chr1:54953893-54955287	N_Shore
cg06242449	0.172484	0.198737	12.1303	9.21466e-09	10.5534	1.78052e-05	0.00389	8	144965577	+	NA	NA	NA	NA	NA	NA	chr8:144966638-144966880	N_Shore
cg18652327	-0.153234	0.716072	-12.1259	9.25769e-09	10.5489	1.78052e-05	0.00390817	13	94500648	-	rs113799657	0.0101	NA	NA	NA	NA		OpenSea	GPC6	NM_005708	Body
cg18536118	-0.186587	0.820056	-12.1194	9.32111e-09	10.542	1.78052e-05	0.00393494	5	14901012	+	NA	NA	NA	NA	NA	NA		OpenSea
cg04525852	0.252235	0.280315	12.1236	9.28012e-09	10.5247	1.78052e-05	0.00391764	4	125632538	-	NA	NA	NA	NA	NA	NA	chr4:125633390-125634275	N_Shore	ANKRD50;ANKRD50	NM_020337;NM_001167882	5'UTR;5'UTR
cg04481923	0.402569	0.465376	12.1364	9.15652e-09	10.5183	1.78052e-05	0.00386546	5	135416205	-	NA	NA	NA	NA	NA	NA	chr5:135416204-135416475	Island	MIR886	NR_030583	Body
cg19878482	0.284483	0.40408	12.0801	9.71441e-09	10.4933	1.81722e-05	0.00410098	8	144655026	-	NA	NA	NA	NA	NA	NA	chr8:144653774-144653976	S_Shore	C8orf73	NM_001100878	TSS200
cg08260245	-0.265004	0.805636	-12.1081	9.43251e-09	10.4855	1.79368e-05	0.00398197	22	51016501	+	NA	NA	NA	NA	NA	NA	chr22:51016253-51017020	Island	CPT1B;CPT1B;CHKB-CPT1B;CPT1B;CPT1B;CPT1B;CPT1B;CPT1B;CPT1B	NM_152246;NM_001145135;NR_027928;NM_152245;NM_001145137;NM_001145136;NM_001145137;NM_004377;NM_001145134	5'UTR;5'UTR;Body;5'UTR;5'UTR;5'UTR;1stExon;5'UTR;5'UTR
cg22745354	-0.171951	0.649294	-12.061	9.91157e-09	10.4818	1.81722e-05	0.00418421	2	928720	-	NA	NA	NA	NA	NA	NA		OpenSea
cg02493211	-0.102949	0.763777	-12.0579	9.94372e-09	10.4793	1.81722e-05	0.00419778	11	118781633	-	NA	NA	NA	NA	NA	NA	chr11:118781060-118781732	Island	BCL9L	NM_182557	TSS200
cg18002437	-0.107119	0.637399	-12.074	9.77702e-09	10.4697	1.81722e-05	0.00412741	1	144522237	-	NA	NA	NA	NA	NA	NA	chr1:144519969-144521503	S_Shore	LOC728875	NR_024584	TSS1500
cg08641990	-0.189918	0.273271	-12.08	9.71481e-09	10.4643	1.81722e-05	0.00410115	1	54822503	+	NA	NA	NA	NA	NA	NA	chr1:54821990-54822333	S_Shore	SSBP3;SSBP3;SSBP3	NM_001009955;NM_018070;NM_145716	Body;Body;Body
cg00808969	-0.110679	0.463287	-12.0533	9.99249e-09	10.4594	1.81826e-05	0.00421837	11	77898785	-	NA	NA	NA	NA	NA	NA	chr11:77899564-77899990	N_Shore	USP35;KCTD21	NM_020798;NM_001029859	TSS1500;5'UTR
cg13440795	-0.174048	0.805131	-12.0589	9.93359e-09	10.4543	1.81722e-05	0.0041935	8	10210267	-	NA	NA	NA	NA	NA	NA		OpenSea	MSRA;MSRA;MSRA	NM_001135671;NM_001135670;NM_012331	Body;Body;Body
cg02896872	-0.156362	0.850429	-12.1	9.51297e-09	10.4467	1.80087e-05	0.00401594	1	226887044	+	NA	NA	NA	NA	NA	NA	chr1:226891032-226891381	N_Shelf	ITPKB	NM_002221	Body
cg17117718	-0.112232	0.0690306	-12.1536	8.99247e-09	10.4462	1.76568e-05	0.00379621	17	43663208	+	rs1724390	0.000913	NA	NA	NA	NA	chr17:43662141-43663807	Island
cg09472600	0.188457	0.271195	12.0137	1.04193e-08	10.4321	1.87973e-05	0.00439856	1	183537770	+	NA	NA	NA	NA	NA	NA		OpenSea	NCF2;NCF2	NM_001127651;NM_000433	Body;Body
cg03142697	-0.529879	0.550781	-11.9859	1.07311e-08	10.4093	1.90343e-05	0.00453017	21	36258497	-	NA	NA	NA	NA	NA	NA	chr21:36258952-36259472	N_Shore	RUNX1;RUNX1;RUNX1	NM_001001890;NM_001122607;NM_001754	Body;Body;Body
cg03650189	-0.131069	0.2172	-12.0728	9.78881e-09	10.4086	1.81722e-05	0.00413239	19	10405083	+	NA	NA	NA	NA	NA	NA	chr19:10399844-10405375	Island	ICAM5	NM_003259	Body
cg24363820	-0.303208	0.751371	-12.0002	1.05692e-08	10.4081	1.8951e-05	0.00446183	22	51016703	-	NA	NA	NA	NA	NA	NA	chr22:51016253-51017020	Island	CPT1B;CPT1B;CPT1B;CHKB-CPT1B;CPT1B;CPT1B;CPT1B;CPT1B	NM_152246;NM_001145135;NM_001145137;NR_027928;NM_152245;NM_001145136;NM_004377;NM_001145134	5'UTR;5'UTR;TSS200;Body;5'UTR;5'UTR;5'UTR;5'UTR
cg14996263	-0.385621	0.342432	-11.998	1.05943e-08	10.4017	1.8951e-05	0.00447243	12	7046277	+	NA	NA	NA	NA	NA	NA	chr12:7046237-7047257	Island	ATN1;ATN1	NM_001940;NM_001007026	Body;Body
cg17984885	-0.246819	0.819073	-12.0156	1.03986e-08	10.4004	1.87973e-05	0.00438979	1	224515071	+	NA	NA	rs77225843	0.046661	rs77225843	0.046661	chr1:224517729-224518193	N_Shelf	NVL;NVL	NM_002533;NM_206840	Body;5'UTR
cg16115689	-0.180714	0.488156	-12.0632	9.8889e-09	10.3883	1.81722e-05	0.00417464	17	78764256	-	rs79237782	0.012587	NA	NA	NA	NA		OpenSea	RPTOR;RPTOR	NM_001163034;NM_020761	Body;Body
cg21356631	0.208065	0.393814	11.9917	1.06647e-08	10.3805	1.89963e-05	0.00450213	4	15702461	+	NA	NA	NA	NA	NA	NA	chr4:15704640-15705000	N_Shelf
cg02647874	0.14196	0.548735	11.9608	1.10204e-08	10.3799	1.94657e-05	0.00465231	11	47380751	+	NA	NA	NA	NA	NA	NA	chr11:47376651-47377236	S_Shelf	SPI1;SPI1	NM_003120;NM_001080547	Body;Body
cg07924503	0.153379	0.219863	11.8904	1.18776e-08	10.2994	2.08057e-05	0.00501417	16	89573631	-	NA	NA	NA	NA	NA	NA	chr16:89573954-89575368	N_Shore	SPG7;SPG7	NM_199367;NM_003119	TSS1500;TSS1500
cg02985250	0.129666	0.604542	11.8784	1.20306e-08	10.296	2.09867e-05	0.00507877	10	80714322	+	NA	NA	NA	NA	NA	NA		OpenSea	LOC283050;LOC283050;LOC283050	NR_024431;NR_024429;NR_015429	Body;Body;Body
cg05774978	-0.119727	0.324324	-11.8997	1.17598e-08	10.2782	2.06852e-05	0.00496446	1	146649842	+	rs116320121	0.015204	NA	NA	NA	NA	chr1:146649622-146649852	Island	PDIA3P	NR_002305	Body
cg01059609	0.142372	0.32599	11.8596	1.22744e-08	10.2502	2.13238e-05	0.00518169	5	140904554	-	NA	NA	NA	NA	NA	NA		OpenSea	DIAPH1;DIAPH1	NM_001079812;NM_005219	Body;Body
cg14550760	0.126355	0.390777	11.8414	1.25169e-08	10.2347	2.15677e-05	0.00528407	9	135936732	+	NA	NA	NA	NA	NA	NA		OpenSea	CEL	NM_001807	TSS1500
cg23747342	-0.0837734	0.093296	-11.8421	1.25069e-08	10.2296	2.15677e-05	0.00527984	12	25539794	+	NA	NA	NA	NA	NA	NA	chr12:25538132-25538344	S_Shore
cg13295463	0.0833161	0.398556	11.8185	1.28273e-08	10.2279	2.18351e-05	0.00541511	5	140255069	-	NA	NA	NA	NA	NA	NA	chr5:140255158-140255450	N_Shore	PCDHA7;PCDHA6;PCDHA10;PCDHA4;PCDHA11;PCDHA12;PCDHA12;PCDHA8;PCDHA1;PCDHA2;PCDHA6;PCDHA1;PCDHA9;PCDHA5;PCDHA3;PCDHA10	NM_018910;NM_018909;NM_018901;NM_018907;NM_018902;NM_018903;NM_031864;NM_018911;NM_031411;NM_018905;NM_031849;NM_018900;NM_031857;NM_018908;NM_018906;NM_031860	Body;Body;Body;Body;Body;1stExon;1stExon;Body;Body;Body;Body;Body;Body;Body;Body;Body
cg24920933	-0.124581	0.785047	-11.8269	1.27127e-08	10.2274	2.17305e-05	0.00536672	7	142511496	+	NA	NA	NA	NA	NA	NA		OpenSea
cg00106744	0.0677646	0.422982	11.8267	1.27144e-08	10.2195	2.17305e-05	0.00536744	21	27106928	+	NA	NA	NA	NA	NA	NA	chr21:27106814-27108211	Island	ATP5J;ATP5J;ATP5J;ATP5J;ATP5J;GABPA	NM_001003697;NM_001685;NM_001003701;NM_001003703;NM_001003696;NM_002040	5'UTR;5'UTR;Body;5'UTR;5'UTR;TSS1500
cg01188914	0.174883	0.483444	11.7857	1.32871e-08	10.2112	2.22366e-05	0.00560919	22	22306263	-	NA	NA	NA	NA	NA	NA	chr22:22306554-22307402	N_Shore	PPM1F	NM_014634	5'UTR
cg25310233	-0.122008	0.360522	-11.7902	1.32224e-08	10.2107	2.22366e-05	0.00558188	1	31234437	+	NA	NA	NA	NA	NA	NA		OpenSea
cg18217874	-0.205339	0.768681	-11.8019	1.30574e-08	10.2072	2.20489e-05	0.00551222	7	133531244	-	NA	NA	NA	NA	NA	NA		OpenSea	EXOC4	NM_021807	Body
cg24223075	-0.195402	0.640624	-11.8038	1.30307e-08	10.2049	2.20489e-05	0.00550095	11	119137279	+	NA	NA	NA	NA	NA	NA		OpenSea	CBL	NM_005188	Body
cg03438773	0.156388	0.15963	11.7689	1.3529e-08	10.1843	2.23973e-05	0.00571131	2	219974186	-	rs58131198	0.041703	NA	NA	NA	NA		OpenSea	NHEJ1	NM_024782	Body
cg04794662	-0.253115	0.645873	-11.756	1.37192e-08	10.1772	2.26198e-05	0.00579161	3	71178485	-	NA	NA	NA	NA	NA	NA		OpenSea	FOXP1	NM_032682	Body
cg02212389	0.0788403	0.741734	11.7762	1.34236e-08	10.1675	2.23104e-05	0.00566684	7	151070905	-	NA	NA	NA	NA	NA	NA		OpenSea	NUB1	NM_016118	Body
cg23893629	-0.263883	0.69109	-11.7829	1.33266e-08	10.167	2.22366e-05	0.00562586	1	203733971	+	NA	NA	NA	NA	NA	NA		OpenSea	LAX1;LAX1	NM_017773;NM_001136190	TSS1500;TSS1500
cg05856036	-0.108675	0.632944	-11.7495	1.38149e-08	10.1522	2.26198e-05	0.00583203	6	33397511	+	NA	NA	NA	NA	NA	NA	chr6:33396050-33396296	S_Shore	SYNGAP1	NM_006772	Body
cg05305327	-0.233523	0.725633	-11.7412	1.39393e-08	10.1461	2.27202e-05	0.00588454	20	32156436	-	NA	NA	NA	NA	NA	NA		OpenSea	CBFA2T2;CBFA2T2;CBFA2T2	NM_001032999;NM_005093;NM_001039709	Body;5'UTR;5'UTR
cg01137047	0.1506	0.613788	11.732	1.40785e-08	10.1436	2.28588e-05	0.00594328	6	2970877	-	NA	NA	NA	NA	NA	NA	chr6:2971086-2971962	N_Shore	SERPINB6	NM_004568	5'UTR
cg17714703	-0.307073	0.505529	-11.7489	1.38241e-08	10.1434	2.26198e-05	0.00583591	19	4912221	-	NA	NA	NA	NA	NA	NA	chr19:4909262-4910256	S_Shore	UHRF1;UHRF1	NM_013282;NM_001048201	Body;Body
cg21598343	0.255454	0.380599	11.7193	1.42726e-08	10.1358	2.30852e-05	0.00602524	13	114261986	+	NA	NA	NA	NA	NA	NA	chr13:114260191-114260565	S_Shore	TFDP1;TFDP1	NR_026580;NM_007111	Body;Body
cg11804239	-0.248483	0.418987	-11.7046	1.45008e-08	10.1281	2.31795e-05	0.00612157	3	180970464	-	NA	NA	NA	NA	NA	NA		OpenSea
cg11012965	-0.202375	0.412547	-11.7014	1.45505e-08	10.1147	2.31795e-05	0.00614257	6	114602991	-	NA	NA	NA	NA	NA	NA		OpenSea
cg25711558	0.242093	0.270083	11.7056	1.44846e-08	10.1117	2.31795e-05	0.00611475	7	101499638	-	NA	NA	NA	NA	NA	NA		OpenSea	CUX1;CUX1;CUX1	NM_181500;NM_181552;NM_001913	Body;Body;Body
cg08888956	-0.157513	0.639368	-11.6889	1.47497e-08	10.1072	2.34085e-05	0.00622665	12	86267839	+	NA	NA	NA	NA	NA	NA		OpenSea	NTS	NM_006183	TSS1500
cg15142694	-0.100984	0.807854	-11.6768	1.49436e-08	10.0784	2.36273e-05	0.00630848	3	48694534	+	NA	NA	NA	NA	NA	NA	chr3:48693118-48694768	Island	CELSR3	NM_001407	Body
cg17681491	0.0784344	0.151716	11.7123	1.43812e-08	10.0732	2.31721e-05	0.00607109	10	123356205	-	rs1231198	0.035414	NA	NA	NA	NA	chr10:123356616-123358285	N_Shore	FGFR2;FGFR2;FGFR2;FGFR2;FGFR2;FGFR2	NM_000141;NM_001144917;NM_022970;NM_001144918;NM_001144919;NM_001144915	5'UTR;5'UTR;5'UTR;5'UTR;5'UTR;TSS200
cg05626128	0.17676	0.54081	11.6498	1.53881e-08	10.0653	2.38829e-05	0.00649615	1	19251115	-	NA	NA	NA	NA	NA	NA		OpenSea	IFFO2	NM_001136265	Body
cg14827832	-0.174053	0.480964	-11.6638	1.51564e-08	10.0456	2.38743e-05	0.00639832	17	2454989	-	NA	NA	NA	NA	NA	NA		OpenSea
cg00565090	0.145629	0.445578	11.6508	1.53705e-08	10.0448	2.38829e-05	0.00648871	19	48258258	+	rs73571525	0.014639	NA	NA	NA	NA		OpenSea	SNORD23;GLTSCR2	NR_003048;NM_015710	TSS1500;Body
cg13407335	-0.294596	0.463814	-11.6101	1.60664e-08	10.0337	2.45743e-05	0.00678251	17	7832852	-	rs146495729	0.0201	NA	NA	NA	NA	chr17:7832532-7833164	Island	KCNAB3	NM_004732	TSS200
cg18184975	-0.136414	0.776991	-11.6165	1.59552e-08	10.023	2.45743e-05	0.00673554	20	3644192	+	NA	NA	NA	NA	NA	NA	chr20:3641130-3642114	S_Shelf	GFRA4;GFRA4	NM_022139;NM_145762	TSS200;TSS200
cg05266474	-0.178136	0.514751	-11.6598	1.52209e-08	10.0226	2.38829e-05	0.00642558	14	99708736	+	NA	NA	rs116512379	0.015639	NA	NA	chr14:99711839-99713431	N_Shelf	BCL11B;BCL11B	NM_022898;NM_138576	Body;Body
cg16615357	0.364969	0.554355	11.6521	1.53488e-08	10.0222	2.38829e-05	0.00647956	5	135416594	+	NA	NA	NA	NA	NA	NA	chr5:135415069-135415307	S_Shore	MIR886	NR_030583	TSS1500
cg00430895	0.168935	0.1695	11.6296	1.57295e-08	10.012	2.43233e-05	0.00664027	18	13136340	+	NA	NA	NA	NA	NA	NA	chr18:13136596-13137564	N_Shore
cg09906995	-0.0948101	0.832813	-11.6126	1.60234e-08	10.0037	2.45743e-05	0.00676432	2	106215669	-	rs6748552	0.038018	NA	NA	NA	NA		OpenSea
cg11229399	0.102813	0.280437	11.6028	1.61937e-08	9.99251	2.46532e-05	0.00683622	1	228689056	-	NA	NA	NA	NA	NA	NA		OpenSea
cg21929875	0.145211	0.713312	11.5764	1.6667e-08	9.9915	2.51288e-05	0.00703606	11	124622096	-	NA	NA	NA	NA	NA	NA		OpenSea	VSIG2;VSIG2	NM_014312;NM_014312	5'UTR;1stExon
cg05506480	0.119699	0.202007	11.5551	1.70595e-08	9.97524	2.55381e-05	0.00720176	3	133615880	-	NA	NA	NA	NA	NA	NA	chr3:133613566-133615174	S_Shore	RAB6B	NM_016577	TSS1500
cg09244312	0.107949	0.702811	11.5621	1.69294e-08	9.96146	2.54334e-05	0.00714679	13	42120657	-	NA	NA	NA	NA	NA	NA		OpenSea
cg15613420	0.089833	0.0964044	11.6005	1.62348e-08	9.95388	2.46532e-05	0.0068536	5	134735637	+	NA	NA	NA	NA	NA	NA	chr5:134734096-134735261	S_Shore	H2AFY;H2AFY;H2AFY;H2AFY	NM_138610;NM_004893;NM_138609;NM_001040158	TSS1500;TSS200;TSS1500;TSS1500
cg01424562	-0.16048	0.758257	-11.5856	1.65016e-08	9.94772	2.49686e-05	0.00696623	14	69256677	-	NA	NA	NA	NA	NA	NA	chr14:69256676-69257036	Island	ZFP36L1	NM_004926	Body
cg11930955	-0.116611	0.456302	-11.5223	1.76816e-08	9.92989	2.62864e-05	0.00746438	12	113660045	+	NA	NA	NA	NA	NA	NA	chr12:113659038-113659657	S_Shore	TPCN1;TPCN1;IQCD	NM_001143819;NM_017901;NM_138451	5'UTR;5'UTR;TSS1500
cg01827726	0.0836556	0.139903	11.5222	1.76839e-08	9.92884	2.62864e-05	0.00746534	7	2673408	-	NA	NA	NA	NA	NA	NA	chr7:2671156-2671937	S_Shore	TTYH3	NM_025250	Body
cg05908442	0.146874	0.425966	11.5112	1.78985e-08	9.90746	2.6512e-05	0.00755592	15	77800637	+	NA	NA	NA	NA	NA	NA		OpenSea
cg01876338	0.218358	0.704237	11.4792	1.8538e-08	9.89302	2.69997e-05	0.00782591	2	54087008	+	NA	NA	NA	NA	NA	NA	chr2:54086776-54087266	Island	GPR75;LOC100302652;GPR75	NM_006794;NM_001164165;NM_006794	5'UTR;1stExon;1stExon
cg00867472	0.16243	0.636461	11.4763	1.85975e-08	9.88627	2.69997e-05	0.00785103	1	156714808	-	NA	NA	NA	NA	NA	NA	chr1:156710798-156711146	S_Shelf	HDGF;HDGF;HDGF	NM_001126050;NM_001126051;NM_004494	Body;Body;Body
ch.14.97331099F	0.0965833	0.0851418	11.4725	1.86754e-08	9.87839	2.69997e-05	0.00788391	14	98261346	+	NA	NA	NA	NA	NA	NA		OpenSea
cg03550129	-0.103581	0.575709	-11.5048	1.8024e-08	9.87689	2.66046e-05	0.00760891	2	1596054	+	NA	NA	NA	NA	NA	NA	chr2:1595402-1596020	S_Shore
cg26794830	0.138934	0.252792	11.4732	1.86613e-08	9.85859	2.69997e-05	0.00787794	19	3193804	-	NA	NA	NA	NA	NA	NA	chr19:3192416-3192705	S_Shore	NCLN	NM_020170	Body
cg07570898	-0.136196	0.870909	-11.4526	1.90891e-08	9.85752	2.741e-05	0.00805854	1	117280833	-	NA	NA	NA	NA	NA	NA	chr1:117284383-117284627	N_Shelf
cg08498747	0.275156	0.400397	11.4422	1.93093e-08	9.84614	2.75198e-05	0.0081515	17	41747669	-	NA	NA	NA	NA	NA	NA		OpenSea
cg17329648	0.176055	0.239932	11.4397	1.93611e-08	9.83876	2.75198e-05	0.00817337	2	73297389	+	NA	NA	NA	NA	NA	NA	chr2:73297630-73299155	N_Shore	SFXN5	NM_144579	Body
cg23987134	0.166319	0.449616	11.4536	1.90668e-08	9.83798	2.741e-05	0.00804912	5	17158319	+	NA	NA	NA	NA	NA	NA		OpenSea	LOC285696	NR_027253	Body
cg08454824	0.114692	0.713929	11.487	1.838e-08	9.83788	2.69417e-05	0.0077592	8	637468	+	NA	NA	NA	NA	NA	NA	chr8:637393-638251	Island	ERICH1	NM_207332	Body
cg26320006	0.168764	0.400812	11.4267	1.9641e-08	9.83473	2.77308e-05	0.00829152	5	14259124	+	NA	NA	NA	NA	NA	NA		OpenSea	TRIO	NM_007118	Body
cg11088051	-0.061521	0.398674	-11.4873	1.83737e-08	9.82865	2.69417e-05	0.00775652	12	98986792	-	NA	NA	NA	NA	NA	NA	chr12:98987193-98988203	N_Shore	SLC25A3;SLC25A3;SLC25A3	NM_213611;NM_005888;NM_002635	TSS1500;TSS1500;TSS1500
cg12370935	-0.162403	0.667092	-11.4167	1.98594e-08	9.80207	2.79457e-05	0.00838371	17	16976475	-	NA	NA	NA	NA	NA	NA		OpenSea	MPRIP;MPRIP	NM_015134;NM_201274	Body;Body
cg16389209	-0.125007	0.776973	-11.4336	1.94921e-08	9.80083	2.7613e-05	0.00822868	10	63809121	+	NA	NA	NA	NA	NA	NA		OpenSea	ARID5B	NM_032199	Body
cg16098545	-0.0836499	0.827273	-11.4441	1.92678e-08	9.79502	2.75198e-05	0.00813399	12	26492312	-	NA	NA	NA	NA	NA	NA		OpenSea	ITPR2	NM_002223	3'UTR
cg14865907	-0.147257	0.517793	-11.3827	2.06203e-08	9.78846	2.87292e-05	0.00870496	19	18682151	+	NA	NA	NA	NA	NA	NA	chr19:18682374-18683034	N_Shore	UBA52;UBA52	NM_001033930;NM_003333	TSS1500;TSS1500
cg06071604	-0.199581	0.632377	-11.3931	2.03826e-08	9.78393	2.85866e-05	0.00860458	13	100069110	-	NA	NA	NA	NA	NA	NA		OpenSea
cg13428213	-0.104183	0.86757	-11.3837	2.05974e-08	9.78255	2.87292e-05	0.00869527	9	98267529	-	NA	NA	NA	NA	NA	NA	chr9:98268475-98271454	N_Shore	PTCH1;PTCH1;PTCH1;PTCH1;PTCH1;PTCH1;PTCH1	NM_001083607;NM_001083605;NM_000264;NM_001083602;NM_001083606;NM_001083604;NM_001083603	5'UTR;5'UTR;Body;Body;5'UTR;5'UTR;Body
cg00200755	-0.151274	0.229878	-11.3698	2.09162e-08	9.77022	2.90455e-05	0.00882984	15	88945783	+	NA	NA	NA	NA	NA	NA		OpenSea
cg18465694	0.307613	0.209974	11.3604	2.11342e-08	9.76618	2.92186e-05	0.00892191	22	36806185	+	rs145255575	0.0151	NA	NA	NA	NA	chr22:36806029-36806637	Island
cg15951188	-0.151804	0.509714	-11.33	2.18599e-08	9.73861	2.98649e-05	0.00922825	17	7832680	+	NA	NA	NA	NA	NA	NA	chr17:7832532-7833164	Island	KCNAB3	NM_004732	1stExon
cg17854066	0.0742115	0.0952404	11.3585	2.11792e-08	9.72831	2.92186e-05	0.00894088	4	55575932	+	NA	NA	NA	NA	NA	NA		OpenSea	KIT;KIT	NM_000222;NM_001093772	Body;Body
cg19803952	-0.0887212	0.731522	-11.3372	2.16859e-08	9.71823	2.97234e-05	0.0091548	20	44036136	-	NA	NA	NA	NA	NA	NA	chr20:44034458-44035954	S_Shore	DBNDD2;DBNDD2;DBNDD2;DBNDD2;SYS1-DBNDD2;DBNDD2;DBNDD2	NM_001048224;NM_001048222;NM_001048225;NM_001048226;NR_003189;NM_001048221;NM_001048223	5'UTR;5'UTR;TSS1500;TSS1500;Body;5'UTR;5'UTR
cg00153693	0.234839	0.499068	11.2896	2.28636e-08	9.69151	3.06411e-05	0.00965195	15	93249643	+	NA	NA	NA	NA	NA	NA		OpenSea
cg08783253	0.314339	0.563187	11.2902	2.28496e-08	9.69028	3.06411e-05	0.00964603	17	40996565	+	NA	NA	NA	NA	NA	NA		OpenSea	AOC2;AOC2	NM_001158;NM_009590	TSS200;TSS200
cg18519308	-0.0710725	0.529503	-11.3152	2.22221e-08	9.68552	3.01645e-05	0.00938117	5	33892621	+	rs16891889	0.019549	NA	NA	NA	NA	chr5:33892191-33892403	S_Shore	ADAMTS12	NM_030955	TSS1500
cg21249754	-0.169564	0.388499	-11.3504	2.13701e-08	9.68519	2.93859e-05	0.00902148	12	7060206	-	NA	NA	NA	NA	NA	NA		OpenSea	PTPN6;PTPN6;PTPN6	NM_002831;NM_080548;NM_080549	TSS1500;Body;TSS1500
cg18914962	0.182732	0.543874	11.3225	2.20421e-08	9.68297	3.00166e-05	0.00930515	6	136914796	-	NA	NA	NA	NA	NA	NA		OpenSea	MAP3K5	NM_005923	Body
cg02549628	0.109433	0.187668	11.2949	2.27286e-08	9.68001	3.06411e-05	0.00959499	4	88896208	-	NA	NA	NA	NA	NA	NA		OpenSea	SPP1;SPP1;SPP1	NM_001040060;NM_001040058;NM_000582	TSS1500;TSS1500;TSS1500
cg21644387	0.0959291	0.673716	11.2769	2.31887e-08	9.67452	3.07917e-05	0.0097892	2	663024	-	NA	NA	NA	NA	NA	NA	chr2:660666-660909	S_Shelf
cg00736958	0.14679	0.46907	11.2739	2.32677e-08	9.67228	3.07917e-05	0.00982255	3	52099548	+	NA	NA	NA	NA	NA	NA		OpenSea	C3orf74	NR_027331	TSS1500
cg04301614	0.108542	0.149588	11.2753	2.32304e-08	9.67031	3.07917e-05	0.0098068	4	37585993	+	NA	NA	NA	NA	NA	NA		OpenSea	C4orf19;C4orf19;C4orf19	NM_018302;NM_018302;NM_001104629	5'UTR;1stExon;5'UTR
cg03938711	0.282884	0.814116	11.2902	2.28487e-08	9.66374	3.06411e-05	0.00964565	12	121024974	-	NA	NA	rs73230332	0.02908	rs73230332	0.02908	chr12:121022419-121022704	S_Shelf
cg01015287	0.0803929	0.523661	11.2574	2.37007e-08	9.64967	3.11198e-05	0.0100053	9	103360761	+	NA	NA	NA	NA	NA	NA	chr9:103360955-103361312	N_Shore
cg19200953	-0.216799	0.596668	-11.2532	2.38105e-08	9.64004	3.11198e-05	0.0100517	13	100470738	+	NA	NA	NA	NA	NA	NA		OpenSea	CLYBL	NM_206808	Body
cg13957377	0.170809	0.328993	11.2544	2.37801e-08	9.63707	3.11198e-05	0.0100389	2	121099655	-	NA	NA	NA	NA	NA	NA	chr2:121101046-121101432	N_Shore
cg08064672	0.142519	0.659262	11.2557	2.37438e-08	9.62629	3.11198e-05	0.0100235	14	69367352	+	NA	NA	NA	NA	NA	NA		OpenSea	ACTN1;ACTN1;ACTN1	NM_001130004;NM_001102;NM_001130005	Body;Body;Body
cg18637761	0.131165	0.165306	11.2352	2.42948e-08	9.6199	3.14605e-05	0.0102561	12	123468780	+	NA	NA	NA	NA	NA	NA	chr12:123470553-123471102	N_Shore	PITPNM2	NM_020845	3'UTR
cg18127934	-0.126028	0.409585	-11.2833	2.30248e-08	9.61237	3.07595e-05	0.00972001	2	209435755	+	rs74788509	0.017811	NA	NA	NA	NA		OpenSea
cg18990313	0.281693	0.34679	11.2436	2.4067e-08	9.60682	3.12759e-05	0.01016	8	38831598	-	rs12114397	0.013889	NA	NA	NA	NA	chr8:38831592-38832353	Island	HTRA4	NM_153692	TSS200
cg00434573	-0.143224	0.731936	-11.2064	2.50905e-08	9.59851	3.21656e-05	0.0105921	19	2041960	+	NA	NA	NA	NA	NA	NA	chr19:2041823-2042593	Island	MKNK2;MKNK2	NM_199054;NM_017572	Body;Body
cg13788313	0.0956875	0.440613	11.2432	2.40781e-08	9.59466	3.12759e-05	0.0101647	1	1955762	+	NA	NA	NA	NA	NA	NA	chr1:1957046-1957386	N_Shore	GABRD	NM_000815	Body
cg15171154	-0.137621	0.82782	-11.2029	2.51895e-08	9.58577	3.21656e-05	0.0106338	3	30722557	+	NA	NA	NA	NA	NA	NA		OpenSea	TGFBR2;TGFBR2	NM_001024847;NM_003242	Body;Body
cg06543221	-0.141223	0.748367	-11.2004	2.52596e-08	9.58228	3.21656e-05	0.0106635	16	86899685	-	NA	NA	NA	NA	NA	NA		OpenSea
cg03611307	-0.165359	0.664878	-11.2027	2.5194e-08	9.57778	3.21656e-05	0.0106358	8	128972059	+	rs74365099	0.023892	NA	NA	NA	NA		OpenSea	MIR1205;PVT1	NR_031610;NR_003367	TSS1500;Body
cg00394658	0.066971	0.192594	11.1991	2.52964e-08	9.56229	3.21656e-05	0.010679	11	48001669	-	NA	NA	NA	NA	NA	NA	chr11:48001604-48003170	Island	PTPRJ;PTPRJ	NM_001098503;NM_002843	TSS1500;TSS1500
cg26995224	-0.280263	0.623252	-11.1647	2.62916e-08	9.55309	3.31316e-05	0.0110991	12	121974146	-	NA	NA	NA	NA	NA	NA	chr12:121975028-121976140	N_Shore	KDM2B;KDM2B	NM_032590;NM_001005366	Body;Body
cg19320261	0.0703401	0.337066	11.1783	2.58944e-08	9.54927	3.27288e-05	0.0109314	1	64409138	-	NA	NA	NA	NA	NA	NA		OpenSea	ROR1;ROR1	NM_005012;NM_001083592	Body;Body
cg06361984	0.286903	0.704669	11.1549	2.65838e-08	9.54073	3.33011e-05	0.0112225	16	15787940	-	NA	NA	NA	NA	NA	NA		OpenSea	NDE1;NDE1	NM_017668;NM_001143979	Body;Body
cg09093656	-0.162968	0.411511	-11.1839	2.57317e-08	9.53542	3.26208e-05	0.0108627	17	16323481	+	NA	NA	NA	NA	NA	NA		OpenSea	TRPV2	NM_016113	Body
cg05157600	0.118032	0.739271	11.1562	2.65459e-08	9.52531	3.33011e-05	0.0112065	21	43230125	-	rs78241018	0.043403	NA	NA	NA	NA	chr21:43230458-43230716	N_Shore	PRDM15;PRDM15	NM_022115;NM_001040424	Body;Body
cg02732164	-0.12562	0.76337	-11.143	2.69412e-08	9.51289	3.35497e-05	0.0113733	7	6869135	+	NA	NA	NA	NA	NA	NA	chr7:6865701-6866094	S_Shelf
cg05300029	-0.114685	0.836085	-11.2257	2.45547e-08	9.50663	3.16999e-05	0.0103659	14	21148957	-	NA	NA	NA	NA	NA	NA	chr14:21150918-21151224	N_Shore
cg03903831	0.0742789	0.775687	11.1502	2.67238e-08	9.48622	3.33774e-05	0.0112816	13	24739249	-	NA	NA	NA	NA	NA	NA	chr13:24734771-24735538	S_Shelf	SPATA13;SPATA13	NM_001166271;NM_153023	5'UTR;5'UTR
cg07436424	-0.175531	0.834248	-11.093	2.85045e-08	9.47126	3.52407e-05	0.0120333	3	196665784	+	rs78037534	0.02954	NA	NA	NA	NA	chr3:196668695-196670054	N_Shelf	NCBP2;NCBP2	NM_001042540;NM_007362	Body;Body
cg15413523	-0.254291	0.477197	-11.0832	2.88219e-08	9.46943	3.52923e-05	0.0121673	5	133451625	-	NA	NA	NA	NA	NA	NA	chr5:133449320-133451260	S_Shore	TCF7;TCF7;TCF7;TCF7;TCF7;TCF7;TCF7;TCF7;TCF7;TCF7	NM_213648;NM_001134852;NM_201632;NM_201633;NM_001134851;NM_201634;NM_001134851;NM_003202;NM_213648;NM_001134852	5'UTR;1stExon;5'UTR;5'UTR;1stExon;5'UTR;5'UTR;Body;1stExon;5'UTR
cg26893861	-0.288029	0.23941	-11.1048	2.81276e-08	9.45569	3.49241e-05	0.0118742	17	41843967	-	NA	NA	NA	NA	NA	NA		OpenSea	DUSP3	NM_004090	3'UTR
cg08625239	-0.237276	0.786888	-11.0777	2.90021e-08	9.44979	3.52923e-05	0.0122433	17	33572700	+	NA	NA	NA	NA	NA	NA	chr17:33569141-33570527	S_Shelf	SLFN5	NM_144975	5'UTR
cg13207250	-0.101969	0.802041	-11.0916	2.85496e-08	9.44211	3.52407e-05	0.0120523	18	77214960	-	rs115536580	0.020417	NA	NA	NA	NA	chr18:77214959-77215492	Island	NFATC1;NFATC1;NFATC1;NFATC1;NFATC1	NM_006162;NM_172388;NM_172389;NM_172387;NM_172390	Body;Body;Body;Body;Body
cg14781394	-0.181123	0.321564	-11.0696	2.92695e-08	9.43772	3.54047e-05	0.0123563	19	16441457	+	NA	NA	NA	NA	NA	NA	chr19:16435202-16438064	S_Shelf
cg19961545	0.0865957	0.830352	11.059	2.96222e-08	9.436	3.56636e-05	0.0125051	2	54087066	-	NA	NA	NA	NA	NA	NA	chr2:54086776-54087266	Island	GPR75;LOC100302652;LOC100302652;GPR75	NM_006794;NM_001164165;NM_001164165;NM_006794	5'UTR;1stExon;5'UTR;1stExon
cg15254238	0.1406	0.148986	11.0777	2.90022e-08	9.42398	3.52923e-05	0.0122434	10	70321874	-	rs79808285	0.012598	NA	NA	NA	NA	chr10:70320130-70320822	S_Shore	TET1	NM_030625	5'UTR
cg12413156	-0.207109	0.629342	-11.0775	2.90094e-08	9.4207	3.52923e-05	0.0122464	20	62368256	+	NA	NA	NA	NA	NA	NA	chr20:62368955-62371962	N_Shore	LIME1	NM_017806	5'UTR
cg23766254	-0.450677	0.464556	-11.0451	3.00922e-08	9.41693	3.60896e-05	0.0127035	17	42431859	-	NA	NA	NA	NA	NA	NA	chr17:42431092-42432555	Island	FAM171A2	NM_198475	Body
cg15426869	0.114632	0.242878	11.0581	2.96525e-08	9.41347	3.56636e-05	0.0125179	3	127266149	-	NA	NA	NA	NA	NA	NA	chr3:127266730-127267082	N_Shore
cg01663677	-0.106111	0.716013	-11.0791	2.89565e-08	9.41106	3.52923e-05	0.0122241	7	134396931	-	NA	NA	NA	NA	NA	NA		OpenSea
cg13708645	-0.259187	0.471663	-11.033	3.05095e-08	9.41031	3.62809e-05	0.0128797	12	121974305	-	NA	NA	NA	NA	NA	NA	chr12:121975028-121976140	N_Shore	KDM2B;KDM2B	NM_032590;NM_001005366	Body;Body
cg25630514	-0.167099	0.631388	-11.0703	2.9247e-08	9.41026	3.54047e-05	0.0123467	10	8103415	-	rs78556771	0.013467	NA	NA	NA	NA	chr10:8100384-8100768	S_Shelf	GATA3;GATA3	NM_001002295;NM_002051	Body;Body
cg15657100	-0.170654	0.737975	-11.034	3.04742e-08	9.40454	3.62809e-05	0.0128648	2	161420987	+	NA	NA	NA	NA	NA	NA		OpenSea
cg09229492	-0.122834	0.7727	-11.0389	3.0307e-08	9.37301	3.62443e-05	0.0127942	16	50626578	-	NA	NA	NA	NA	NA	NA		OpenSea	NKD1	NM_033119	Body
cg14094409	-0.164509	0.755272	-10.9844	3.2241e-08	9.3433	3.82322e-05	0.0136106	12	122712093	+	rs78028061	0.033364	NA	NA	NA	NA	chr12:122710054-122711371	S_Shore	DIABLO;DIABLO;DIABLO;DIABLO	NM_138929;NM_019887;NR_024601;NR_024600	TSS200;TSS200;TSS200;TSS200
cg08357990	0.28077	0.278936	10.9529	3.34203e-08	9.32232	3.95197e-05	0.0141085	2	33359550	-	rs77548335	0.016259	NA	NA	NA	NA		OpenSea	LTBP1;LTBP1;LTBP1;LTBP1;LTBP1	NM_001166265;NM_000627;NM_206943;NM_001166264;NM_001166266	TSS200;TSS200;Body;TSS200;TSS200
cg12847013	0.138905	0.614705	10.9477	3.36202e-08	9.3163	3.9645e-05	0.0141929	3	159563158	-	NA	NA	rs62270399	0.023788	NA	NA		OpenSea	SCHIP1	NM_014575	Body
cg04142955	-0.211049	0.713041	-10.9428	3.381e-08	9.30588	3.97578e-05	0.014273	6	31939181	-	NA	NA	NA	NA	NA	NA	chr6:31939730-31940559	N_Shore	STK19;STK19;DOM3Z;STK19	NM_032454;NM_004197;NM_005510;NR_026717	TSS1500;TSS1500;Body;Body
cg26188212	0.233632	0.43428	10.9125	3.49992e-08	9.27921	4.0815e-05	0.014775	1	228967124	+	NA	NA	NA	NA	NA	NA		OpenSea
cg03987648	-0.156718	0.708382	-10.9195	3.47232e-08	9.27771	4.06215e-05	0.0146586	4	140958771	-	NA	NA	NA	NA	NA	NA		OpenSea	MAML3	NM_018717	Body
cg11874426	-0.145429	0.779154	-10.9191	3.4737e-08	9.27448	4.06215e-05	0.0146644	11	118781731	+	NA	NA	NA	NA	NA	NA	chr11:118781060-118781732	Island	BCL9L	NM_182557	TSS200
cg18417061	-0.130629	0.842196	-10.9097	3.5111e-08	9.2557	4.08327e-05	0.0148223	14	61972660	-	NA	NA	NA	NA	NA	NA		OpenSea	PRKCH	NM_006255	Body
cg15474337	-0.208403	0.571549	-10.8944	3.57355e-08	9.25199	4.13312e-05	0.0150859	19	50848247	-	NA	NA	rs73932462	0.015554	rs73932462	0.015554		OpenSea	NAPSB	NR_002798	TSS1500
cg01553231	-0.0658927	0.904312	-10.8951	3.57051e-08	9.23955	4.13312e-05	0.015073	5	141072866	+	NA	NA	NA	NA	NA	NA	chr5:141071624-141071967	S_Shore
cg10203922	-0.171185	0.763346	-10.8768	3.64618e-08	9.23247	4.2056e-05	0.0153925	4	145566200	-	NA	NA	NA	NA	NA	NA	chr4:145566242-145567413	N_Shore	HHIP	NM_022475	TSS1500
cg05087455	0.202428	0.367828	10.8611	3.71278e-08	9.21628	4.25309e-05	0.0156737	2	7171869	-	NA	NA	NA	NA	NA	NA	chr2:7172296-7172512	N_Shore	RNF144A	NM_014746	Body
cg16130238	-0.125566	0.778164	-10.8599	3.71758e-08	9.21399	4.25309e-05	0.0156939	14	22958402	+	NA	NA	NA	NA	NA	NA		OpenSea
cg10593219	0.140211	0.217183	10.8503	3.75921e-08	9.19518	4.2891e-05	0.0158697	10	72543247	-	NA	NA	NA	NA	NA	NA		OpenSea	C10orf27	NM_152710	5'UTR
cg06482716	-0.117111	0.179474	-10.8442	3.7853e-08	9.1906	4.30723e-05	0.0159798	18	47794995	+	NA	NA	NA	NA	NA	NA	chr18:47794450-47794996	Island
cg14386496	0.110842	0.284818	10.8641	3.6998e-08	9.18394	4.25309e-05	0.0156188	4	66536463	-	NA	NA	NA	NA	NA	NA	chr4:66536065-66536674	Island	EPHA5;EPHA5	NM_004439;NM_182472	TSS1500;TSS1500
cg15582789	0.156115	0.193003	10.8287	3.85357e-08	9.18283	4.36139e-05	0.016268	9	99145525	-	rs66567256	0.020548	NA	NA	NA	NA	chr9:99145524-99145849	Island	SLC35D2	NM_007001	Body
cg05831188	-0.142224	0.615876	-10.8316	3.84068e-08	9.18086	4.35849e-05	0.0162136	7	3549961	+	NA	NA	NA	NA	NA	NA		OpenSea	SDK1	NM_152744	Body
cg14434062	0.225125	0.304335	10.8194	3.89516e-08	9.17318	4.39668e-05	0.0164436	15	70767419	+	NA	NA	NA	NA	NA	NA		OpenSea
cg03240301	0.175225	0.321438	10.8116	3.93034e-08	9.15969	4.41279e-05	0.0165921	7	23387383	+	NA	NA	NA	NA	NA	NA		OpenSea	IGF2BP3	NM_006547	Body
cg06993761	0.0646877	0.102904	10.8162	3.9097e-08	9.15415	4.40132e-05	0.016505	8	101170141	-	NA	NA	NA	NA	NA	NA	chr8:101170161-101170827	N_Shore	SPAG1;SPAG1	NM_003114;NM_172218	TSS1500;TSS200
cg05265359	-0.153108	0.392238	-10.798	3.99248e-08	9.14996	4.45884e-05	0.0168544	11	45943572	+	NA	NA	NA	NA	NA	NA	chr11:45943513-45944852	Island	GYLTL1B	NM_152312	5'UTR
cg00289503	0.218209	0.392482	10.7939	4.01155e-08	9.14208	4.46832e-05	0.0169349	20	61470028	-	NA	NA	NA	NA	NA	NA	chr20:61471903-61472256	N_Shore	COL9A3	NM_001853	Body
cg03410065	-0.142529	0.306296	-10.7898	4.03032e-08	9.13602	4.47741e-05	0.0170142	11	6440922	+	NA	NA	NA	NA	NA	NA	chr11:6439863-6440732	S_Shore	APBB1;APBB1	NM_001164;NM_145689	TSS1500;TSS1500
cg10466011	-0.109046	0.702379	-10.785	4.05274e-08	9.12221	4.49049e-05	0.0171088	3	1811915	-	NA	NA	NA	NA	NA	NA		OpenSea
cg15121304	-0.126989	0.731858	-10.8057	3.95719e-08	9.11807	4.43115e-05	0.0167054	22	22380100	+	rs73879725	0.03653	NA	NA	NA	NA		OpenSea
cg22014112	-0.146921	0.837957	-10.7717	4.11561e-08	9.11527	4.54587e-05	0.0173742	6	138192658	-	NA	NA	NA	NA	NA	NA	chr6:138187825-138189141	S_Shelf	TNFAIP3	NM_006290	Body
cg19682870	-0.210767	0.769177	-10.7699	4.12425e-08	9.11362	4.54587e-05	0.0174107	14	99715826	+	NA	NA	NA	NA	NA	NA	chr14:99711839-99713431	S_Shelf	BCL11B;BCL11B	NM_022898;NM_138576	Body;Body
cg14424631	0.184597	0.33394	10.7368	4.28562e-08	9.07388	4.69029e-05	0.0180919	15	51526420	+	NA	NA	NA	NA	NA	NA		OpenSea	CYP19A1;CYP19A1	NM_000103;NM_031226	Body;Body
cg01282174	0.133331	0.715606	10.7312	4.31359e-08	9.0606	4.70542e-05	0.01821	11	119630144	+	NA	NA	NA	NA	NA	NA		OpenSea
cg22398259	-0.0981868	0.862549	-10.7362	4.28861e-08	9.05347	4.69029e-05	0.0181045	8	144255688	+	NA	NA	NA	NA	NA	NA		OpenSea
cg12934258	-0.121643	0.704158	-10.7183	4.3786e-08	9.0485	4.76403e-05	0.0184844	6	159084599	+	NA	NA	NA	NA	NA	NA		OpenSea	SYTL3	NM_001009991	Body
cg15669088	-0.157907	0.308291	-10.7077	4.43304e-08	9.03933	4.79852e-05	0.0187142	10	134775772	-	NA	NA	NA	NA	NA	NA	chr10:134774213-134774485	S_Shore
cg03141856	0.112321	0.66518	10.7121	4.41043e-08	9.03308	4.78632e-05	0.0186188	22	39529323	+	NA	NA	NA	NA	NA	NA		OpenSea	CBX7	NM_175709	3'UTR
cg18077307	0.290192	0.522992	10.6906	4.52162e-08	9.029	4.86944e-05	0.0190882	2	98377791	-	NA	NA	NA	NA	NA	NA		OpenSea	TMEM131	NM_015348	Body
cg15977432	0.168853	0.846148	10.7411	4.26441e-08	9.01903	4.68812e-05	0.0180024	19	56709655	-	NA	NA	rs10426867	0.049233	rs10426867	0.049233	chr19:56709055-56709273	S_Shore
cg01612629	0.125317	0.206026	10.6858	4.54705e-08	9.01792	4.88437e-05	0.0191956	22	22292774	-	NA	NA	NA	NA	NA	NA	chr22:22292528-22292875	Island	PPM1F	NM_014634	Body
cg12803068	-0.125064	0.868151	-10.7001	4.47232e-08	9.0153	4.82867e-05	0.0188801	7	45002919	+	NA	NA	NA	NA	NA	NA	chr7:45002111-45002845	S_Shore	MYO1G	NM_033054	Body
cg02532700	0.206145	0.280836	10.6747	4.60633e-08	9.00946	4.93549e-05	0.0194458	22	37257404	+	NA	NA	NA	NA	NA	NA		OpenSea	NCF4;NCF4	NM_013416;NM_000631	Body;Body
cg21880476	0.157599	0.193311	10.6714	4.62391e-08	8.99491	4.94178e-05	0.01952	6	885298	+	NA	NA	NA	NA	NA	NA	chr6:887605-887908	N_Shelf
cg13953458	-0.214444	0.622919	-10.6516	4.73208e-08	8.9869	4.98157e-05	0.0199767	11	73681281	-	NA	NA	NA	NA	NA	NA		OpenSea	DNAJB13	NM_153614	3'UTR
cg12016746	0.266309	0.417093	10.6501	4.7406e-08	8.98132	4.98157e-05	0.0200126	11	68084453	-	NA	NA	NA	NA	NA	NA	chr11:68080365-68080931	S_Shelf	LRP5	NM_002335	Body
cg23166857	0.217233	0.183842	10.6522	4.72879e-08	8.97925	4.98157e-05	0.0199628	1	1149501	+	NA	NA	NA	NA	NA	NA	chr1:1149055-1149524	Island	TNFRSF4	NM_003327	1stExon
cg22566142	-0.187962	0.420149	-10.6507	4.7371e-08	8.97657	4.98157e-05	0.0199979	5	96298493	-	NA	NA	rs79128738	0.030966	rs79128738	0.030966		OpenSea	LNPEP;LNPEP	NM_005575;NM_175920	Body;5'UTR
cg20910008	-0.254622	0.44179	-10.6661	4.65287e-08	8.97395	4.96017e-05	0.0196423	8	22301378	+	rs117124472	0.024306	NA	NA	NA	NA	chr8:22298112-22299142	S_Shelf	PPP3CC	NM_005605	Body
cg16005592	-0.171977	0.759506	-10.6445	4.77144e-08	8.96788	4.98584e-05	0.0201428	5	964654	+	NA	NA	NA	NA	NA	NA		OpenSea
cg25673720	-0.175842	0.823545	-10.6501	4.7406e-08	8.96442	4.98157e-05	0.0200126	17	74188601	+	NA	NA	NA	NA	NA	NA		OpenSea	RNF157	NM_052916	Body
cg13544012	-0.121446	0.495712	-10.646	4.76306e-08	8.96199	4.98584e-05	0.0201075	9	135709670	-	NA	NA	NA	NA	NA	NA		OpenSea	C9orf98	NM_152572	Body
cg07048504	-0.207809	0.693512	-10.6361	4.81837e-08	8.95933	5.01008e-05	0.0203409	1	55829278	+	NA	NA	NA	NA	NA	NA		OpenSea
cg02875089	0.120953	0.719925	10.6228	4.89393e-08	8.95107	5.07614e-05	0.0206599	17	41861356	-	NA	NA	NA	NA	NA	NA		OpenSea	C17orf105	NM_001136483	3'UTR
cg18790915	0.146583	0.725446	10.6495	4.74375e-08	8.94344	4.98157e-05	0.0200259	3	46718990	+	NA	NA	rs76720862	0.031978	NA	NA		OpenSea	ALS2CL;ALS2CL	NM_182775;NM_147129	TSS200;Body
cg07056299	0.0843308	0.616038	10.6009	5.02104e-08	8.924	5.17862e-05	0.0211965	7	73393148	-	NA	NA	NA	NA	NA	NA		OpenSea
cg21913027	-0.110708	0.7408	-10.5974	5.04179e-08	8.92169	5.17862e-05	0.0212841	14	106853474	-	NA	NA	NA	NA	NA	NA	chr14:106854805-106855153	N_Shore
cg19611441	0.126466	0.414752	10.5995	5.02957e-08	8.92068	5.17862e-05	0.0212326	14	105126372	+	NA	NA	NA	NA	NA	NA	chr14:105126190-105126732	Island
cg05886367	-0.0566229	0.218654	-10.6397	4.7981e-08	8.91544	5.00132e-05	0.0202554	5	180467233	+	NA	NA	NA	NA	NA	NA		OpenSea	BTNL9;BTNL9	NM_152547;NM_152547	1stExon;5'UTR
cg25235205	-0.155003	0.749341	-10.5773	5.16234e-08	8.89419	5.26839e-05	0.021793	7	98970792	-	NA	NA	NA	NA	NA	NA	chr7:98971649-98973170	N_Shore
cg14334460	0.180546	0.636614	10.5695	5.20983e-08	8.89267	5.27661e-05	0.0219935	9	140346899	-	NA	NA	NA	NA	NA	NA	chr9:140347840-140348320	N_Shore	NELF;NELF;NELF;NELF	NM_001130969;NM_015537;NM_001130971;NM_001130970	Body;Body;Body;Body
cg02278728	-0.133334	0.752116	-10.5766	5.16663e-08	8.88938	5.26839e-05	0.0218111	6	1595575	+	NA	NA	NA	NA	NA	NA	chr6:1599090-1599402	N_Shelf
cg10316899	-0.216366	0.816932	-10.5691	5.21219e-08	8.88868	5.27661e-05	0.0220035	1	39658128	-	rs75851949	0.047442	NA	NA	NA	NA		OpenSea	MACF1	NM_012090	Body
cg10584024	0.224249	0.610291	10.5715	5.19723e-08	8.88529	5.27661e-05	0.0219403	1	84234998	+	NA	NA	NA	NA	NA	NA		OpenSea
cg25068347	-0.18967	0.724805	-10.5647	5.23914e-08	8.8732	5.29121e-05	0.0221172	11	128343784	+	NA	NA	NA	NA	NA	NA		OpenSea	ETS1;ETS1;ETS1	NM_001143820;NM_001162422;NM_005238	Body;Body;Body
cg09213964	0.0683025	0.141883	10.6023	5.0128e-08	8.87291	5.17862e-05	0.0211617	12	122668037	+	NA	NA	NA	NA	NA	NA	chr12:122667648-122668038	Island	LRRC43;LRRC43	NM_152759;NM_001098519	5'UTR;Body
cg06807926	0.146899	0.636069	10.5417	5.38299e-08	8.8558	5.40316e-05	0.0227245	7	150773709	+	NA	NA	NA	NA	NA	NA	chr7:150777607-150780879	N_Shelf	FASTK;FASTK	NM_006712;NM_033015	3'UTR;3'UTR
cg03217995	0.186662	0.262924	10.5408	5.38839e-08	8.85061	5.40316e-05	0.0227473	7	27203430	-	NA	NA	NA	NA	NA	NA	chr7:27203915-27206462	N_Shore	HOXA9	NM_152739	Body
cg24361808	-0.0827965	0.815931	-10.584	5.12154e-08	8.84296	5.24777e-05	0.0216208	22	46477834	-	NA	NA	NA	NA	NA	NA	chr22:46481815-46482024	N_Shelf
cg00645731	0.122373	0.652535	10.5179	5.53603e-08	8.83063	5.49896e-05	0.0233706	22	42541494	-	NA	NA	NA	NA	NA	NA	chr22:42538474-42539579	S_Shore	CYP2D7P1	NR_002570	TSS1500
cg01498249	-0.0819187	0.633852	-10.5456	5.35788e-08	8.82809	5.39821e-05	0.0226185	2	312940	+	NA	NA	NA	NA	NA	NA	chr2:314828-315170	N_Shore
cg01862311	0.168542	0.611454	10.501	5.6472e-08	8.81396	5.58311e-05	0.0238399	8	26308815	-	NA	NA	NA	NA	NA	NA	chr8:26305853-26306825	S_Shore
cg02309230	-0.107525	0.776148	-10.5191	5.52773e-08	8.81109	5.49896e-05	0.0233355	6	4612064	+	NA	NA	NA	NA	NA	NA		OpenSea
cg12032103	-0.070205	0.827386	-10.5275	5.47319e-08	8.79971	5.47519e-05	0.0231053	18	67610411	+	NA	NA	NA	NA	NA	NA		OpenSea	CD226	NM_006566	Body
cg16304521	-0.210759	0.286618	-10.4813	5.77999e-08	8.7913	5.68775e-05	0.0244004	14	22191827	-	NA	NA	NA	NA	NA	NA		OpenSea
cg05156901	-0.163079	0.81146	-10.5024	5.63777e-08	8.76819	5.58311e-05	0.0238001	22	51016646	-	rs73445517	0.04897	NA	NA	NA	NA	chr22:51016253-51017020	Island	CPT1B;CPT1B;CPT1B;CHKB-CPT1B;CPT1B;CPT1B;CPT1B;CPT1B	NM_152246;NM_001145135;NM_001145137;NR_027928;NM_152245;NM_001145136;NM_004377;NM_001145134	5'UTR;5'UTR;TSS200;Body;5'UTR;5'UTR;5'UTR;5'UTR
cg20424833	-0.157118	0.162568	-10.4905	5.71796e-08	8.76521	5.63986e-05	0.0241386	5	176829639	+	NA	NA	NA	NA	NA	NA	chr5:176829339-176829756	Island	F12	NM_000505	Body
cg27515052	-0.216847	0.746615	-10.4584	5.93913e-08	8.76205	5.83076e-05	0.0250723	8	8513104	-	rs73662198	0.024245	NA	NA	NA	NA		OpenSea
cg06919203	-0.152671	0.687825	-10.4488	6.0072e-08	8.75375	5.8839e-05	0.0253596	20	3644151	-	NA	NA	NA	NA	NA	NA	chr20:3641130-3642114	S_Shelf	GFRA4;GFRA4	NM_022139;NM_145762	TSS200;TSS200
cg25340688	0.242585	0.52276	10.5231	5.5018e-08	8.74639	5.4908e-05	0.0232261	5	135416398	+	NA	NA	NA	NA	NA	NA	chr5:135416204-135416475	Island	MIR886	NR_030583	TSS200
cg16239536	-0.187804	0.703128	-10.4421	6.05447e-08	8.74256	5.91308e-05	0.0255592	19	1079617	+	NA	NA	NA	NA	NA	NA	chr19:1079682-1081937	N_Shore	HMHA1	NM_012292	Body
cg08276042	0.294338	0.406464	10.4374	6.0888e-08	8.73872	5.91308e-05	0.0257041	16	2740348	+	NA	NA	NA	NA	NA	NA		OpenSea	KCTD5	NM_018992	Body
cg14343652	0.173168	0.253706	10.4299	6.14292e-08	8.72907	5.92171e-05	0.0259326	7	130789013	-	NA	NA	NA	NA	NA	NA	chr7:130790358-130792773	N_Shore	FLJ43663;FLJ43663	NR_015431;NR_024153	Body;Body
cg00093542	0.265187	0.326559	10.4258	6.17299e-08	8.72673	5.93611e-05	0.0260595	8	27144453	+	NA	NA	NA	NA	NA	NA	chr8:27145131-27145601	N_Shore	TRIM35	NM_171982	3'UTR
cg01462349	-0.123515	0.614988	-10.4349	6.10702e-08	8.72604	5.91308e-05	0.025781	7	157664568	-	NA	NA	NA	NA	NA	NA	chr7:157666069-157666399	N_Shore	PTPRN2;PTPRN2;PTPRN2	NM_002847;NM_130842;NM_130843	Body;Body;Body
cg07880727	0.242909	0.341901	10.4353	6.10399e-08	8.71855	5.91308e-05	0.0257683	7	47846424	+	NA	NA	NA	NA	NA	NA		OpenSea	C7orf69;PKD1L1	NM_025031;NM_138295	Body;Body
cg18628646	-0.0573234	0.896369	-10.4354	6.10327e-08	8.7183	5.91308e-05	0.0257652	4	184908739	-	NA	NA	NA	NA	NA	NA		OpenSea	STOX2	NM_020225	Body
cg24401737	0.129912	0.152496	10.4298	6.14399e-08	8.71788	5.92171e-05	0.0259371	2	202047473	+	rs41440544	0.042108	NA	NA	NA	NA		OpenSea	CASP10;CASP10;CASP10	NM_032977;NM_001230;NM_032974	TSS200;TSS200;TSS200
cg06817368	-0.162059	0.764672	-10.4157	6.24789e-08	8.71377	5.98089e-05	0.0263757	5	112315632	+	NA	NA	NA	NA	NA	NA	chr5:112312387-112313006	S_Shelf	DCP2	NM_152624	Body
cg05644767	0.0933548	0.609454	10.4197	6.21783e-08	8.68994	5.96564e-05	0.0262488	16	31366118	+	NA	NA	rs117809045	0.012153	NA	NA		OpenSea	ITGAX	NM_000887	TSS1500
cg05898188	0.134307	0.699409	10.409	6.29773e-08	8.68234	6.01496e-05	0.0265861	10	126916492	-	NA	NA	NA	NA	NA	NA	chr10:126916576-126917326	N_Shore
cg08639389	-0.239579	0.795815	-10.3849	6.48056e-08	8.67546	6.1617e-05	0.0273579	4	26995889	-	NA	NA	NA	NA	NA	NA		OpenSea	STIM2;STIM2;STIM2	NM_001169117;NM_020860;NM_001169118	Body;Body;Body
cg01543184	0.252738	0.402795	10.3821	6.50261e-08	8.67046	6.16877e-05	0.027451	17	79881543	+	NA	NA	NA	NA	NA	NA	chr17:79880449-79880872	S_Shore	MAFG;MAFG	NM_002359;NM_032711	5'UTR;TSS200
cg24015522	0.063801	0.823408	10.3713	6.58668e-08	8.65836	6.23073e-05	0.0278059	4	2944550	+	NA	NA	NA	NA	NA	NA		OpenSea	C4orf10;NOP14	NR_015453;NM_003703	Body;Body
cg22798362	-0.13551	0.876972	-10.3862	6.47099e-08	8.65699	6.1617e-05	0.0273175	17	30850485	+	NA	NA	NA	NA	NA	NA	chr17:30845903-30846702	S_Shelf	MYO1D	NM_015194	Body
cg19080839	-0.0953715	0.419557	-10.3685	6.60837e-08	8.65607	6.23073e-05	0.0278975	7	150939592	+	NA	NA	NA	NA	NA	NA	chr7:150942304-150943033	N_Shelf	SMARCD3;SMARCD3;SMARCD3	NM_001003802;NM_001003801;NM_003078	Body;Body;Body
cg05824594	0.231703	0.340129	10.3471	6.77962e-08	8.63328	6.37426e-05	0.0286204	12	2734503	+	NA	NA	NA	NA	NA	NA		OpenSea	CACNA1C;CACNA1C;CACNA1C;CACNA1C;CACNA1C;CACNA1C;CACNA1C;CACNA1C;CACNA1C;CACNA1C;CACNA1C;CACNA1C;CACNA1C;CACNA1C;CACNA1C;CACNA1C;CACNA1C;CACNA1C;CACNA1C;CACNA1C;CACNA1C;CACNA1C;CACNA1C	NM_001129844;NM_001129827;NM_001129839;NM_001129834;NM_001129841;NM_000719;NM_001129830;NM_001167625;NM_001129843;NM_001167624;NM_001129835;NM_001129837;NM_001167623;NM_001129840;NM_199460;NM_001129833;NM_001129832;NM_001129829;NM_001129846;NM_001129836;NM_001129838;NM_001129831;NM_001129842	Body;Body;Body;Body;Body;Body;Body;Body;Body;Body;Body;Body;Body;Body;Body;Body;Body;Body;Body;Body;Body;Body;Body
cg04651583	0.103486	0.76103	10.368	6.61221e-08	8.62486	6.23073e-05	0.0279137	6	33870691	+	NA	NA	NA	NA	NA	NA		OpenSea
cg16261114	0.226609	0.36835	10.3389	6.84645e-08	8.61767	6.42279e-05	0.0289025	15	99551997	+	NA	NA	NA	NA	NA	NA		OpenSea	LOC145814	NM_001167902	TSS1500
cg03676485	0.11901	0.616123	10.321	6.99443e-08	8.60143	6.54706e-05	0.0295272	7	2563816	+	NA	NA	NA	NA	NA	NA	chr7:2563610-2564056	Island	LFNG;LFNG;LFNG;LFNG	NM_001166355;NM_001040167;NM_001040168;NM_002304	Body;Body;Body;Body
cg26921093	-0.188239	0.784382	-10.3152	7.04296e-08	8.59582	6.56339e-05	0.0297321	17	63534688	-	NA	NA	NA	NA	NA	NA	chr17:63532955-63533933	S_Shore	AXIN2	NM_004655	Body
cg06379435	0.29562	0.560363	10.3187	7.01395e-08	8.58566	6.55081e-05	0.0296097	19	3344273	-	NA	NA	NA	NA	NA	NA		OpenSea
cg04760448	-0.158865	0.779892	-10.3094	7.09248e-08	8.58144	6.58048e-05	0.0299412	21	46890849	-	NA	NA	NA	NA	NA	NA	chr21:46890848-46891115	Island	COL18A1;COL18A1;COL18A1	NM_130444;NM_030582;NM_130445	Body;Body;Body
cg03570577	-0.26971	0.710308	-10.2861	7.2935e-08	8.55784	6.75215e-05	0.0307898	6	29765324	-	NA	NA	rs1134664	0.000913	rs1134664	0.000913	chr6:29768025-29768332	N_Shelf
cg19846667	-0.271195	0.385134	-10.2739	7.4009e-08	8.54916	6.82166e-05	0.0312432	14	22191856	-	NA	NA	NA	NA	NA	NA		OpenSea
cg08620751	-0.150578	0.481473	-10.2819	7.32968e-08	8.54358	6.7708e-05	0.0309425	19	1851750	+	NA	NA	NA	NA	NA	NA	chr19:1851578-1852203	Island
cg19247228	-0.109278	0.112147	-10.312	7.07022e-08	8.53233	6.57428e-05	0.0298472	1	161369009	-	rs115800677	0.036892	NA	NA	NA	NA	chr1:161368863-161369932	Island
cg23533927	0.105038	0.670431	10.2592	7.53308e-08	8.52847	6.92836e-05	0.0318012	7	150548934	-	NA	NA	NA	NA	NA	NA		OpenSea	ABP1	NM_001091	TSS1500
cg01750261	-0.193459	0.476731	-10.2553	7.56763e-08	8.52431	6.94501e-05	0.031947	16	10671842	+	NA	NA	NA	NA	NA	NA	chr16:10673880-10674735	N_Shelf	EMP2	NM_001424	5'UTR
cg25921543	-0.175133	0.792178	-10.2511	7.60603e-08	8.51853	6.95064e-05	0.0321092	3	59980762	+	NA	NA	NA	NA	NA	NA		OpenSea	FHIT;FHIT	NM_001166243;NM_002012	Body;Body
cg07199524	-0.124467	0.191187	-10.2511	7.60669e-08	8.51805	6.95064e-05	0.0321119	15	91074149	-	NA	NA	NA	NA	NA	NA	chr15:91072689-91073976	S_Shore	CRTC3;CRTC3	NM_022769;NM_001042574	Body;Body
cg26848442	-0.258605	0.724504	-10.2492	7.62352e-08	8.51763	6.95097e-05	0.032183	18	67624264	+	NA	NA	NA	NA	NA	NA		OpenSea	CD226	NM_006566	TSS200
cg24135615	-0.148236	0.800541	-10.2464	7.64924e-08	8.51576	6.95913e-05	0.0322916	17	37042201	-	NA	NA	NA	NA	NA	NA		OpenSea	LASP1	NM_006148	Body
cg25031824	0.298462	0.32742	10.2447	7.66543e-08	8.51182	6.95913e-05	0.0323599	17	3819363	-	NA	NA	NA	NA	NA	NA		OpenSea	P2RX1	NM_002558	Body
cg22720761	0.0844404	0.730601	10.2294	7.80804e-08	8.49311	7.07338e-05	0.0329619	1	159769263	-	NA	NA	NA	NA	NA	NA		OpenSea
cg05820241	-0.193368	0.659154	-10.2264	7.83612e-08	8.49199	7.08166e-05	0.0330805	1	232442534	+	NA	NA	NA	NA	NA	NA		OpenSea
cg01799734	0.08825	0.341376	10.2248	7.85073e-08	8.48117	7.08166e-05	0.0331422	19	2307592	+	NA	NA	NA	NA	NA	NA	chr19:2307566-2308092	Island	LINGO3	NM_001101391	5'UTR
cg20207470	0.114195	0.246223	10.2132	7.96175e-08	8.47651	7.1665e-05	0.0336109	17	37366501	+	NA	NA	NA	NA	NA	NA	chr17:37365986-37366539	Island
cg11238669	-0.234088	0.386487	-10.1999	8.09109e-08	8.46198	7.26742e-05	0.0341569	3	180410960	-	NA	NA	rs73885345	0.016468	NA	NA		OpenSea
cg14854517	0.148437	0.229603	10.192	8.16849e-08	8.45148	7.30461e-05	0.0344836	12	48152428	-	NA	NA	NA	NA	NA	NA	chr12:48152554-48153146	N_Shore	RAPGEF3;RAPGEF3;RAPGEF3;RAPGEF3	NM_001098531;NM_001098531;NM_001098532;NM_006105	1stExon;5'UTR;TSS1500;TSS200
cg24091474	0.155679	0.299966	10.1916	8.17235e-08	8.4485	7.30461e-05	0.0344999	19	36399185	-	NA	NA	NA	NA	NA	NA		OpenSea	TYROBP;TYROBP;TYROBP;TYROBP	NM_003332;NM_198125;NM_003332;NM_198125	1stExon;1stExon;5'UTR;5'UTR
cg04325591	0.128994	0.413001	10.1881	8.2069e-08	8.44726	7.30923e-05	0.0346458	16	74806009	-	NA	NA	NA	NA	NA	NA	chr16:74808313-74808986	N_Shelf	FA2H	NM_024306	Body
cg10767146	0.116468	0.157116	10.1834	8.25351e-08	8.44159	7.32634e-05	0.0348425	15	101547283	-	rs11631397	0.046048	NA	NA	NA	NA	chr15:101548675-101548898	N_Shore	LRRK1	NM_024652	Body
cg03466342	0.0940171	0.71234	10.1827	8.26082e-08	8.43828	7.32634e-05	0.0348734	12	52753899	+	NA	NA	NA	NA	NA	NA		OpenSea	KRT85	NM_002283	3'UTR
cg23470128	0.282794	0.25081	10.1904	8.18441e-08	8.43748	7.30461e-05	0.0345508	17	46806668	-	NA	NA	NA	NA	NA	NA	chr17:46805553-46806148	S_Shore	HOXB13	NM_006361	TSS1500
cg25298189	0.217238	0.4418	10.1789	8.29859e-08	8.43513	7.34441e-05	0.0350328	19	935259	-	NA	NA	NA	NA	NA	NA	chr19:932598-932845	S_Shelf	ARID3A	NM_005224	Body
cg18912728	0.209371	0.199222	10.1757	8.33117e-08	8.42943	7.35782e-05	0.0351704	6	45631106	+	rs189593823	0.0101	NA	NA	NA	NA	chr6:45630986-45631814	Island
cg17554875	0.14446	0.27285	10.1368	8.73327e-08	8.38234	7.6808e-05	0.0368679	5	179520998	+	NA	NA	NA	NA	NA	NA	chr5:179517442-179517664	S_Shelf
cg15046489	-0.217843	0.744691	-10.1321	8.78352e-08	8.3708	7.70894e-05	0.03708	17	48857353	+	NA	NA	NA	NA	NA	NA	chr17:48858635-48858938	N_Shore
cg12599168	-0.158643	0.767973	-10.1228	8.88255e-08	8.36711	7.77968e-05	0.0374981	7	142554539	+	NA	NA	NA	NA	NA	NA	chr7:142551879-142553186	S_Shore	EPHB6	NM_004445	5'UTR
cg22108567	0.177836	0.245188	10.1119	9.0016e-08	8.35712	7.83762e-05	0.0380006	7	5535582	-	NA	NA	NA	NA	NA	NA	chr7:5534384-5534766	S_Shore	MIR589;FBXL18	NR_030318;NM_024963	TSS200;Body
cg01120953	-0.112467	0.587364	-10.1161	8.95563e-08	8.35324	7.82744e-05	0.0378065	5	149643466	-	NA	NA	NA	NA	NA	NA		OpenSea	CAMK2A;CAMK2A	NM_015981;NM_171825	Body;Body
cg07069636	-0.0845552	0.642821	-10.1116	9.0044e-08	8.35284	7.83762e-05	0.0380124	16	30671749	+	NA	NA	NA	NA	NA	NA	chr16:30669107-30671155	S_Shore
cg02993069	-0.32288	0.35421	-10.1099	9.02301e-08	8.35142	7.83766e-05	0.038091	1	36786777	+	NA	NA	NA	NA	NA	NA	chr1:36786500-36789402	Island	C1orf113;C1orf113	NM_001162530;NM_024676	3'UTR;3'UTR
cg03657045	-0.0949138	0.383621	-10.1419	8.67913e-08	8.34823	7.64912e-05	0.0366393	19	29704422	+	NA	NA	NA	NA	NA	NA	chr19:29703570-29704331	S_Shore	UQCRFS1	NM_006003	TSS1500
cg22176709	-0.110212	0.430138	-10.1046	9.08191e-08	8.33876	7.87262e-05	0.0383396	3	193859889	+	NA	NA	NA	NA	NA	NA	chr3:193858770-193859695	S_Shore
cg12164614	-0.122396	0.688255	-10.0951	9.18707e-08	8.33364	7.94746e-05	0.0387836	17	40262500	+	NA	NA	NA	NA	NA	NA	chr17:40259521-40259829	S_Shelf	DHX58	NM_024119	Body
cg13119578	0.201478	0.271633	10.0924	9.2178e-08	8.33082	7.95773e-05	0.0389133	11	65196696	+	NA	NA	NA	NA	NA	NA		OpenSea
cg09539908	0.196306	0.350759	10.0858	9.2915e-08	8.32541	8.00499e-05	0.0392244	8	21996546	-	NA	NA	NA	NA	NA	NA	chr8:21998711-21999544	N_Shelf	REEP4	NM_025232	Body
cg19956914	0.1373	0.629401	10.0826	9.32764e-08	8.32128	8.01976e-05	0.039377	7	56147257	-	NA	NA	NA	NA	NA	NA		OpenSea	SUMF2;SUMF2;SUMF2;SUMF2;SUMF2	NM_001042470;NM_001042469;NM_001146333;NM_001130069;NM_015411	Body;Body;Body;Body;Body
cg08915824	0.260344	0.44241	10.072	9.45001e-08	8.30877	8.03657e-05	0.0398936	1	204911863	-	NA	NA	NA	NA	NA	NA		OpenSea	NFASC;NFASC;NFASC;NFASC;NFASC;NFASC	NM_015090;NM_001160333;NM_001005388;NM_001005389;NM_001160331;NM_001160332	5'UTR;5'UTR;5'UTR;5'UTR;TSS1500;5'UTR
cg17239923	-0.254718	0.306439	-10.075	9.41453e-08	8.306	8.03657e-05	0.0397438	11	128556611	-	rs79811806	0.02882	NA	NA	NA	NA	chr11:128560103-128560537	N_Shelf
cg19896824	-0.339038	0.656654	-10.066	9.51853e-08	8.30251	8.03657e-05	0.0401828	11	128555529	+	NA	NA	NA	NA	NA	NA		OpenSea
cg03948781	0.260127	0.282678	10.0671	9.50591e-08	8.3018	8.03657e-05	0.0401296	1	205179583	-	NA	NA	NA	NA	NA	NA	chr1:205179963-205180910	N_Shore	DSTYK;DSTYK	NM_015375;NM_199462	Body;Body
cg10452588	-0.63993	0.215323	-10.0705	9.46644e-08	8.3015	8.03657e-05	0.0399629	6	32546743	+	NA	NA	rs1064707	0.000455	rs1064707	0.000455		OpenSea	HLA-DRB1	NM_002124	3'UTR
cg23350350	-0.0999361	0.607724	-10.0675	9.5017e-08	8.29839	8.03657e-05	0.0401118	8	16652008	+	NA	NA	NA	NA	NA	NA		OpenSea
cg02324006	-0.0701779	0.835748	-10.0734	9.43319e-08	8.29339	8.03657e-05	0.0398226	19	1080034	-	NA	NA	NA	NA	NA	NA	chr19:1079682-1081937	Island	HMHA1	NM_012292	Body
cg03441844	-0.241008	0.563854	-10.0701	9.471e-08	8.29254	8.03657e-05	0.0399822	1	161368947	+	NA	NA	NA	NA	NA	NA	chr1:161368863-161369932	Island
cg21283066	-0.135716	0.327835	-10.0582	9.60991e-08	8.29193	8.09753e-05	0.0405686	6	100615670	+	NA	NA	NA	NA	NA	NA		OpenSea
cg18264932	-0.151545	0.648935	-10.077	9.39158e-08	8.2874	8.03657e-05	0.0396469	7	120414717	-	NA	NA	NA	NA	NA	NA		OpenSea
cg09759994	-0.123856	0.437046	-10.0451	9.76548e-08	8.27199	8.1959e-05	0.0412254	2	113238376	-	rs115100139	0.022135	NA	NA	NA	NA	chr2:113239249-113240584	N_Shore	TTL	NM_153712	TSS1500
cg23117316	0.174414	0.246921	10.0379	9.85174e-08	8.26857	8.25189e-05	0.0415895	7	135346802	-	NA	NA	NA	NA	NA	NA	chr7:135347056-135347498	N_Shore	PL-5283	NM_001130929	TSS1500
cg24710671	0.0993769	0.746553	10.0478	9.73246e-08	8.26565	8.18445e-05	0.041086	21	45754203	+	NA	NA	NA	NA	NA	NA	chr21:45753638-45754440	Island	C21orf2	NM_004928	Body
cg08180921	0.048062	0.776404	10.0338	9.90088e-08	8.2596	8.27663e-05	0.041797	12	125257262	+	NA	NA	NA	NA	NA	NA		OpenSea
cg16329896	0.183476	0.395886	10.0279	9.97213e-08	8.25498	8.28696e-05	0.0420977	7	47515060	+	NA	NA	NA	NA	NA	NA		OpenSea	TNS3	NM_022748	5'UTR
cg13735469	-0.217696	0.726942	-10.0288	9.96216e-08	8.2549	8.28696e-05	0.0420557	8	144810657	-	NA	NA	NA	NA	NA	NA	chr8:144808221-144810978	Island	FAM83H	NM_198488	Body
cg05789595	0.167036	0.229374	10.0241	1.00191e-07	8.25019	8.30959e-05	0.0422958	6	56555274	+	NA	NA	NA	NA	NA	NA		OpenSea	DST;DST;DST;DST	NM_001144770;NM_183380;NM_001144771;NM_001144769	Body;Body;Body;Body
cg25416125	-0.176705	0.759367	-10.0208	1.00594e-07	8.24788	8.32667e-05	0.042466	12	56329615	-	NA	NA	NA	NA	NA	NA	chr12:56329518-56329790	Island	DGKA;DGKA;DGKA;DGKA	NM_201445;NM_201554;NM_001345;NM_201444	5'UTR;5'UTR;5'UTR;5'UTR
cg01532436	-0.229035	0.265693	-10.0298	9.94906e-08	8.23983	8.28696e-05	0.0420004	19	48983942	+	NA	NA	NA	NA	NA	NA	chr19:48983562-48984175	Island	CYTH2;CYTH2	NM_004228;NM_017457	3'UTR;3'UTR
ch.8.103893680R	0.0549381	0.0722991	10.0143	1.01399e-07	8.2342	8.37691e-05	0.042806	8	103824504	+	NA	NA	NA	NA	NA	NA	chr8:103822614-103823263	S_Shore
cg00556419	-0.131887	0.352356	-9.98712	1.04839e-07	8.20493	8.64415e-05	0.044258	1	210580909	+	NA	NA	rs114217264	0.021286	NA	NA		OpenSea	HHAT;HHAT;HHAT;HHAT;HHAT;HHAT	NM_001170580;NM_001170588;NM_018194;NM_001122834;NM_001170587;NM_001170564	Body;Body;Body;Body;Body;Body
cg06545367	-0.184004	0.801156	-9.98024	1.05729e-07	8.19679	8.70053e-05	0.0446337	7	110731527	+	NA	NA	NA	NA	NA	NA		OpenSea	LRRN3;LRRN3;IMMP2L;LRRN3;LRRN3;LRRN3;LRRN3	NM_001099660;NM_018334;NM_032549;NM_001099658;NM_001099658;NM_001099660;NM_018334	5'UTR;1stExon;Body;5'UTR;1stExon;1stExon;5'UTR
cg27117792	0.275321	0.374633	9.97626	1.06246e-07	8.19307	8.70915e-05	0.0448521	12	102330180	-	NA	NA	NA	NA	NA	NA		OpenSea
cg16413763	0.103695	0.630291	9.97231	1.06763e-07	8.18532	8.72662e-05	0.0450706	5	16737972	-	NA	NA	NA	NA	NA	NA		OpenSea	MYO10	NM_012334	Body
cg18712352	-0.220683	0.419304	-9.96837	1.07281e-07	8.18508	8.74307e-05	0.0452891	14	64972736	+	NA	NA	NA	NA	NA	NA	chr14:64969967-64972180	S_Shore	ZBTB1;ZBTB1	NM_001123329;NM_014950	5'UTR;5'UTR
cg00702872	-0.0916627	0.756191	-9.97797	1.06023e-07	8.17529	8.70779e-05	0.044758	6	3524580	-	NA	NA	NA	NA	NA	NA		OpenSea
cg01612292	-0.0779178	0.91627	-9.96249	1.0806e-07	8.17501	8.7896e-05	0.045618	8	144809598	-	NA	NA	NA	NA	NA	NA	chr8:144808221-144810978	Island	FAM83H	NM_198488	Body
cg14659511	-0.216743	0.669154	-9.9589	1.08539e-07	8.17293	8.8116e-05	0.0458203	13	99668433	-	NA	NA	NA	NA	NA	NA		OpenSea	DOCK9;DOCK9	NM_015296;NM_001130049	Body;Body
cg08924256	-0.0911849	0.834054	-9.95385	1.09215e-07	8.16673	8.84146e-05	0.0461056	8	107672853	-	NA	NA	NA	NA	NA	NA	chr8:107669777-107670591	S_Shelf	OXR1;OXR1	NM_181354;NM_018002	Body;Body
cg12032198	-0.203558	0.729226	-9.95303	1.09326e-07	8.16574	8.84146e-05	0.0461524	7	157264516	+	NA	NA	NA	NA	NA	NA	chr7:157262951-157263458	S_Shore
cg24030173	0.113765	0.322323	9.93813	1.11351e-07	8.14723	8.91853e-05	0.0470071	19	48922140	+	NA	NA	NA	NA	NA	NA	chr19:48918115-48918340	S_Shelf	GRIN2D	NM_000836	Body
cg13350173	-0.0984808	0.521118	-9.94067	1.11002e-07	8.14328	8.91853e-05	0.04686	19	38281183	-	NA	NA	NA	NA	NA	NA	chr19:38281090-38281424	Island
cg15344192	0.255795	0.560488	9.93327	1.1202e-07	8.14269	8.91853e-05	0.0472897	2	121347210	-	NA	NA	NA	NA	NA	NA	chr2:121344550-121345341	S_Shore
cg09091752	0.144385	0.602382	9.93253	1.12122e-07	8.14174	8.91853e-05	0.0473327	15	41080358	-	rs80027205	0.012598	NA	NA	NA	NA		OpenSea	DNAJC17	NM_018163	Body
cg21012139	-0.162345	0.66858	-9.93439	1.11865e-07	8.14107	8.91853e-05	0.0472241	1	6553510	+	NA	NA	NA	NA	NA	NA	chr1:6550083-6551115	S_Shelf	PLEKHG5;PLEKHG5	NM_198681;NM_001042663	Body;Body
cg12351768	0.186153	0.773561	9.93344	1.11996e-07	8.14105	8.91853e-05	0.0472796	13	113296192	-	NA	NA	NA	NA	NA	NA		OpenSea
cg16388896	0.0634464	0.458632	9.93272	1.12096e-07	8.14075	8.91853e-05	0.0473217	14	106116875	+	NA	NA	NA	NA	NA	NA		OpenSea
cg24821554	0.191115	0.556201	9.93211	1.1218e-07	8.13672	8.91853e-05	0.0473574	13	51639953	+	NA	NA	NA	NA	NA	NA		OpenSea	GUCY1B2	NR_003923	Body
cg16048803	-0.0683597	0.591382	-9.9456	1.10331e-07	8.13306	8.90565e-05	0.0465765	17	38956837	+	NA	NA	NA	NA	NA	NA	chr17:38953213-38953513	S_Shelf	KRT28	NM_181535	TSS1500
cg02380135	0.26555	0.206299	9.91733	1.14245e-07	8.12082	9.06562e-05	0.0482291	2	149866270	-	NA	NA	NA	NA	NA	NA	chr2:149866654-149866890	N_Shore	KIF5C	NM_004522	Body
cg14647287	0.23684	0.376006	9.91381	1.14743e-07	8.11898	9.08327e-05	0.0484391	4	6927183	+	NA	NA	NA	NA	NA	NA	chr4:6925211-6925591	S_Shore	TBC1D14;TBC1D14	NM_001113361;NM_020773	Body;Body
cg12694372	-0.300021	0.673896	-9.91271	1.14898e-07	8.1165	9.08327e-05	0.0485047	6	32064582	+	NA	NA	NA	NA	NA	NA	chr6:32063533-32065044	Island	TNXB	NM_019105	Body
cg15431934	0.0642655	0.172094	9.97148	1.06872e-07	8.10697	8.72662e-05	0.0451166	15	40759208	-	rs77074285	0.012153	NA	NA	NA	NA	chr15:40763162-40764196	N_Shelf	BAHD1	NM_014952	3'UTR
cg15015996	-0.120026	0.637917	-9.89411	1.17569e-07	8.09019	9.27707e-05	0.0496323	1	3382565	+	NA	NA	NA	NA	NA	NA		OpenSea	ARHGEF16	NM_014448	Body
cg15705971	0.0569188	0.767741	9.88757	1.18524e-07	8.08488	9.32888e-05	0.0500355	11	92110262	+	NA	NA	NA	NA	NA	NA		OpenSea	FAT3	NM_001008781	Body
cg04915300	0.12425	0.578588	9.88438	1.18994e-07	8.08099	9.32888e-05	0.0502338	2	157314925	+	NA	NA	NA	NA	NA	NA		OpenSea	GPD2;GPD2	NM_000408;NM_001083112	5'UTR;5'UTR
cg12831034	0.131097	0.178855	9.88431	1.19004e-07	8.08007	9.32888e-05	0.0502382	20	57582971	-	NA	NA	NA	NA	NA	NA	chr20:57581902-57582595	S_Shore	CTSZ	NM_001336	TSS1500
cg16427513	-0.077089	0.786267	-9.88234	1.19295e-07	8.07994	9.32888e-05	0.0503609	1	230865099	-	NA	NA	NA	NA	NA	NA		OpenSea
cg19097322	-0.123112	0.431186	-9.8774	1.20026e-07	8.07495	9.3659e-05	0.0506695	6	123100553	-	rs76478480	0.031565	NA	NA	NA	NA		OpenSea	FABP7	NM_001446	TSS200
cg26813458	0.0868209	0.729621	9.87491	1.20398e-07	8.07192	9.37755e-05	0.0508263	19	42260485	-	rs115218253	0.01477	NA	NA	NA	NA		OpenSea	CEACAM6	NM_002483	Body
cg11132534	-0.163316	0.762753	-9.87333	1.20633e-07	8.06957	9.37859e-05	0.0509257	2	218114431	+	NA	NA	NA	NA	NA	NA		OpenSea
cg07327347	-0.055666	0.830739	-9.88209	1.19331e-07	8.06152	9.32888e-05	0.0503759	16	25228004	-	NA	NA	rs73551008	0.026532	rs73551008	0.026532		OpenSea	AQP8	NM_001169	TSS1500
cg23029292	-0.083964	0.81257	-9.86283	1.22213e-07	8.0567	9.46659e-05	0.0515929	14	22982777	+	NA	NA	NA	NA	NA	NA		OpenSea
cg06288355	-0.0696619	0.801875	-9.86707	1.21573e-07	8.05434	9.43428e-05	0.0513225	11	36589379	+	NA	NA	NA	NA	NA	NA		OpenSea	RAG1	NM_000448	TSS200
cg08441850	-0.242134	0.590024	-9.86112	1.22472e-07	8.05407	9.46921e-05	0.0517019	17	37956902	-	NA	NA	NA	NA	NA	NA		OpenSea	IKZF3;IKZF3;IKZF3;IKZF3;IKZF3;IKZF3	NM_183228;NM_183229;NM_012481;NM_183230;NM_183231;NM_183232	Body;Body;Body;Body;Body;Body
cg16317038	-0.135223	0.705562	-9.85485	1.23428e-07	8.04673	9.4833e-05	0.0521056	1	38495051	-	NA	NA	NA	NA	NA	NA		OpenSea
cg24484138	0.209635	0.292486	9.85427	1.23517e-07	8.04657	9.4833e-05	0.0521432	20	31070190	-	NA	NA	NA	NA	NA	NA	chr20:31070189-31072676	Island	C20orf112	NM_080616	5'UTR
cg18735089	-0.245387	0.780837	-9.85437	1.23502e-07	8.04645	9.4833e-05	0.0521369	7	98738998	-	NA	NA	NA	NA	NA	NA	chr7:98741205-98741990	N_Shelf	SMURF1;SMURF1	NM_020429;NM_181349	Body;Body
cg11323506	0.168877	0.295943	9.85404	1.23552e-07	8.04193	9.4833e-05	0.0521581	5	80529135	+	rs142913020	0.0151	NA	NA	NA	NA		OpenSea	RNU5E;RNU5D;CKMT2;CKMT2;CKMT2	NR_002754;NR_002755;NM_001825;NM_001099735;NM_001099736	Body;Body;TSS200;TSS200;TSS200
cg04872675	-0.167154	0.679371	-9.84846	1.2441e-07	8.03894	9.52613e-05	0.0525204	12	108983234	+	NA	NA	NA	NA	NA	NA		OpenSea
cg09152866	-0.207367	0.621786	-9.84748	1.24562e-07	8.03681	9.52613e-05	0.0525842	6	11714562	-	NA	NA	NA	NA	NA	NA		OpenSea	C6orf105;C6orf105	NM_032744;NM_001143948	3'UTR;3'UTR
cg08824350	0.0860371	0.108504	9.84523	1.2491e-07	8.03523	9.53552e-05	0.0527314	8	133780924	+	NA	NA	NA	NA	NA	NA		OpenSea
cg27370104	-0.148379	0.508607	-9.8381	1.26021e-07	8.02711	9.60297e-05	0.0532005	6	42417938	-	NA	NA	NA	NA	NA	NA	chr6:42419510-42419743	N_Shore	TRERF1	NM_033502	5'UTR
cg01619796	-0.143103	0.747534	-9.83443	1.26597e-07	8.02266	9.62946e-05	0.0534435	21	38790095	+	NA	NA	NA	NA	NA	NA		OpenSea	DYRK1A;DYRK1A	NM_101395;NM_130436	5'UTR;TSS1500
cg07019857	0.192115	0.502239	9.82927	1.27411e-07	8.01625	9.67395e-05	0.0537871	5	106822849	-	NA	NA	NA	NA	NA	NA		OpenSea	EFNA5	NM_001962	Body
cg10161121	-0.193064	0.699749	-9.82515	1.28066e-07	8.00932	9.70617e-05	0.0540634	1	172628020	+	NA	NA	NA	NA	NA	NA		OpenSea	FASLG	NM_000639	TSS200
cg07938480	-0.127564	0.679869	-9.81582	1.29561e-07	7.99813	9.80194e-05	0.0546948	16	3265228	-	NA	NA	NA	NA	NA	NA		OpenSea	OR1F2P	NR_002169	TSS1500
cg00252934	-0.142445	0.721997	-9.80275	1.31686e-07	7.9822	9.94485e-05	0.0555917	3	36782736	+	NA	NA	NA	NA	NA	NA		OpenSea	DCLK3	NM_033403	TSS1500
cg20790540	-0.121929	0.804286	-9.79418	1.33101e-07	7.97279	0.000100338	0.056189	6	42884350	-	NA	NA	NA	NA	NA	NA		OpenSea	PTCRA	NM_138296	Body
cg24460544	-0.153821	0.411816	-9.79195	1.33471e-07	7.97058	0.000100437	0.0563452	1	3085446	-	NA	NA	NA	NA	NA	NA		OpenSea	PRDM16;PRDM16	NM_022114;NM_199454	Body;Body
cg24996758	-0.201042	0.645803	-9.7837	1.3485e-07	7.96067	0.000101114	0.0569275	6	26160318	+	NA	NA	NA	NA	NA	NA	chr6:26156449-26157146	S_Shelf	HIST1H2BD	NM_138720	3'UTR
cg15349559	-0.0689306	0.806034	-9.78755	1.34205e-07	7.95966	0.00010081	0.0566553	21	46499349	-	NA	NA	NA	NA	NA	NA	chr21:46494173-46495472	S_Shelf	ADARB1;ADARB1;ADARB1;ADARB1;ADARB1;ADARB1;ADARB1	NM_015833;NM_001160230;NM_001112;NR_027674;NR_027672;NM_015834;NR_027673	5'UTR;5'UTR;5'UTR;Body;Body;5'UTR;Body
cg23668190	0.0937827	0.728385	9.77844	1.35738e-07	7.95384	0.000101569	0.0573023	21	46392347	+	NA	NA	NA	NA	NA	NA	chr21:46392064-46392348	Island	C21orf70	NM_058190	Body
cg23279756	0.120457	0.480253	9.77727	1.35937e-07	7.94901	0.000101569	0.0573864	6	109159348	-	NA	NA	NA	NA	NA	NA		OpenSea
cg04467093	-0.171225	0.565424	-9.76943	1.37273e-07	7.94314	0.000102386	0.0579505	5	133448932	+	NA	NA	NA	NA	NA	NA	chr5:133449320-133451260	N_Shore	TCF7	NM_003202	TSS1500
cg14951497	-0.179516	0.832133	-9.76342	1.38308e-07	7.93569	0.000102976	0.0583871	2	191875807	+	NA	NA	NA	NA	NA	NA	chr2:191878608-191879253	N_Shelf	STAT1;STAT1	NM_139266;NM_007315	5'UTR;5'UTR
cg21288889	-0.273636	0.688805	-9.759	1.39074e-07	7.93041	0.000103364	0.0587105	6	89792677	+	NA	NA	NA	NA	NA	NA	chr6:89790137-89791781	S_Shore	PNRC1	NM_006813	Body
cg25652742	0.142741	0.196913	9.75409	1.39931e-07	7.92441	0.000103636	0.0590726	2	240152334	+	NA	NA	NA	NA	NA	NA	chr2:240153476-240153792	N_Shore	HDAC4	NM_006037	Body
cg11091914	0.241131	0.316701	9.75579	1.39634e-07	7.92425	0.000103598	0.0589471	8	105598224	-	NA	NA	NA	NA	NA	NA	chr8:105600453-105601704	N_Shelf	LRP12;LRP12	NM_001135703;NM_013437	Body;Body
cg14640466	-0.171254	0.687042	-9.74993	1.4066e-07	7.91923	0.000103936	0.0593802	8	135056370	+	NA	NA	NA	NA	NA	NA		OpenSea
cg21320768	-0.0759684	0.157872	-9.74769	1.41056e-07	7.91568	0.000103936	0.0595472	13	50070766	-	rs114451499	0.011729	NA	NA	NA	NA	chr13:50070022-50070719	S_Shore	PHF11;PHF11	NM_001040443;NM_001040444	Body;5'UTR
cg16326073	0.120506	0.446892	9.74758	1.41075e-07	7.9156	0.000103936	0.0595554	22	45125218	-	NA	NA	NA	NA	NA	NA	chr22:45124981-45125855	Island	PRR5;PRR5;PRR5;PRR5-ARHGAP8;PRR5;PRR5	NM_015366;NM_001017529;NM_001017528;NM_181334;NM_001017530;NM_181333	Body;Body;Body;Body;Body;Body
cg02010738	-0.154069	0.684612	-9.74218	1.4203e-07	7.90985	0.000104203	0.0599586	19	2095466	-	NA	NA	NA	NA	NA	NA	chr19:2095395-2095727	Island	C19orf36;MOBKL2A;C19orf36	NM_001039846;NM_130807;NM_001031735	TSS1500;5'UTR;TSS1500
cg15465990	0.134049	0.816261	9.74257	1.41962e-07	7.90903	0.000104203	0.0599298	1	204394661	-	NA	NA	NA	NA	NA	NA		OpenSea	PIK3C2B	NM_002646	Body
cg17939040	-0.174505	0.781909	-9.74135	1.42178e-07	7.90857	0.000104203	0.0600209	17	35503956	-	NA	NA	NA	NA	NA	NA		OpenSea	ACACA;ACACA;ACACA;ACACA;ACACA	NM_198838;NM_198839;NM_198837;NM_198834;NM_198836	Body;Body;Body;Body;Body
cg24531396	0.0672181	0.728158	9.73351	1.43581e-07	7.89894	0.000105049	0.0606132	22	36013560	-	NA	NA	NA	NA	NA	NA		OpenSea	MB;MB;MB	NM_203378;NM_005368;NM_203377	TSS200;TSS200;5'UTR
cg07377994	0.181965	0.249858	9.7308	1.44069e-07	7.89557	0.000105223	0.0608192	17	55533142	+	NA	NA	rs112393656	0.013724	rs112393656	0.013724		OpenSea	MSI2;MSI2	NM_138962;NM_170721	Body;Body
cg13967811	-0.186219	0.301739	-9.72597	1.44944e-07	7.88963	0.00010568	0.0611887	5	111684298	+	NA	NA	NA	NA	NA	NA		OpenSea	EPB41L4A	NM_022140	Body
cg18174099	0.215971	0.686396	9.72398	1.45305e-07	7.88733	0.000105761	0.0613412	14	88200397	+	NA	NA	NA	NA	NA	NA		OpenSea
cg01350686	0.11646	0.172308	9.72166	1.45728e-07	7.88459	0.000105886	0.0615196	1	24439075	+	NA	NA	NA	NA	NA	NA		OpenSea	MYOM3	NM_152372	TSS1500
cg16525470	-0.10348	0.544611	-9.7152	1.46914e-07	7.8766	0.000106564	0.0620203	19	10983625	+	NA	NA	NA	NA	NA	NA	chr19:10981486-10983266	S_Shore	CARM1	NM_199141	Body
cg15705175	0.0928878	0.555892	9.68267	1.53039e-07	7.83652	0.000110816	0.0646058	10	135073499	+	NA	NA	NA	NA	NA	NA	chr10:135075001-135075452	N_Shore
cg20705781	0.192586	0.307409	9.67707	1.54121e-07	7.82885	0.000111409	0.065063	11	67070238	+	NA	NA	NA	NA	NA	NA	chr11:67070807-67071801	N_Shore	SSH3	NM_017857	TSS1500
cg01393705	0.0650513	0.639569	9.67288	1.54935e-07	7.82445	0.000111806	0.0654065	15	25457603	-	NA	NA	rs2719899	0.036265	rs2719899	0.036265		OpenSea	SNORD115-15;SNORD115-21;HBII-52-24	NR_003307;NR_003313;NR_003495	Body;Body;TSS1500
cg14872828	0.324644	0.778854	9.66684	1.56118e-07	7.81639	0.000112225	0.0659059	5	170210761	-	NA	NA	rs116317432	0.016942	rs116317432	0.016942		OpenSea	GABRP;GABRP	NM_014211;NM_014211	1stExon;5'UTR
cg04947907	0.16233	0.173834	9.6668	1.56125e-07	7.8159	0.000112225	0.0659089	12	133345285	-	rs75376654	0.018298	NA	NA	NA	NA		OpenSea
cg14392283	-0.0824393	0.877705	-9.66585	1.56313e-07	7.81474	0.000112225	0.0659883	8	144103587	-	NA	NA	NA	NA	NA	NA	chr8:144105675-144105879	N_Shelf	LY6E;LY6E	NM_001127213;NM_002346	3'UTR;3'UTR
cg02175183	0.0949588	0.458508	9.65889	1.57688e-07	7.80727	0.00011302	0.0665687	6	150309507	+	NA	NA	NA	NA	NA	NA	chr6:150311256-150312369	N_Shore
cg05895545	0.0430589	0.0964538	9.65165	1.59134e-07	7.79832	0.000113629	0.0671792	5	50695337	+	NA	NA	NA	NA	NA	NA	chr5:50694984-50695352	Island
cg04236137	-0.158044	0.737054	-9.65129	1.59207e-07	7.79765	0.000113629	0.0672097	9	123655887	-	NA	NA	NA	NA	NA	NA	chr9:123656750-123656972	N_Shore
cg11633770	-0.135008	0.481154	-9.64981	1.59503e-07	7.79584	0.000113629	0.0673349	8	36807801	+	NA	NA	NA	NA	NA	NA		OpenSea
cg00638210	0.243115	0.557429	9.64684	1.60102e-07	7.7907	0.000113784	0.0675877	3	126732518	-	NA	NA	NA	NA	NA	NA	chr3:126732968-126733420	N_Shore	PLXNA1	NM_032242	Body
cg04925858	-0.123073	0.277025	-9.64926	1.59615e-07	7.78747	0.000113629	0.0673819	14	77499547	-	NA	NA	NA	NA	NA	NA	chr14:77499704-77500024	N_Shore
cg09145126	0.237683	0.31774	9.64037	1.61414e-07	7.78416	0.000114523	0.0681414	13	50570018	-	NA	NA	NA	NA	NA	NA	chr13:50570375-50571643	N_Shore	TRIM13;TRIM13;TRIM13;TRIM13;DLEU2	NM_005798;NM_001007278;NM_213590;NM_052811;NR_002612	TSS1500;TSS1500;TSS1500;TSS1500;Body
cg04216051	-0.101506	0.868834	-9.63876	1.61741e-07	7.78242	0.000114563	0.0682798	2	240172612	+	rs79095605	0.021267	NA	NA	NA	NA		OpenSea	HDAC4	NM_006037	Body
cg06663644	0.104634	0.137021	9.62874	1.63799e-07	7.77001	0.000115733	0.0691485	19	40971204	-	NA	NA	NA	NA	NA	NA	chr19:40971476-40973393	N_Shore	BLVRB	NM_000713	Body
cg10248785	-0.103199	0.852373	-9.62806	1.63941e-07	7.76216	0.000115733	0.0692082	3	18449805	-	NA	NA	NA	NA	NA	NA		OpenSea	SATB1;SATB1	NM_001131010;NM_002971	Body;Body
cg24874254	-0.280149	0.645231	-9.62015	1.65586e-07	7.75899	0.000116676	0.0699028	6	106546747	+	NA	NA	NA	NA	NA	NA		OpenSea	PRDM1;PRDM1	NM_001198;NM_182907	Body;TSS200
cg14682846	-0.0764659	0.145461	-9.61899	1.6583e-07	7.75785	0.000116676	0.0700056	7	99150111	+	NA	NA	NA	NA	NA	NA	chr7:99149508-99149807	S_Shore	C7orf38	NM_145111	TSS1500
cg21119074	0.205072	0.287595	9.61417	1.66843e-07	7.752	0.000117194	0.0704335	6	20211654	+	NA	NA	NA	NA	NA	NA	chr6:20212268-20213133	N_Shore	MBOAT1	NM_001080480	Body
cg17991206	-0.172913	0.74118	-9.60959	1.67813e-07	7.74633	0.000117215	0.0708428	6	167366683	-	rs116671585	0.021286	NA	NA	NA	NA	chr6:167369439-167370588	N_Shelf	RNASET2	NM_003730	Body
cg24743290	0.0941065	0.383031	9.60913	1.6791e-07	7.74576	0.000117215	0.0708838	11	94882447	-	NA	NA	NA	NA	NA	NA	chr11:94883335-94883565	N_Shore
cg04227278	-0.114123	0.776168	-9.60878	1.67984e-07	7.74531	0.000117215	0.070915	8	134301020	-	NA	NA	NA	NA	NA	NA		OpenSea	NDRG1;NDRG1	NM_001135242;NM_006096	5'UTR;5'UTR
cg20092736	-0.147571	0.593623	-9.61005	1.67714e-07	7.74457	0.000117215	0.070801	11	67982703	+	NA	NA	NA	NA	NA	NA	chr11:67980011-67982068	S_Shore
cg03348466	-0.190343	0.769723	-9.60591	1.68595e-07	7.74173	0.000117447	0.0711731	15	91104770	+	NA	NA	NA	NA	NA	NA		OpenSea	CRTC3;CRTC3	NM_022769;NM_001042574	Body;Body
cg26456183	-0.0815322	0.322055	-9.59761	1.70376e-07	7.73147	0.000117828	0.0719248	19	50862121	+	NA	NA	NA	NA	NA	NA	chr19:50860846-50861263	S_Shore	NAPSA	NM_004851	Body
cg08387780	-0.101214	0.71957	-9.59624	1.7067e-07	7.72966	0.000117828	0.072049	2	241866549	-	NA	NA	NA	NA	NA	NA		OpenSea
cg22974467	0.231343	0.43122	9.59597	1.70729e-07	7.72944	0.000117828	0.0720738	11	77168514	-	NA	NA	NA	NA	NA	NA		OpenSea	PAK1;PAK1	NM_002576;NM_001128620	5'UTR;5'UTR
cg01802415	0.113736	0.29431	9.59464	1.71017e-07	7.72729	0.000117828	0.0721954	8	22561719	+	rs12549847	0.00106	NA	NA	NA	NA	chr8:22560949-22561271	S_Shore
cg27492584	0.140965	0.280448	9.59365	1.7123e-07	7.72636	0.000117828	0.0722855	17	70599307	+	NA	NA	NA	NA	NA	NA		OpenSea
cg19479086	-0.116327	0.735346	-9.59414	1.71125e-07	7.72562	0.000117828	0.0722412	5	158602264	-	NA	NA	NA	NA	NA	NA		OpenSea	RNF145	NM_144726	Body
cg01311537	0.16114	0.725927	9.591	1.71806e-07	7.72328	0.000117828	0.0725285	10	50386709	-	NA	NA	NA	NA	NA	NA		OpenSea	C10orf128	NM_001010863	Body
cg05857996	-0.414484	0.555126	-9.5903	1.71958e-07	7.72191	0.000117828	0.0725929	20	2675418	+	NA	NA	NA	NA	NA	NA	chr20:2672904-2674698	S_Shore	EBF4	NM_001110514	Body
cg24403644	-0.105407	0.705617	-9.58822	1.72413e-07	7.71968	0.000117828	0.0727848	20	42574624	+	NA	NA	NA	NA	NA	NA		OpenSea	TOX2;TOX2;TOX2;TOX2	NM_001098796;NM_001098797;NM_001098798;NM_032883	5'UTR;Body;1stExon;5'UTR
cg17404760	-0.165719	0.733615	-9.58714	1.72648e-07	7.71794	0.000117828	0.0728841	7	110658544	+	NA	NA	NA	NA	NA	NA		OpenSea	IMMP2L	NM_032549	Body
cg25738326	0.102358	0.220641	9.58638	1.72815e-07	7.71669	0.000117828	0.0729547	15	75463903	-	NA	NA	NA	NA	NA	NA		OpenSea
cg16006965	-0.152061	0.680075	-9.59342	1.71282e-07	7.71639	0.000117828	0.0723072	3	111852325	+	NA	NA	NA	NA	NA	NA		OpenSea	GCET2;GCET2	NM_152785;NM_001008756	TSS1500;TSS1500
cg04134528	-0.168907	0.636867	-9.58447	1.73235e-07	7.71516	0.000117828	0.0731317	5	126424797	-	NA	NA	NA	NA	NA	NA		OpenSea
cg08704562	-0.181818	0.475497	-9.58319	1.73514e-07	7.71343	0.000117828	0.0732498	19	38886789	+	NA	NA	NA	NA	NA	NA	chr19:38885233-38885505	S_Shore	SPRED3	NM_001042522	3'UTR
cg20337996	0.126822	0.303139	9.58599	1.72899e-07	7.71069	0.000117828	0.0729902	12	124780809	-	NA	NA	NA	NA	NA	NA	chr12:124780105-124780306	S_Shore	FAM101A	NM_181709	5'UTR
cg26371327	-0.1351	0.728845	-9.5718	1.76039e-07	7.69736	0.000119287	0.0743156	1	16473143	+	NA	NA	NA	NA	NA	NA	chr1:16475111-16475324	N_Shore	EPHA2	NM_004431	Body
cg06481168	-0.290122	0.171407	-9.58277	1.73608e-07	7.69615	0.000117828	0.0732893	4	165878055	-	NA	NA	NA	NA	NA	NA	chr4:165878036-165878446	Island	C4orf39;TRIM61	NM_153027;NM_001012414	TSS200;Body
cg03667051	0.0952123	0.137833	9.56828	1.76826e-07	7.69291	0.000119628	0.0746476	2	7571641	+	rs79345638	0.010979	NA	NA	NA	NA	chr2:7571071-7571642	Island
cg02423534	0.159949	0.506188	9.56474	1.77623e-07	7.68981	0.00011963	0.0749841	12	49160180	+	NA	NA	NA	NA	NA	NA		OpenSea	ADCY6;ADCY6	NM_015270;NM_020983	3'UTR;3'UTR
cg09405083	-0.10247	0.246161	-9.56449	1.7768e-07	7.68892	0.00011963	0.0750083	10	104536121	-	NA	NA	NA	NA	NA	NA		OpenSea	C10orf26;C10orf26;C10orf26	NM_017787;NM_001083913;NM_017787	5'UTR;Body;1stExon
cg19776793	-0.182638	0.76031	-9.56449	1.77678e-07	7.6881	0.00011963	0.0750075	17	79225974	+	NA	NA	NA	NA	NA	NA		OpenSea	SLC38A10;SLC38A10	NM_001037984;NM_138570	Body;Body
cg26265281	-0.161932	0.718736	-9.56261	1.78103e-07	7.68795	0.000119724	0.0751868	6	75583742	+	NA	NA	NA	NA	NA	NA		OpenSea
cg19154116	0.0704797	0.374572	9.55561	1.79692e-07	7.6793	0.000120218	0.0758578	6	32005786	-	NA	NA	NA	NA	NA	NA		OpenSea	CYP21A2;CYP21A2	NM_001128590;NM_000500	TSS1500;TSS1500
cg02637101	-0.170464	0.786665	-9.55624	1.7955e-07	7.67905	0.000120218	0.0757976	15	99548944	-	rs58569130	0.018298	NA	NA	NA	NA		OpenSea	LOC145814;LOC145814	NM_001167902;NM_001102612	5'UTR;TSS200
cg19057899	0.0894604	0.735262	9.55058	1.80846e-07	7.67196	0.000120799	0.0763449	17	47093955	+	NA	NA	NA	NA	NA	NA	chr17:47091973-47092211	S_Shore	IGF2BP1;IGF2BP1	NM_006546;NM_001160423	Body;Body
cg13758331	0.262413	0.294273	9.54451	1.82246e-07	7.66443	0.000121437	0.076936	2	111893676	-	NA	NA	NA	NA	NA	NA		OpenSea	BCL2L11;BCL2L11	NM_006538;NM_138621	Body;Body
cg10711528	-0.183318	0.822961	-9.54395	1.82376e-07	7.66382	0.000121437	0.0769908	3	189022661	-	NA	NA	NA	NA	NA	NA		OpenSea	TPRG1	NM_198485	Body
cg16469046	-0.247552	0.741704	-9.53801	1.83757e-07	7.657	0.000122163	0.0775737	2	99062999	-	NA	NA	NA	NA	NA	NA	chr2:99061174-99061848	S_Shore	INPP4A;INPP4A;INPP4A;INPP4A	NM_001566;NM_004027;NM_001134224;NM_001134225	5'UTR;5'UTR;5'UTR;5'UTR
cg17801352	-0.164691	0.696535	-9.53462	1.84553e-07	7.65194	0.000122387	0.0779097	2	1749076	+	NA	NA	NA	NA	NA	NA	chr2:1746833-1748971	S_Shore	PXDN	NM_012293	TSS1500
cg26001125	-0.120978	0.702429	-9.53082	1.85446e-07	7.64829	0.000122707	0.0782869	22	24823050	+	NA	NA	NA	NA	NA	NA	chr22:24819537-24820810	S_Shelf	ADORA2A	NM_000675	TSS1500
cg15905656	0.0589319	0.88316	9.56017	1.78656e-07	7.64237	0.000119905	0.0754205	17	8584536	-	NA	NA	NA	NA	NA	NA		OpenSea
cg05758804	0.169452	0.351622	9.52393	1.8708e-07	7.63881	0.000123163	0.0789764	12	57917389	+	NA	NA	NA	NA	NA	NA	chr12:57916322-57916810	S_Shore	MBD6	NM_052897	5'UTR
cg00122659	-0.267002	0.726267	-9.52269	1.87375e-07	7.63799	0.000123163	0.0791009	1	179801627	-	NA	NA	NA	NA	NA	NA		OpenSea
cg12205591	0.0786793	0.432414	9.5218	1.87587e-07	7.63702	0.000123163	0.0791906	21	44588552	+	NA	NA	NA	NA	NA	NA	chr21:44590612-44590826	N_Shelf	CRYAA	NM_000394	TSS1500
cg14648424	0.169051	0.576739	9.52204	1.87531e-07	7.63675	0.000123163	0.0791668	9	116170212	+	rs35654915	0.011468	NA	NA	NA	NA	chr9:116172303-116173090	N_Shelf	POLE3;POLE3	NR_027261;NM_017443	Body;3'UTR
cg20554277	-0.211997	0.698228	-9.52177	1.87595e-07	7.63645	0.000123163	0.0791941	14	37506088	-	NA	NA	NA	NA	NA	NA		OpenSea	SLC25A21;SLC25A21	NM_030631;NM_001171170	Body;Body
cg19878627	0.0741037	0.846467	9.5192	1.8821e-07	7.63357	0.000123375	0.0794538	2	54087184	+	NA	NA	NA	NA	NA	NA	chr2:54086776-54087266	Island	LOC100302652;GPR75	NM_001164165;NM_006794	TSS200;TSS200
cg00124993	0.320151	0.545232	9.5341	1.84673e-07	7.62581	0.000122387	0.0779605	5	135416412	+	NA	NA	NA	NA	NA	NA	chr5:135416204-135416475	Island	MIR886	NR_030583	TSS200
cg07737182	0.170161	0.219624	9.51316	1.89663e-07	7.62395	0.000124135	0.0800671	1	244891843	-	NA	NA	NA	NA	NA	NA	chr1:244893441-244894366	N_Shore
cg01088863	0.164776	0.591109	9.50794	1.90931e-07	7.61933	0.000124771	0.0806021	10	27609310	-	NA	NA	NA	NA	NA	NA	chr10:27608674-27608892	S_Shore
cg23674602	-0.0949348	0.695753	-9.50454	1.91759e-07	7.61552	0.000124925	0.0809516	10	74023752	+	NA	NA	NA	NA	NA	NA	chr10:74020773-74021023	S_Shelf
cg07504040	-0.117026	0.741353	-9.50502	1.91643e-07	7.61289	0.000124925	0.0809027	1	236925965	+	NA	NA	NA	NA	NA	NA		OpenSea	ACTN2	NM_001103	3'UTR
cg25049486	-0.073632	0.821749	-9.49769	1.93443e-07	7.60499	0.000125798	0.0816627	6	130544510	+	NA	NA	NA	NA	NA	NA		OpenSea	SAMD3	NM_001017373	TSS1500
cg12308391	-0.136123	0.84335	-9.49502	1.94102e-07	7.60322	0.000125798	0.0819411	11	113143664	+	NA	NA	NA	NA	NA	NA		OpenSea	NCAM1;NCAM1	NM_000615;NM_181351	Body;Body
cg15069471	-0.173516	0.76987	-9.49306	1.94588e-07	7.60034	0.000125798	0.0821462	11	3880668	-	NA	NA	NA	NA	NA	NA	chr11:3876287-3877431	S_Shelf	STIM1	NM_003156	Body
cg22539182	0.293466	0.412074	9.49481	1.94153e-07	7.60028	0.000125798	0.0819626	10	850393	-	NA	NA	NA	NA	NA	NA	chr10:851100-851525	N_Shore
cg22490695	0.0554981	0.107074	9.49324	1.94544e-07	7.59811	0.000125798	0.0821276	16	31271240	-	NA	NA	NA	NA	NA	NA		OpenSea	ITGAM;ITGAM	NM_001145808;NM_000632	TSS200;TSS200
cg10142436	0.104311	0.185327	9.48841	1.95748e-07	7.59466	0.000126156	0.0826356	15	42209178	-	NA	NA	NA	NA	NA	NA	chr15:42211419-42211701	N_Shelf	EHD4	NM_139265	Body
cg07855221	0.142193	0.684582	9.48827	1.95782e-07	7.59077	0.000126156	0.0826502	17	79877314	+	NA	NA	NA	NA	NA	NA	chr17:79875425-79876124	S_Shore	MAFG;MAFG;SIRT7	NM_002359;NM_032711;NM_016538	3'UTR;3'UTR;TSS1500
cg02569458	-0.0912995	0.288151	-9.48448	1.96731e-07	7.58966	0.000126156	0.083051	12	86230093	+	NA	NA	NA	NA	NA	NA		OpenSea	RASSF9;RASSF9	NM_005447;NM_005447	5'UTR;1stExon
cg22009464	-0.189591	0.626378	-9.48367	1.96935e-07	7.58943	0.000126156	0.0831367	18	32173084	-	NA	NA	NA	NA	NA	NA		OpenSea	DTNA;DTNA;DTNA;DTNA	NM_001128175;NM_001392;NM_032979;NM_032975	TSS200;5'UTR;5'UTR;5'UTR
cg21187669	0.19353	0.693732	9.48639	1.96251e-07	7.58905	0.000126156	0.0828483	17	17929033	-	NA	NA	NA	NA	NA	NA		OpenSea	ATPAF2	NM_145691	Body
cg26955987	0.165739	0.102436	9.48462	1.96697e-07	7.58731	0.000126156	0.0830365	12	3862457	-	NA	NA	NA	NA	NA	NA	chr12:3862068-3862606	Island	EFCAB4B;EFCAB4B;EFCAB4B	NM_001144959;NM_032680;NM_001144958	TSS200;TSS200;TSS200
cg08452766	0.0579713	0.132667	9.47959	1.97963e-07	7.58444	0.000126511	0.083571	1	36789496	-	NA	NA	NA	NA	NA	NA	chr1:36786500-36789402	S_Shore	FAM176B;FAM176B	NM_018166;NM_018166	1stExon;5'UTR
cg11337289	-0.0976815	0.17777	-9.47795	1.98379e-07	7.58237	0.000126511	0.0837465	13	96294131	-	NA	NA	NA	NA	NA	NA	chr13:96293606-96294603	Island	DZIP1;DZIP1	NM_198968;NM_014934	Body;Body
cg03382549	-0.102615	0.71196	-9.47732	1.98539e-07	7.57926	0.000126511	0.0838139	7	34799274	+	NA	NA	NA	NA	NA	NA		OpenSea	AAA1;NPSR1;NPSR1	NR_015356;NM_207173;NM_207172	Body;Body;Body
cg25347941	0.0762182	0.725009	9.47673	1.98688e-07	7.57681	0.000126511	0.083877	22	43486472	-	NA	NA	NA	NA	NA	NA	chr22:43485057-43485545	S_Shore	TTLL1;TTLL1	NM_012263;NR_027779	TSS1500;TSS1500
cg01815076	-0.114686	0.107345	-9.47219	1.99846e-07	7.57516	0.00012689	0.0843658	6	8435968	+	NA	NA	NA	NA	NA	NA	chr6:8435314-8436141	Island	SLC35B3;SLC35B3;SLC35B3	NM_001142540;NM_001142541;NM_015948	TSS200;TSS200;TSS200
cg17113883	-0.147897	0.800975	-9.47204	1.99884e-07	7.57358	0.00012689	0.0843816	6	128239611	-	NA	NA	NA	NA	NA	NA		OpenSea	THEMIS;THEMIS	NM_001164687;NM_001164687	5'UTR;1stExon
cg18101140	0.182056	0.214752	9.46857	2.00773e-07	7.57052	0.000127263	0.0847571	11	67142001	-	NA	NA	NA	NA	NA	NA	chr11:67139887-67141146	S_Shore	LOC100130987;CLCF1;CLCF1	NR_024469;NM_013246;NM_001166212	Body;TSS1500;TSS1500
ch.20.24371212R	0.0799552	0.0917356	9.46479	2.01746e-07	7.56588	0.00012738	0.0851677	20	24423212	+	NA	NA	NA	NA	NA	NA		OpenSea
cg01490728	-0.222415	0.741516	-9.46533	2.01606e-07	7.56472	0.00012738	0.0851088	9	136565608	+	NA	NA	NA	NA	NA	NA	chr9:136566573-136566896	N_Shore	SARDH;SARDH	NM_001134707;NM_007101	Body;Body
cg06817126	-0.221145	0.747192	-9.46257	2.02318e-07	7.56135	0.000127402	0.0854095	2	214102702	+	rs75115194	0.027344	NA	NA	NA	NA		OpenSea
cg26928531	-0.093492	0.103638	-9.46183	2.02511e-07	7.56112	0.000127402	0.0854907	6	32407714	+	NA	NA	NA	NA	NA	NA		OpenSea	HLA-DRA;HLA-DRA	NM_019111;NM_019111	5'UTR;1stExon
cg10054661	-0.130819	0.676199	-9.4607	2.02803e-07	7.55956	0.000127402	0.0856142	7	21988609	-	NA	NA	NA	NA	NA	NA	chr7:21985071-21985842	S_Shelf
cg27009448	-0.18963	0.733073	-9.45318	2.04764e-07	7.55119	0.000128408	0.0864421	10	120492138	-	NA	NA	NA	NA	NA	NA		OpenSea	C10orf46	NM_153810	Body
cg19533231	0.0684355	0.914459	9.46433	2.01864e-07	7.54941	0.00012738	0.0852175	18	54814390	+	NA	NA	NA	NA	NA	NA		OpenSea
cg23971987	-0.0846963	0.844936	-9.45223	2.05013e-07	7.54663	0.000128408	0.0865471	4	11652505	-	NA	NA	NA	NA	NA	NA		OpenSea
cg19112186	-0.259958	0.796128	-9.44524	2.06857e-07	7.54139	0.00012918	0.0873256	22	51016638	-	rs73445517	0.04897	NA	NA	NA	NA	chr22:51016253-51017020	Island	CPT1B;CPT1B;CPT1B;CHKB-CPT1B;CPT1B;CPT1B;CPT1B;CPT1B	NM_152246;NM_001145135;NM_001145137;NR_027928;NM_152245;NM_001145136;NM_004377;NM_001145134	5'UTR;5'UTR;TSS200;Body;5'UTR;5'UTR;5'UTR;5'UTR
cg13694179	0.201917	0.324279	9.44916	2.05821e-07	7.54112	0.000128723	0.0868883	9	90896143	-	NA	NA	NA	NA	NA	NA		OpenSea
cg12551813	0.135023	0.657677	9.43272	2.10206e-07	7.52563	0.000130521	0.0887392	1	200781121	-	NA	NA	NA	NA	NA	NA		OpenSea	CAMSAP1L1	NM_203459	Body
cg17086398	-0.231745	0.385821	-9.43258	2.10241e-07	7.52424	0.000130521	0.0887543	1	31896392	-	NA	NA	NA	NA	NA	NA		OpenSea	SERINC2	NM_178865	Body
cg12065616	-0.0852764	0.564977	-9.43487	2.09627e-07	7.52324	0.000130521	0.0884947	12	94954828	+	NA	NA	NA	NA	NA	NA		OpenSea
cg07728874	-0.209986	0.676382	-9.42859	2.11322e-07	7.51979	0.000130698	0.0892105	11	118213272	+	NA	NA	NA	NA	NA	NA		OpenSea	CD3D;CD3D	NM_001040651;NM_000732	1stExon;1stExon
cg00243527	-0.277356	0.647879	-9.4392	2.08466e-07	7.51829	0.000129992	0.0880049	22	30640594	-	NA	NA	rs929273	0.005462	rs929273	0.005462	chr22:30642437-30642671	N_Shore	LIF	NM_002309	Body
cg14251734	-0.222979	0.665196	-9.42809	2.11456e-07	7.51619	0.000130698	0.089267	10	100407378	-	NA	NA	NA	NA	NA	NA		OpenSea	HPSE2;HPSE2;HPSE2;HPSE2	NM_001166244;NM_001166245;NM_021828;NM_001166246	Body;Body;Body;Body
cg12477880	-0.356097	0.569834	-9.42151	2.1325e-07	7.51014	0.000131374	0.0900243	21	36259241	+	NA	NA	NA	NA	NA	NA	chr21:36258952-36259472	Island	RUNX1;RUNX1;RUNX1	NM_001001890;NM_001122607;NM_001754	1stExon;1stExon;Body
cg18223453	-0.0864429	0.725906	-9.4314	2.10561e-07	7.5094	0.000130527	0.0888892	17	59554746	+	NA	NA	NA	NA	NA	NA		OpenSea	TBX4	NM_018488	Body
cg10558740	-0.220993	0.76251	-9.42066	2.13482e-07	7.5087	0.000131374	0.0901224	6	22148738	+	NA	NA	NA	NA	NA	NA		OpenSea	FLJ22536	NR_015410	Body
cg27549878	-0.356052	0.327346	-9.41928	2.1386e-07	7.50447	0.000131415	0.090282	19	38886554	+	NA	NA	NA	NA	NA	NA	chr19:38886109-38886615	Island	SPRED3	NM_001042522	Body
cg06792262	-0.169778	0.752774	-9.41039	2.16316e-07	7.49625	0.000132415	0.0913186	3	44622596	+	NA	NA	NA	NA	NA	NA	chr3:44622586-44622866	Island	ZNF167	NM_025169	Body
cg23189194	-0.162098	0.70123	-9.40998	2.1643e-07	7.49613	0.000132415	0.0913666	12	58679494	-	NA	NA	NA	NA	NA	NA		OpenSea
cg14887142	-0.133133	0.538777	-9.41028	2.16346e-07	7.49611	0.000132415	0.0913315	14	22191761	+	NA	NA	NA	NA	NA	NA		OpenSea
cg08277382	-0.0535858	0.097793	-9.42118	2.1334e-07	7.49482	0.000131374	0.0900625	16	68877317	-	NA	NA	NA	NA	NA	NA	chr16:68877358-68877817	N_Shore	TMCO7	NM_024562	TSS200
cg06983746	-0.202259	0.668283	-9.40781	2.17036e-07	7.49429	0.000132594	0.0916225	1	172628065	+	NA	NA	NA	NA	NA	NA		OpenSea	FASLG	NM_000639	TSS200
cg20454518	0.165835	0.490464	9.40193	2.18681e-07	7.48641	0.000133406	0.0923173	12	133135463	+	NA	NA	NA	NA	NA	NA	chr12:133135293-133135722	Island	FBRSL1	NM_001142641	Body
cg23672659	-0.126145	0.68408	-9.39909	2.19482e-07	7.48318	0.000133509	0.0926551	6	30648020	-	NA	NA	NA	NA	NA	NA		OpenSea	KIAA1949;KIAA1949	NM_001134870;NM_133471	Body;Body
cg02749105	-0.118198	0.87386	-9.40081	2.18997e-07	7.48166	0.000133406	0.0924506	19	58879056	-	NA	NA	NA	NA	NA	NA	chr19:58878386-58880634	Island	ZNF837;ZNF837	NM_001129730;NM_138466	3'UTR;3'UTR
cg15601264	0.113799	0.174133	9.39682	2.20121e-07	7.4804	0.000133513	0.092925	17	54864697	+	NA	NA	NA	NA	NA	NA		OpenSea
cg13372658	-0.0519471	0.85543	-9.39707	2.20051e-07	7.47666	0.000133513	0.0928953	8	49783907	-	NA	NA	NA	NA	NA	NA	chr8:49782687-49783270	S_Shore
cg14373410	-0.231629	0.763271	-9.39359	2.21038e-07	7.47643	0.000133876	0.0933119	14	81426234	-	NA	NA	NA	NA	NA	NA		OpenSea	TSHR;TSHR;TSHR	NM_001018036;NM_001142626;NM_000369	Body;Body;Body
cg25939371	0.151175	0.610926	9.39221	2.21433e-07	7.47457	0.000133911	0.0934786	15	72598286	-	NA	NA	NA	NA	NA	NA		OpenSea	BRUNOL6	NM_052840	Body
cg04950931	-0.112432	0.744467	-9.39113	2.2174e-07	7.4722	0.000133911	0.0936086	12	71552457	+	NA	NA	NA	NA	NA	NA		OpenSea	TSPAN8	NM_004616	TSS1500
cg08858426	0.0838964	0.691109	9.38803	2.22626e-07	7.46853	0.000133911	0.0939824	17	75273896	+	NA	NA	NA	NA	NA	NA	chr17:75277317-75278172	N_Shelf
cg16553796	-0.0980396	0.302207	-9.38673	2.22998e-07	7.46658	0.000133911	0.0941396	18	78005475	+	NA	NA	NA	NA	NA	NA	chr18:78004028-78005438	S_Shore	PARD6G	NM_032510	TSS200
cg21171204	0.269579	0.653792	9.38719	2.22865e-07	7.46326	0.000133911	0.0940835	9	89766723	-	NA	NA	NA	NA	NA	NA	chr9:89763336-89763767	S_Shelf	C9orf170	NM_001001709	Body
cg14118160	-0.139834	0.825119	-9.3808	2.24709e-07	7.46002	0.000134747	0.0948616	4	77953569	+	NA	NA	NA	NA	NA	NA		OpenSea	2011-09-01	NM_018243	Body
cg00744351	-0.269611	0.397061	-9.38962	2.22172e-07	7.4576	0.000133911	0.0937906	17	4804374	-	NA	NA	NA	NA	NA	NA	chr17:4802265-4805402	Island	CHRNE;C17orf107	NM_000080;NM_001145536	Body;3'UTR
cg13787850	-0.155233	0.472044	-9.37837	2.25411e-07	7.45647	0.000134976	0.0951582	9	102195951	-	NA	NA	NA	NA	NA	NA		OpenSea
cg26077811	-0.176633	0.550908	-9.37484	2.2644e-07	7.45277	0.000135373	0.0955925	11	119232263	-	NA	NA	NA	NA	NA	NA	chr11:119234480-119235214	N_Shelf	USP2;USP2	NM_004205;NM_171997	Body;Body
cg14983135	0.102888	0.451008	9.3728	2.27036e-07	7.44848	0.000135373	0.0958443	7	48129822	+	rs11552769	0.013455	NA	NA	NA	NA	chr7:48128727-48129961	Island	UPP1;UPP1	NM_181597;NM_003364	5'UTR;5'UTR
cg26998529	-0.1632	0.613623	-9.37138	2.27452e-07	7.44811	0.00013543	0.0960198	14	99720750	+	NA	NA	NA	NA	NA	NA		OpenSea	BCL11B;BCL11B	NM_022898;NM_138576	Body;Body
cg14012686	0.149225	0.672887	9.37328	2.26896e-07	7.44625	0.000135373	0.0957852	2	74785750	+	NA	NA	NA	NA	NA	NA	chr2:74781494-74782685	S_Shelf	C2orf65	NM_138804	3'UTR
cg14171527	0.182683	0.328719	9.36929	2.28065e-07	7.44474	0.000135604	0.0962785	21	44473840	-	NA	NA	NA	NA	NA	NA	chr21:44473839-44474083	Island	CBS	NM_000071	3'UTR
cg24739407	-0.117963	0.753126	-9.3646	2.29447e-07	7.43775	0.000135868	0.0968621	2	214931805	-	NA	NA	NA	NA	NA	NA		OpenSea	SPAG16	NM_024532	Body
cg11022926	-0.210219	0.759201	-9.36342	2.29797e-07	7.43655	0.000135868	0.0970098	7	43652643	+	NA	NA	NA	NA	NA	NA		OpenSea	STK17A	NM_004760	Body
cg13985518	0.134175	0.394053	9.36384	2.29672e-07	7.43575	0.000135868	0.0969571	7	27143788	+	NA	NA	NA	NA	NA	NA	chr7:27143181-27143479	S_Shore	HOXA2	NM_006735	TSS1500
cg02553486	0.0655373	0.29397	9.36092	2.30539e-07	7.43501	0.000136116	0.0973228	4	47840095	+	NA	NA	NA	NA	NA	NA	chr4:47838604-47839946	S_Shore	CORIN	NM_006587	TSS200
cg04807561	0.146673	0.63335	9.36363	2.29735e-07	7.43373	0.000135868	0.0969834	7	813957	-	NA	NA	NA	NA	NA	NA	chr7:813627-814392	Island	HEATR2	NM_017802	Body
cg02623200	0.119785	0.483038	9.35752	2.31551e-07	7.43097	0.000136523	0.0977504	1	118727658	-	NA	NA	NA	NA	NA	NA	chr1:118727816-118728097	N_Shore	SPAG17	NM_206996	Body
cg00502597	-0.106428	0.353256	-9.35537	2.32196e-07	7.42756	0.000136711	0.0980224	1	60197222	+	NA	NA	NA	NA	NA	NA		OpenSea	FGGY;FGGY	NM_018291;NM_001113411	Body;Body
cg14323539	-0.106896	0.74256	-9.3543	2.32518e-07	7.42343	0.000136711	0.0981583	2	928750	-	NA	NA	NA	NA	NA	NA		OpenSea
cg19473529	0.122516	0.133079	9.35163	2.33318e-07	7.4191	0.000136991	0.0984963	20	48726783	+	NA	NA	NA	NA	NA	NA	chr20:48729268-48729798	N_Shelf	UBE2V1;UBE2V1;UBE2V1;TMEM189-UBE2V1;UBE2V1	NM_199144;NM_001032288;NM_022442;NM_199203;NM_021988	Body;Body;Body;Body;Body
cg06934523	-0.0899708	0.46792	-9.34271	2.3602e-07	7.40911	0.000138335	0.0996369	14	70077930	-	NA	NA	NA	NA	NA	NA	chr14:70078317-70079077	N_Shore	KIAA0247	NM_014734	TSS1500
cg11978884	0.172028	0.263122	9.34192	2.36264e-07	7.40772	0.000138335	0.0997396	5	135415819	+	rs34577747	0.010522	NA	NA	NA	NA	chr5:135416204-135416475	N_Shore
cg05212349	-0.120225	0.248506	-9.33605	2.38062e-07	7.40374	0.000139195	0.100499	10	111234876	-	NA	NA	NA	NA	NA	NA		OpenSea
cg01200021	-0.22305	0.669731	-9.33152	2.39458e-07	7.39691	0.000139624	0.101088	6	40359007	+	NA	NA	NA	NA	NA	NA	chr6:40359770-40360438	N_Shore
cg12598211	-0.102608	0.778892	-9.33177	2.39381e-07	7.395	0.000139624	0.101055	12	123634384	-	NA	NA	NA	NA	NA	NA	chr12:123634826-123636176	N_Shore
cg23699918	0.100416	0.588591	9.32078	2.42809e-07	7.38215	0.000141383	0.102503	20	57408730	-	NA	NA	NA	NA	NA	NA		OpenSea	GNASAS	NR_002785	Body
cg25739142	-0.104148	0.854207	-9.31861	2.43491e-07	7.38166	0.000141542	0.102791	20	3206940	-	rs74827033	0.02172	NA	NA	NA	NA	chr20:3209045-3209388	N_Shelf
cg12116137	0.286888	0.63922	9.31672	2.44088e-07	7.37932	0.000141542	0.103043	17	1576449	-	NA	NA	NA	NA	NA	NA		OpenSea	PRPF8	NM_006445	Body
cg19442201	0.201375	0.603309	9.31761	2.43807e-07	7.37863	0.000141542	0.102924	15	40572550	+	NA	NA	NA	NA	NA	NA	chr15:40572078-40572758	Island
cg20992319	-0.127927	0.806015	-9.31559	2.44445e-07	7.37703	0.000141555	0.103193	2	225813194	-	rs11678589	0.000228	NA	NA	NA	NA		OpenSea	DOCK10	NM_014689	Body
cg15302379	0.153979	0.52205	9.30404	2.4813e-07	7.35878	0.000143492	0.104749	10	102821848	+	NA	NA	NA	NA	NA	NA	chr10:102820488-102822874	Island	KAZALD1;KAZALD1	NM_030929;NM_030929	1stExon;5'UTR
cg21502048	0.210256	0.432615	9.3005	2.4927e-07	7.3587	0.000143757	0.10523	14	52780158	+	NA	NA	NA	NA	NA	NA	chr14:52780687-52781969	N_Shore	PTGER2	NM_000956	TSS1500
cg15445722	0.148093	0.549404	9.29162	2.52156e-07	7.34707	0.00014504	0.106449	14	67655478	-	NA	NA	NA	NA	NA	NA		OpenSea	FAM71D	NM_173526	TSS1500
cg11073104	0.0578339	0.895295	9.30162	2.48908e-07	7.34529	0.000143745	0.105078	21	39643353	+	NA	NA	NA	NA	NA	NA		OpenSea	KCNJ15;KCNJ15;KCNJ15	NM_002243;NM_170736;NM_170737	5'UTR;5'UTR;TSS1500
cg24404329	-0.148948	0.789764	-9.29154	2.52181e-07	7.34474	0.00014504	0.106459	7	115849899	-	NA	NA	NA	NA	NA	NA	chr7:115850370-115851028	N_Shore	TES	NM_015641	TSS1500
cg24445388	-0.221514	0.783099	-9.28492	2.54358e-07	7.33897	0.000145696	0.107378	1	2084391	-	NA	NA	NA	NA	NA	NA	chr1:2082314-2082529	S_Shore	PRKCZ;PRKCZ;PRKCZ	NM_001033581;NM_001033582;NM_002744	Body;Body;Body
cg24024528	-0.168461	0.697784	-9.28713	2.5363e-07	7.33891	0.000145477	0.107071	12	59478783	+	NA	NA	NA	NA	NA	NA		OpenSea
cg23394673	0.131677	0.170099	9.28757	2.53483e-07	7.33416	0.000145477	0.107009	1	1149211	+	NA	NA	NA	NA	NA	NA	chr1:1149055-1149524	Island	TNFRSF4	NM_003327	Body
cg07721872	-0.0776639	0.855985	-9.28149	2.55491e-07	7.33398	0.000146132	0.107857	16	87735256	+	NA	NA	NA	NA	NA	NA	chr16:87736652-87736907	N_Shore	LOC100129637	NR_024488	Body
cg26465987	0.132142	0.732005	9.27626	2.57232e-07	7.32782	0.000146746	0.108592	7	813708	+	NA	NA	NA	NA	NA	NA	chr7:813627-814392	Island	HEATR2	NM_017802	Body
cg08858441	0.279503	0.344643	9.27493	2.57679e-07	7.32633	0.000146802	0.10878	1	569427	-	NA	NA	NA	NA	NA	NA		OpenSea
cg26993848	0.067141	0.500649	9.28053	2.55811e-07	7.31929	0.000146132	0.107992	14	51339145	+	NA	NA	NA	NA	NA	NA	chr14:51338712-51339146	Island	ABHD12B;ABHD12B	NM_181533;NM_181814	5'UTR;Body
cg16037981	0.109255	0.210895	9.2697	2.59435e-07	7.31836	0.000146883	0.109522	17	2700093	-	NA	NA	NA	NA	NA	NA		OpenSea	RAP1GAP2;RAP1GAP2	NM_015085;NM_001100398	Body;Body
cg15499799	-0.113874	0.766453	-9.26932	2.59561e-07	7.31836	0.000146883	0.109575	22	24823110	-	NA	NA	NA	NA	NA	NA	chr22:24819537-24820810	S_Shelf	ADORA2A	NM_000675	TSS1500
cg15434211	0.0881152	0.697938	9.2698	2.59401e-07	7.31622	0.000146883	0.109507	17	4442193	-	NA	NA	NA	NA	NA	NA	chr17:4439300-4439705	S_Shelf	SPNS2;MYBBP1A;MYBBP1A	NM_001124758;NM_001105538;NM_014520	3'UTR;3'UTR;3'UTR
cg06430632	0.168967	0.536222	9.26696	2.60358e-07	7.31615	0.00014694	0.109911	6	166746926	+	NA	NA	NA	NA	NA	NA		OpenSea	SFT2D1	NM_145169	Body
cg07052063	-0.253206	0.581022	-9.27032	2.59226e-07	7.31601	0.000146883	0.109433	10	99255236	-	NA	NA	NA	NA	NA	NA	chr10:99257940-99259520	N_Shelf	MMS19	NM_022362	Body
cg20661080	-0.236097	0.713113	-9.26783	2.60064e-07	7.31562	0.00014694	0.109787	5	180111966	+	NA	NA	NA	NA	NA	NA		OpenSea
cg00390724	-0.309486	0.702675	-9.26361	2.61495e-07	7.30982	0.000147385	0.110391	3	18484742	+	NA	NA	NA	NA	NA	NA	chr3:18485112-18487056	N_Shore
cg00901138	-0.315022	0.676911	-9.25416	2.64729e-07	7.29679	0.000149008	0.111756	7	29329370	+	NA	NA	NA	NA	NA	NA		OpenSea	CHN2	NM_004067	Body
cg19939250	-0.124867	0.795121	-9.2515	2.65645e-07	7.29498	0.000149325	0.112143	10	106096153	+	NA	NA	NA	NA	NA	NA	chr10:106097595-106098556	N_Shore
cg18817487	0.231926	0.270859	9.24883	2.6657e-07	7.28868	0.000149646	0.112534	12	96390143	-	rs77869005	0.019531	NA	NA	NA	NA	chr12:96389405-96389675	S_Shore	HAL	NM_002108	TSS200
cg26728422	0.153853	0.176878	9.24349	2.68429e-07	7.28592	0.000150489	0.113318	16	1429015	-	NA	NA	NA	NA	NA	NA	chr16:1429050-1430104	N_Shore	UNKL	NM_023076	5'UTR
cg27351978	-0.115651	0.522359	-9.27279	2.58395e-07	7.28124	0.000146883	0.109083	8	1650172	-	NA	NA	NA	NA	NA	NA	chr8:1649439-1649759	S_Shore	DLGAP2	NM_004745	3'UTR
cg12992745	0.0670658	0.86216	9.23949	2.6983e-07	7.28082	0.000151074	0.11391	8	627358	+	NA	NA	NA	NA	NA	NA	chr8:625114-626802	S_Shore	ERICH1	NM_207332	Body
cg08198540	-0.0775466	0.819302	-9.23762	2.7049e-07	7.27637	0.000151243	0.114188	14	22963867	-	rs76402200	0.030843	NA	NA	NA	NA		OpenSea
cg17600393	-0.114012	0.70377	-9.22864	2.73671e-07	7.26633	0.000152763	0.115531	2	1051107	+	NA	NA	NA	NA	NA	NA	chr2:1052315-1052730	N_Shore	SNTG2	NM_018968	Body
cg01739327	-0.0804907	0.397901	-9.22498	2.74981e-07	7.26169	0.000152944	0.116084	11	85955219	+	NA	NA	NA	NA	NA	NA	chr11:85955385-85955590	N_Shore	EED;EED	NM_152991;NM_003797	TSS1500;TSS1500
cg09364688	-0.081058	0.178558	-9.22554	2.74782e-07	7.26027	0.000152944	0.116	1	36038877	+	NA	NA	NA	NA	NA	NA	chr1:36038927-36040051	N_Shore	TFAP2E	NM_178548	TSS200
cg23723486	0.19631	0.40677	9.22791	2.73932e-07	7.25999	0.000152763	0.115642	7	101361745	+	NA	NA	NA	NA	NA	NA		OpenSea
cg09504873	0.257715	0.367743	9.21916	2.77077e-07	7.25504	0.000153907	0.116969	16	66774626	+	NA	NA	NA	NA	NA	NA		OpenSea	DYNC1LI2	NM_006141	Body
cg10588135	0.146387	0.216645	9.21685	2.77913e-07	7.25134	0.000153966	0.117322	17	59329903	-	NA	NA	NA	NA	NA	NA		OpenSea	BCAS3;BCAS3	NM_001099432;NM_017679	Body;Body
cg02995791	-0.133224	0.854719	-9.21733	2.77738e-07	7.25132	0.000153966	0.117248	10	3559223	-	NA	NA	NA	NA	NA	NA		OpenSea
cg18256205	-0.187391	0.732826	-9.21391	2.78983e-07	7.24781	0.000154356	0.117774	5	180648409	+	NA	NA	NA	NA	NA	NA	chr5:180649487-180649768	N_Shore
cg08662757	0.0980987	0.148097	9.21199	2.7968e-07	7.24442	0.000154539	0.118068	11	67070967	-	NA	NA	NA	NA	NA	NA	chr11:67070807-67071801	Island	SSH3;SSH3	NM_017857;NM_017857	5'UTR;1stExon
cg07214920	-0.205826	0.757111	-9.20783	2.81203e-07	7.2381	0.000155108	0.118711	2	31378999	+	NA	NA	rs72857606	0.000457	rs72857606	0.000457		OpenSea
cg21172322	0.162136	0.273687	9.20618	2.81811e-07	7.23675	0.000155108	0.118968	12	25055108	-	NA	NA	NA	NA	NA	NA	chr12:25055599-25056246	N_Shore	BCAT1	NM_005504	Body
cg14886850	0.265144	0.620885	9.20683	2.81573e-07	7.23554	0.000155108	0.118867	14	75122289	-	NA	NA	NA	NA	NA	NA		OpenSea
cg24157392	-0.248642	0.766321	-9.20385	2.8267e-07	7.23203	0.000155378	0.11933	3	112217973	+	NA	NA	NA	NA	NA	NA		OpenSea	BTLA;BTLA	NM_181780;NM_001085357	Body;Body
cg08658787	0.123346	0.68843	9.19724	2.85121e-07	7.22638	0.000156521	0.120365	12	113916646	+	NA	NA	NA	NA	NA	NA	chr12:113916433-113916717	Island
cg05979332	-0.159152	0.341755	-9.19405	2.86312e-07	7.22323	0.000156971	0.120868	16	30709162	-	NA	NA	NA	NA	NA	NA	chr16:30709274-30710364	N_Shore	SRCAP	NM_006662	TSS1500
cg16457797	-0.0508478	0.889213	-9.19104	2.87442e-07	7.21807	0.000156979	0.121345	5	176829109	-	rs115767608	0.01086	NA	NA	NA	NA	chr5:176829339-176829756	N_Shore	PFN3	NM_001029886	TSS1500
cg09406615	-0.175774	0.621393	-9.19285	2.86763e-07	7.21754	0.000156979	0.121058	3	165555103	-	NA	NA	NA	NA	NA	NA		OpenSea	BCHE;BCHE	NM_000055;NM_000055	1stExon;5'UTR
cg08371947	0.153549	0.596519	9.19192	2.87112e-07	7.21741	0.000156979	0.121205	4	8477793	-	NA	NA	NA	NA	NA	NA		OpenSea	C4orf23	NM_152544	3'UTR
cg24099074	-0.19019	0.175105	-9.18116	2.91179e-07	7.20675	0.000158609	0.122922	11	34460172	-	NA	NA	NA	NA	NA	NA	chr11:34460165-34460857	Island	CAT	NM_001752	TSS1500
cg15355713	0.177408	0.514235	9.18351	2.90286e-07	7.20605	0.000158327	0.122545	12	125431744	+	NA	NA	NA	NA	NA	NA		OpenSea	DHX37	NM_032656	3'UTR
cg23281480	0.0923566	0.773339	9.17787	2.92435e-07	7.19871	0.000159088	0.123453	8	33579916	+	NA	NA	NA	NA	NA	NA	chr8:33580364-33580600	N_Shore
cg07548257	-0.161896	0.490626	-9.17149	2.94889e-07	7.19314	0.000160217	0.124489	22	31686466	-	NA	NA	NA	NA	NA	NA	chr22:31686636-31687371	N_Shore	PIK3IP1;PIK3IP1	NM_001135911;NM_052880	Body;Body
cg14605948	-0.14174	0.290198	-9.16945	2.95676e-07	7.19163	0.000160438	0.124821	9	98315342	-	NA	NA	NA	NA	NA	NA	chr9:98315341-98315559	Island
cg18368845	-0.162472	0.832025	-9.16342	2.98023e-07	7.18134	0.000161134	0.125812	13	41173440	+	NA	NA	NA	NA	NA	NA		OpenSea	FOXO1	NM_002015	Body
cg22515654	0.228975	0.436958	9.16337	2.98041e-07	7.17901	0.000161134	0.125819	1	10590672	-	NA	NA	NA	NA	NA	NA		OpenSea	PEX14	NM_004565	Body
cg26206598	0.116975	0.627842	9.16	2.9936e-07	7.1785	0.000161134	0.126376	20	47445432	-	NA	NA	NA	NA	NA	NA	chr20:47443734-47445181	S_Shore	PREX1	NM_020820	TSS1500
cg02068689	0.0549179	0.215187	9.15852	2.99943e-07	7.17732	0.000161134	0.126622	9	131941464	-	NA	NA	NA	NA	NA	NA	chr9:131936269-131941021	S_Shore	IER5L	NM_203434	TSS1500
cg15830792	0.153646	0.235667	9.15825	3.00049e-07	7.17725	0.000161134	0.126667	10	64893214	+	NA	NA	NA	NA	NA	NA	chr10:64892879-64893336	Island	NRBF2;NRBF2	NM_030759;NM_030759	1stExon;5'UTR
cg09907936	0.0468713	0.0596299	9.15918	2.99682e-07	7.17725	0.000161134	0.126512	19	58570466	+	NA	NA	NA	NA	NA	NA	chr19:58570393-58571779	Island	ZNF135;ZNF135;ZNF135;ZNF135;ZNF135	NM_001164527;NM_003436;NM_001164529;NM_007134;NM_001164530	TSS200;TSS200;TSS200;TSS200;TSS200
cg05204097	0.282976	0.564286	9.15983	2.99429e-07	7.17626	0.000161134	0.126405	16	979553	+	rs117844149	0.011285	NA	NA	NA	NA	chr16:979422-979663	Island	LMF1	NM_022773	Body
cg06671621	0.0644911	0.784521	9.15794	3.00169e-07	7.17472	0.000161134	0.126717	12	7281629	+	NA	NA	NA	NA	NA	NA		OpenSea	CLSTN3;RBP5	NM_014718;NM_031491	TSS1500;TSS200
cg15462411	0.315773	0.655609	9.15737	3.00394e-07	7.17006	0.000161134	0.126812	17	79361621	-	NA	NA	NA	NA	NA	NA	chr17:79360383-79361723	Island
cg10287970	0.283614	0.395202	9.15507	3.013e-07	7.1684	0.000161402	0.127195	6	7115345	+	NA	NA	NA	NA	NA	NA		OpenSea	RREB1;RREB1;RREB1;RREB1	NM_001003700;NM_001003699;NM_001168344;NM_001003698	5'UTR;5'UTR;5'UTR;5'UTR
cg16600996	0.140427	0.373648	9.15417	3.01657e-07	7.16583	0.000161402	0.127346	22	29699230	-	NA	NA	NA	NA	NA	NA	chr22:29702245-29704723	N_Shelf
cg17971578	0.136432	0.440926	9.14847	3.0392e-07	7.1645	0.000162201	0.128301	1	36852463	-	NA	NA	NA	NA	NA	NA	chr1:36851089-36851873	S_Shore	STK40	NM_032017	TSS1500
cg12940522	0.190538	0.25816	9.15103	3.02901e-07	7.16393	0.000161862	0.127871	20	62073153	-	NA	NA	NA	NA	NA	NA	chr20:62076060-62076263	N_Shelf	KCNQ2;KCNQ2;KCNQ2;KCNQ2;KCNQ2	NM_172108;NM_172106;NM_172107;NM_172109;NM_004518	Body;Body;Body;Body;Body
cg08933517	-0.110657	0.771122	-9.14031	3.07194e-07	7.152	0.000163741	0.129683	14	104436057	-	NA	NA	NA	NA	NA	NA		OpenSea	TDRD9	NM_153046	Body
cg15867698	-0.15534	0.675041	-9.13884	3.07785e-07	7.15113	0.00016385	0.129933	14	69438267	-	NA	NA	NA	NA	NA	NA		OpenSea	ACTN1;ACTN1;ACTN1	NM_001130004;NM_001102;NM_001130005	Body;Body;Body
cg12407140	-0.101207	0.740223	-9.13481	3.09419e-07	7.14478	0.000164173	0.130622	11	116228734	+	NA	NA	rs149017065	0.0215	NA	NA		OpenSea
cg20391895	0.164514	0.260697	9.13351	3.09949e-07	7.14332	0.000164173	0.130846	4	10686394	+	NA	NA	NA	NA	NA	NA		OpenSea	CLNK	NM_052964	TSS200
cg03035849	-0.172523	0.743112	-9.13398	3.09759e-07	7.14176	0.000164173	0.130766	6	91003200	-	NA	NA	NA	NA	NA	NA	chr6:91004795-91006944	N_Shore	BACH2;BACH2	NM_021813;NM_001170794	5'UTR;5'UTR
cg02548132	0.236056	0.717608	9.13509	3.09306e-07	7.13922	0.000164173	0.130575	8	6420242	-	NA	NA	NA	NA	NA	NA	chr8:6424215-6424888	N_Shelf	ANGPT2;ANGPT2;ANGPT2;MCPH1	NM_001147;NM_001118888;NM_001118887;NM_024596	1stExon;1stExon;1stExon;Body
cg09343667	-0.192963	0.445722	-9.12934	3.1165e-07	7.13764	0.000164831	0.131564	2	206572056	-	NA	NA	NA	NA	NA	NA		OpenSea	NRP2;NRP2;NRP2;NRP2;NRP2;NRP2	NM_201279;NM_018534;NM_201264;NM_201267;NM_003872;NM_201266	Body;Body;Body;Body;Body;Body
cg27486585	-0.259731	0.732074	-9.12346	3.1407e-07	7.13014	0.000165597	0.132586	6	30459595	-	NA	NA	NA	NA	NA	NA	chr6:30457369-30458175	S_Shore	HLA-E	NM_005516	Body
cg23950157	-0.0649703	0.366218	-9.12137	3.14934e-07	7.12715	0.000165774	0.132951	17	48275919	+	NA	NA	NA	NA	NA	NA	chr17:48276877-48279008	N_Shore	COL1A1	NM_000088	Body
cg14269807	-0.168282	0.391421	-9.12313	3.14206e-07	7.12588	0.000165597	0.132643	14	22191888	+	NA	NA	NA	NA	NA	NA		OpenSea
cg15156975	0.0918386	0.17606	9.11785	3.16394e-07	7.12382	0.000166335	0.133567	17	43449055	-	NA	NA	NA	NA	NA	NA	chr17:43449054-43449286	Island
cg02422282	0.163362	0.819937	9.12856	3.11971e-07	7.12009	0.000164831	0.1317	7	18194528	+	NA	NA	rs58495781	0.026532	rs58495781	0.026532		OpenSea
cg26203879	-0.210003	0.262268	-9.11115	3.19194e-07	7.11075	0.000167599	0.134749	10	120968844	+	NA	NA	NA	NA	NA	NA	chr10:120966127-120967623	S_Shore	GRK5	NM_005308	Body
cg22274230	-0.0841737	0.302365	-9.10531	3.21657e-07	7.10832	0.000168472	0.135789	19	56138027	-	rs114350646	0.028236	NA	NA	NA	NA	chr19:56135773-56136007	S_Shelf
cg16776035	0.114935	0.507834	9.10851	3.20305e-07	7.10806	0.000167973	0.135218	17	74542680	+	NA	NA	NA	NA	NA	NA		OpenSea
cg18396403	0.274457	0.299877	9.09065	3.2793e-07	7.08235	0.000171545	0.138437	22	38615368	-	NA	NA	NA	NA	NA	NA		OpenSea	TMEM184B	NM_012264	3'UTR
cg15564619	-0.183135	0.620983	-9.08471	3.30508e-07	7.07917	0.00017268	0.139525	1	2163437	-	NA	NA	NA	NA	NA	NA	chr1:2158212-2161173	S_Shelf	SKI	NM_003036	Body
cg14519777	0.152832	0.679571	9.08157	3.31879e-07	7.07544	0.000172985	0.140104	7	101465705	+	NA	NA	NA	NA	NA	NA		OpenSea	CUX1;CUX1;CUX1	NM_181500;NM_181552;NM_001913	Body;Body;Body
cg01022200	0.13144	0.231072	9.08149	3.31913e-07	7.07381	0.000172985	0.140118	1	180881086	+	NA	NA	NA	NA	NA	NA	chr1:180881316-180882592	N_Shore	KIAA1614	NM_020950	TSS1500
cg12732514	-0.181685	0.220767	-9.07965	3.32719e-07	7.0705	0.000173192	0.140459	17	77726237	-	NA	NA	NA	NA	NA	NA	chr17:77721246-77722497	S_Shelf
cg11176159	-0.0484083	0.053689	-9.07336	3.35492e-07	7.06793	0.000173778	0.141629	1	28213800	-	rs17162861	0.040452	NA	NA	NA	NA		OpenSea
cg08121925	-0.174994	0.409748	-9.07758	3.3363e-07	7.06768	0.000173452	0.140843	3	180588041	+	NA	NA	NA	NA	NA	NA		OpenSea
cg26118326	-0.254902	0.740833	-9.07466	3.34917e-07	7.06645	0.000173777	0.141387	1	150547677	+	NA	NA	NA	NA	NA	NA	chr1:150551328-150552353	N_Shelf	MCL1;MCL1	NM_182763;NM_021960	3'UTR;3'UTR
cg24341911	0.188065	0.263981	9.07124	3.36436e-07	7.06498	0.000174054	0.142028	21	40689521	+	NA	NA	NA	NA	NA	NA	chr21:40684370-40686324	S_Shelf
cg09036297	0.110038	0.46202	9.0743	3.35077e-07	7.06419	0.000173777	0.141454	10	134819166	-	NA	NA	NA	NA	NA	NA	chr10:134821733-134821937	N_Shelf
cg13352914	-0.250737	0.438676	-9.06942	3.37242e-07	7.06144	0.000174257	0.142368	1	63760405	+	NA	NA	NA	NA	NA	NA		OpenSea
cg10959907	-0.101224	0.874638	-9.06829	3.37749e-07	7.05665	0.000174306	0.142582	4	3374483	-	NA	NA	NA	NA	NA	NA	chr4:3374733-3374998	N_Shore	RGS12;RGS12;RGS12	NM_198229;NM_198227;NM_002926	Body;Body;Body
cg27061889	-0.111877	0.782205	-9.0635	3.39891e-07	7.05431	0.000174983	0.143486	17	37034884	-	NA	NA	NA	NA	NA	NA		OpenSea	LASP1	NM_006148	Body
cg10542562	-0.3569	0.553107	-9.06652	3.38538e-07	7.04731	0.0001745	0.142915	11	128556382	-	NA	NA	NA	NA	NA	NA	chr11:128560103-128560537	N_Shelf
cg19578864	-0.0576785	0.866461	-9.05647	3.4306e-07	7.04488	0.0001764	0.144824	4	4464456	+	NA	NA	NA	NA	NA	NA		OpenSea	STX18	NM_016930	Body
cg13672106	-0.155933	0.592425	-9.05432	3.44036e-07	7.04226	0.000176686	0.145236	17	38984421	+	NA	NA	NA	NA	NA	NA		OpenSea	TMEM99	NM_145274	5'UTR
cg00035316	-0.0859973	0.19777	-9.05042	3.45815e-07	7.0385	0.000177384	0.145987	2	176993017	+	NA	NA	NA	NA	NA	NA	chr2:176992950-176993186	Island	HOXD8	NM_019558	TSS1500
cg27081049	-0.119063	0.567807	-9.04769	3.47067e-07	7.03466	0.00017781	0.146516	6	167592570	-	NA	NA	rs28690444	0.034787	rs28690444	0.034787		OpenSea	TCP10L2	NM_001145121	Body
cg07680505	-0.130667	0.827117	-9.04149	3.49927e-07	7.02357	0.000179058	0.147723	22	50223663	+	NA	NA	NA	NA	NA	NA	chr22:50220118-50220822	S_Shelf
cg06809326	-0.136245	0.789842	-9.03837	3.51376e-07	7.02298	0.000179365	0.148335	17	20799526	+	NA	NA	NA	NA	NA	NA	chr17:20798957-20800112	Island	CCDC144NL	NM_001004306	TSS200
cg21837069	0.174773	0.322026	9.03968	3.50765e-07	7.01962	0.00017927	0.148077	1	1369466	-	NA	NA	NA	NA	NA	NA	chr1:1370767-1371449	N_Shore	VWA1;VWA1	NM_199121;NM_022834	TSS1500;TSS1500
cg13076829	-0.123599	0.739184	-9.03272	3.54011e-07	7.01569	0.00017984	0.149447	18	45530698	-	rs4401107	0.043019	NA	NA	NA	NA	chr18:45534581-45535018	N_Shelf
cg07113414	0.11354	0.603129	9.03617	3.52397e-07	7.01525	0.000179452	0.148766	8	144652930	+	NA	NA	NA	NA	NA	NA	chr8:144653774-144653976	N_Shore	C8orf73	NM_001100878	Body
cg22165106	0.211603	0.647725	9.03283	3.5396e-07	7.01406	0.00017984	0.149426	7	1782220	-	NA	NA	NA	NA	NA	NA	chr7:1784027-1786934	N_Shore	ELFN1	NM_001128636	5'UTR
cg03916225	-0.21145	0.647252	-9.03118	3.54734e-07	7.01348	0.000179991	0.149753	1	111768837	-	rs112495041	0.046161	NA	NA	NA	NA		OpenSea	CHI3L2;CHI3L2	NM_001025197;NM_004000	TSS1500;TSS1500
cg14956201	0.142974	0.653744	9.03641	3.52286e-07	7.01339	0.000179452	0.148719	5	14358153	+	NA	NA	NA	NA	NA	NA		OpenSea	TRIO	NM_007118	Body
cg16733203	0.136374	0.612237	9.02949	3.55528e-07	7.01147	0.000180177	0.150087	1	11398011	-	NA	NA	NA	NA	NA	NA		OpenSea
cg05095252	-0.061089	0.359401	-9.02495	3.57676e-07	7.00523	0.000180831	0.150994	2	150308042	+	NA	NA	NA	NA	NA	NA		OpenSea	LYPD6	NM_194317	Body
cg26209169	-0.243041	0.559379	-9.02646	3.56958e-07	7.00512	0.000180685	0.150691	5	1316264	-	NA	NA	NA	NA	NA	NA		OpenSea
cg11285284	0.0915623	0.425893	9.02179	3.59177e-07	6.99298	0.000181373	0.151628	6	30709012	-	NA	NA	NA	NA	NA	NA	chr6:30710307-30712440	N_Shore	FLOT1	NM_005803	Body
cg07344338	-0.137498	0.640434	-9.02032	3.59876e-07	6.99097	0.000181509	0.151923	3	25101907	+	rs74905035	0.013021	NA	NA	NA	NA		OpenSea
cg14718533	0.175294	0.736283	9.01347	3.6316e-07	6.99075	0.000182729	0.153309	10	33355576	-	rs143806012	0.0119	NA	NA	NA	NA		OpenSea
cg02892690	0.0874677	0.200405	9.01701	3.61461e-07	6.99002	0.000182091	0.152592	19	47812992	+	NA	NA	NA	NA	NA	NA		OpenSea	C5AR1	NM_001736	TSS200
cg14673247	-0.0964802	0.692981	-9.01029	3.64693e-07	6.98331	0.000183282	0.153957	3	59136006	-	NA	NA	NA	NA	NA	NA		OpenSea
cg06640997	-0.18509	0.750357	-9.00882	3.65404e-07	6.97977	0.000183421	0.154257	12	32081573	+	NA	NA	NA	NA	NA	NA		OpenSea
cg02498063	-0.199775	0.594814	-9.00034	3.6954e-07	6.97196	0.000184401	0.156003	12	119772577	+	NA	NA	NA	NA	NA	NA	chr12:119772353-119772594	Island	CCDC60;CCDC60	NM_178499;NM_178499	5'UTR;1stExon
cg27606396	-0.18733	0.701905	-9.00149	3.68978e-07	6.97055	0.000184401	0.155766	2	113542117	-	NA	NA	NA	NA	NA	NA		OpenSea	IL1A;IL1A	NM_000575;NM_000575	1stExon;5'UTR
cg22549086	-0.209428	0.674689	-9.00066	3.69387e-07	6.96782	0.000184401	0.155938	2	46406516	+	NA	NA	NA	NA	NA	NA		OpenSea	PRKCE	NM_005400	Body
cg22510139	-0.194167	0.498086	-9.00133	3.69058e-07	6.9659	0.000184401	0.155799	1	3058822	+	NA	NA	NA	NA	NA	NA	chr1:3059050-3059268	N_Shore	PRDM16;PRDM16	NM_022114;NM_199454	Body;Body
cg19402939	-0.17907	0.76679	-8.99522	3.72062e-07	6.96431	0.000185221	0.157068	3	184104481	+	NA	NA	NA	NA	NA	NA	chr3:184104308-184104519	Island	CHRD	NM_003741	Body
cg05949379	0.0919335	0.82528	9.00459	3.67463e-07	6.96105	0.000184235	0.155126	21	15096626	+	NA	NA	NA	NA	NA	NA	chr21:15095651-15096479	S_Shore
cg23466059	-0.172696	0.676855	-8.99052	3.74394e-07	6.95872	0.000185857	0.158052	18	56422682	+	NA	NA	NA	NA	NA	NA		OpenSea
cg25607177	-0.264386	0.287017	-8.99126	3.74025e-07	6.95755	0.000185857	0.157896	11	128556152	+	NA	NA	NA	NA	NA	NA	chr11:128560103-128560537	N_Shelf
cg05289022	0.268511	0.592018	8.99616	3.71599e-07	6.9561	0.000185209	0.156872	2	98377864	-	NA	NA	NA	NA	NA	NA		OpenSea	TMEM131	NM_015348	Body
cg08078851	-0.0621953	0.794394	-8.98778	3.7576e-07	6.9541	0.000186103	0.158628	3	42905968	-	NA	NA	NA	NA	NA	NA		OpenSea	CCBP2	NM_001296	5'UTR
cg17617491	-0.0987939	0.786241	-8.98477	3.77263e-07	6.95284	0.000186273	0.159263	19	2607726	-	NA	NA	NA	NA	NA	NA	chr19:2607725-2607967	Island	GNG7	NM_052847	5'UTR
cg05091997	0.186229	0.257073	8.98998	3.74661e-07	6.95138	0.000185857	0.158165	17	60897721	+	NA	NA	NA	NA	NA	NA		OpenSea
cg21090457	-0.167828	0.615823	-8.98634	3.76478e-07	6.94895	0.000186103	0.158932	3	77573709	+	NA	NA	NA	NA	NA	NA		OpenSea	ROBO2;ROBO2	NM_001128929;NM_002942	Body;Body
cg25234117	0.219682	0.419765	8.98642	3.76436e-07	6.9482	0.000186103	0.158914	3	155423168	-	NA	NA	NA	NA	NA	NA		OpenSea	PLCH1	NM_014996	TSS1500
cg16532400	-0.236797	0.774929	-8.97898	3.80183e-07	6.93998	0.000186617	0.160496	7	150217056	-	NA	NA	NA	NA	NA	NA		OpenSea	GIMAP7	NM_153236	5'UTR
cg11162888	-0.226064	0.685875	-8.97836	3.80495e-07	6.93935	0.000186617	0.160627	13	40762188	+	rs116775981	0.016073	NA	NA	NA	NA		OpenSea
cg12229775	-0.146637	0.766449	-8.97644	3.81467e-07	6.93905	0.000186819	0.161038	13	74315385	+	rs113428905	0.016468	NA	NA	NA	NA		OpenSea	KLF12	NM_007249	Body
cg14785527	0.18193	0.377305	8.97888	3.8023e-07	6.93761	0.000186617	0.160515	10	90656978	+	NA	NA	NA	NA	NA	NA		OpenSea	STAMBPL1	NM_020799	5'UTR
cg12738197	-0.0674415	0.0666708	-8.98388	3.7771e-07	6.93741	0.000186276	0.159452	8	125985883	+	NA	NA	NA	NA	NA	NA		OpenSea	ZNF572	NM_152412	5'UTR
cg25831522	0.128384	0.644061	8.97865	3.80348e-07	6.93715	0.000186617	0.160565	11	8779964	-	NA	NA	NA	NA	NA	NA		OpenSea	ST5;ST5;ST5	NM_213618;NM_139157;NM_005418	5'UTR;5'UTR;5'UTR
cg01014262	0.233107	0.293997	8.97813	3.80613e-07	6.93643	0.000186617	0.160677	16	48533930	-	NA	NA	NA	NA	NA	NA	chr16:48530535-48530809	S_Shelf
cg03631078	0.164777	0.608113	8.97216	3.83646e-07	6.93157	0.000187661	0.161958	3	114290368	+	NA	NA	NA	NA	NA	NA		OpenSea	ZBTB20;ZBTB20;ZBTB20;ZBTB20;ZBTB20;ZBTB20	NM_001164345;NM_001164346;NM_001164347;NM_001164344;NM_015642;NM_001164343	5'UTR;5'UTR;5'UTR;5'UTR;5'UTR;5'UTR
cg23375169	-0.0728587	0.806994	-8.97132	3.84075e-07	6.93028	0.000187661	0.162139	17	38708809	-	NA	NA	NA	NA	NA	NA		OpenSea
cg18677148	-0.181189	0.768953	-8.96705	3.86264e-07	6.92897	0.000188136	0.163063	17	57712280	-	NA	NA	NA	NA	NA	NA		OpenSea	CLTC	NM_004859	Body
cg01174743	0.210048	0.289673	8.96971	3.84898e-07	6.92871	0.000187845	0.162486	6	157932074	-	NA	NA	NA	NA	NA	NA		OpenSea	ZDHHC14;ZDHHC14	NM_153746;NM_024630	Body;Body
cg25514148	-0.087323	0.654643	-8.96682	3.86385e-07	6.92631	0.000188136	0.163114	11	46294375	+	rs114034227	0.013467	NA	NA	NA	NA		OpenSea
cg06642397	-0.0683837	0.782042	-8.96376	3.87962e-07	6.92609	0.000188505	0.16378	2	132438430	-	NA	NA	NA	NA	NA	NA	chr2:132439833-132440422	N_Shore
cg05323324	0.224539	0.258098	8.96361	3.88036e-07	6.92223	0.000188505	0.163811	3	194120023	+	NA	NA	NA	NA	NA	NA	chr3:194117601-194118988	S_Shore	GP5	NM_004488	TSS200
cg15321306	-0.15981	0.674973	-8.96225	3.8874e-07	6.9221	0.000188561	0.164108	12	46918065	+	NA	NA	NA	NA	NA	NA		OpenSea
cg14397231	-0.143511	0.475397	-8.95862	3.90623e-07	6.91942	0.000189109	0.164903	4	124940041	+	NA	NA	NA	NA	NA	NA		OpenSea
cg19352832	-0.170879	0.656463	-8.96166	3.89045e-07	6.91895	0.000188561	0.164237	8	42608976	+	rs77990632	0.027905	NA	NA	NA	NA		OpenSea	CHRNA6	NM_004198	Body
cg16258224	-0.132033	0.766639	-8.95442	3.92817e-07	6.91403	0.000189736	0.165829	10	84983353	-	NA	NA	NA	NA	NA	NA		OpenSea
cg26925688	-0.16361	0.571286	-8.95754	3.91188e-07	6.91126	0.000189166	0.165142	19	4303957	-	NA	NA	NA	NA	NA	NA	chr19:4304542-4305122	N_Shore	FSD1	NM_024333	TSS1500
cg27370991	0.171284	0.353683	8.95066	3.94788e-07	6.90528	0.000190415	0.166661	16	2094602	+	NA	NA	NA	NA	NA	NA	chr16:2097465-2098365	N_Shelf	NTHL1	NM_002528	Body
cg03271293	0.0506426	0.105832	8.94917	3.95576e-07	6.90376	0.000190415	0.166994	2	6920924	-	NA	NA	NA	NA	NA	NA		OpenSea
cg08884932	0.1364	0.346894	8.94364	3.98502e-07	6.89668	0.000191605	0.168229	1	1196725	-	NA	NA	NA	NA	NA	NA		OpenSea	UBE2J2;UBE2J2;LOC100128842;UBE2J2;UBE2J2	NM_194457;NM_194315;NR_027361;NM_194458;NM_058167	Body;Body;Body;Body;Body
cg16200531	-0.159493	0.511628	-8.94935	3.95479e-07	6.89541	0.000190415	0.166953	2	135532566	-	NA	NA	NA	NA	NA	NA		OpenSea
cg08027123	-0.150779	0.800301	-8.9426	3.99055e-07	6.8947	0.000191653	0.168463	16	29296186	+	NA	NA	NA	NA	NA	NA	chr16:29296481-29296721	N_Shore
cg14016236	0.230283	0.315225	8.93658	4.02275e-07	6.88578	0.00019276	0.169822	3	171792545	-	NA	NA	NA	NA	NA	NA		OpenSea	FNDC3B;FNDC3B	NM_022763;NM_001135095	5'UTR;5'UTR
cg22737154	0.0793649	0.793528	8.93366	4.03844e-07	6.88142	0.000192824	0.170484	2	64631614	-	NA	NA	NA	NA	NA	NA		OpenSea
cg23582982	0.162581	0.447945	8.93497	4.0314e-07	6.88126	0.000192824	0.170187	11	47416109	+	NA	NA	NA	NA	NA	NA	chr11:47416357-47416598	N_Shore
cg26856257	0.205326	0.238659	8.9339	4.03714e-07	6.88082	0.000192824	0.170429	1	32805350	-	NA	NA	NA	NA	NA	NA	chr1:32800859-32802229	S_Shelf
cg25196348	0.170123	0.299061	8.93209	4.04691e-07	6.88052	0.000192824	0.170842	10	26985910	-	NA	NA	NA	NA	NA	NA	chr10:26986142-26987088	N_Shore	PDSS1	NM_014317	TSS1500
cg02944617	0.171281	0.352787	8.93293	4.0424e-07	6.87831	0.000192824	0.170652	16	88566748	-	rs73259769	0.010522	NA	NA	NA	NA	chr16:88569267-88569491	N_Shelf	ZFPM1	NM_153813	Body
cg21073930	-0.241676	0.751419	-8.92312	4.09569e-07	6.87311	0.000194928	0.172901	19	12984170	+	NA	NA	NA	NA	NA	NA	chr19:12984132-12985466	Island	MAST1	NM_014975	Body
cg20965743	-0.100899	0.404805	-8.9371	4.01996e-07	6.86502	0.00019276	0.169704	14	104552209	-	NA	NA	NA	NA	NA	NA	chr14:104552012-104552478	Island	ASPG	NM_001080464	Body
cg13857947	-0.0935183	0.757891	-8.91884	4.11921e-07	6.86276	0.000195571	0.173894	2	240318818	-	NA	NA	NA	NA	NA	NA	chr2:240321777-240323919	N_Shelf	HDAC4	NM_006037	5'UTR
cg25154482	0.119474	0.154142	8.91902	4.11821e-07	6.86186	0.000195571	0.173852	5	179497098	+	NA	NA	NA	NA	NA	NA	chr5:179498291-179499338	N_Shore	RNF130	NM_018434	Body
cg08766762	-0.133667	0.800798	-8.91813	4.12309e-07	6.86143	0.000195571	0.174058	6	37521698	-	NA	NA	NA	NA	NA	NA		OpenSea
cg25356504	0.224581	0.369693	8.91403	4.14577e-07	6.8555	0.000196206	0.175015	17	26707476	+	NA	NA	NA	NA	NA	NA	chr17:26708225-26708805	N_Shore	SARM1	NM_015077	Body
cg23531049	-0.138167	0.76149	-8.90978	4.16938e-07	6.85516	0.000196718	0.176012	15	42075277	-	NA	NA	NA	NA	NA	NA		OpenSea	MAPKBP1;MAPKBP1	NM_001128608;NM_014994	Body;Body
cg17300750	-0.123669	0.572666	-8.90951	4.17089e-07	6.85341	0.000196718	0.176076	16	2288072	+	NA	NA	NA	NA	NA	NA	chr16:2286600-2288073	Island	DNASE1L2	NM_001374	Body
cg14409083	0.0910228	0.151448	8.91018	4.16716e-07	6.85313	0.000196718	0.175918	12	13349724	+	NA	NA	NA	NA	NA	NA		OpenSea	EMP1;EMP1	NM_001423;NM_001423	5'UTR;1stExon
cg04221117	-0.21681	0.245354	-8.91488	4.14106e-07	6.84961	0.000196203	0.174817	10	11206221	+	NA	NA	NA	NA	NA	NA	chr10:11207178-11207980	N_Shore	CUGBP2;CUGBP2;CUGBP2;CUGBP2	NM_006561;NM_001083591;NM_001025077;NM_001025076	Body;TSS1500;Body;TSS1500
cg26947127	-0.159627	0.780116	-8.90795	4.1796e-07	6.84586	0.000196718	0.176443	12	12901747	+	NA	NA	NA	NA	NA	NA		OpenSea	APOLD1	NM_001130415	Body
cg06038472	-0.13665	0.782996	-8.90533	4.19428e-07	6.84517	0.000197175	0.177063	3	128836382	-	NA	NA	NA	NA	NA	NA	chr3:128839934-128840633	N_Shelf	RAB43	NM_198490	Body
cg14372037	0.0740636	0.474015	8.90174	4.2145e-07	6.84505	0.000197905	0.177917	4	7526671	+	rs114541849	0.016073	NA	NA	NA	NA		OpenSea	SORCS2	NM_020777	Body
cg19673155	0.252471	0.279936	8.9079	4.1799e-07	6.84443	0.000196718	0.176456	10	72995181	-	NA	NA	NA	NA	NA	NA		OpenSea	UNC5B	NM_170744	Body
cg15701170	-0.0880176	0.794813	-8.89701	4.24126e-07	6.83043	0.000198941	0.179047	1	9780758	+	rs77571929	0.033364	NA	NA	NA	NA		OpenSea	PIK3CD	NM_005026	Body
cg05169499	0.169995	0.544921	8.89498	4.25278e-07	6.82516	0.000199259	0.179533	12	52673946	+	NA	NA	NA	NA	NA	NA		OpenSea
cg16071091	-0.0939286	0.847213	-8.8854	4.30774e-07	6.82235	0.000201611	0.181853	18	77196147	-	NA	NA	NA	NA	NA	NA	chr18:77196121-77196568	Island	NFATC1;NFATC1;NFATC1;NFATC1;NFATC1	NM_006162;NM_172388;NM_172389;NM_172387;NM_172390	Body;5'UTR;Body;Body;Body
cg26938676	-0.0601341	0.835647	-8.88389	4.31644e-07	6.82196	0.000201679	0.18222	14	73204126	+	NA	NA	NA	NA	NA	NA		OpenSea	DPF3	NM_012074	Body
cg18241877	0.0688126	0.49527	8.88349	4.31875e-07	6.82069	0.000201679	0.182318	12	120706015	-	NA	NA	NA	NA	NA	NA	chr12:120702976-120703541	S_Shelf
cg05792494	-0.12106	0.524308	-8.88089	4.33384e-07	6.81119	0.00020216	0.182955	6	43603252	-	NA	NA	NA	NA	NA	NA	chr6:43603495-43603818	N_Shore	MAD2L1BP;MAD2L1BP	NM_001003690;NM_014628	Body;TSS1500
cg25008263	0.092699	0.194285	8.87985	4.33989e-07	6.81107	0.000202219	0.18321	14	89884608	+	rs77469415	0.017841	NA	NA	NA	NA	chr14:89882421-89884278	S_Shore	FOXN3;FOXN3	NM_005197;NM_001085471	TSS1500;5'UTR
cg09695307	-0.232297	0.747819	-8.87271	4.38167e-07	6.80157	0.000203361	0.184974	10	63993920	+	NA	NA	NA	NA	NA	NA		OpenSea	RTKN2	NM_145307	Body
cg04206967	-0.166636	0.811299	-8.87236	4.38368e-07	6.80107	0.000203361	0.185059	8	110098844	+	NA	NA	NA	NA	NA	NA		OpenSea	TRHR	NM_003301	TSS1500
cg20402826	-0.187201	0.760282	-8.87332	4.37805e-07	6.80005	0.000203361	0.184821	2	198077081	-	NA	NA	NA	NA	NA	NA		OpenSea
cg03764364	0.252359	0.2106	8.87447	4.3713e-07	6.7982	0.000203361	0.184536	10	29480551	-	NA	NA	NA	NA	NA	NA		OpenSea
cg14199423	-0.206529	0.458165	-8.86664	4.4175e-07	6.79655	0.000204374	0.186487	12	6721892	+	NA	NA	NA	NA	NA	NA		OpenSea
cg08757628	-0.0910144	0.858032	-8.87008	4.39716e-07	6.79614	0.000203763	0.185628	11	9333358	-	rs75027595	0.020586	NA	NA	NA	NA	chr11:9335730-9336477	N_Shelf	TMEM41B;TMEM41B;TMEM41B	NM_001165030;NM_015012;NR_028491	Body;Body;Body
cg19008877	-0.1201	0.783211	-8.86455	4.42988e-07	6.79428	0.000204605	0.187009	10	78157854	-	NA	NA	NA	NA	NA	NA		OpenSea	C10orf11	NM_032024	Body
cg27307975	0.125566	0.759728	8.86621	4.42004e-07	6.78837	0.000204374	0.186594	15	58797839	-	NA	NA	NA	NA	NA	NA		OpenSea	LIPC	NM_000236	Body
cg16166559	0.108472	0.149639	8.85954	4.4598e-07	6.78562	0.000205537	0.188272	22	45072588	-	NA	NA	NA	NA	NA	NA		OpenSea	PRR5;PRR5;PRR5;PRR5	NM_001017529;NM_001017530;NM_001017528;NM_015366	5'UTR;TSS200;5'UTR;TSS200
cg20136855	-0.216733	0.544778	-8.8631	4.43854e-07	6.78424	0.000204781	0.187375	1	12233852	-	NA	NA	NA	NA	NA	NA		OpenSea	TNFRSF1B	NM_001066	Body
cg15945333	0.28339	0.29471	8.85686	4.47584e-07	6.77564	0.000205827	0.18895	11	47399213	+	NA	NA	NA	NA	NA	NA	chr11:47399788-47400006	N_Shore	SPI1;SPI1	NM_003120;NM_001080547	Body;Body
cg06597652	-0.18942	0.633377	-8.85716	4.47404e-07	6.77194	0.000205827	0.188873	19	611414	-	rs77873908	0.04583	NA	NA	NA	NA	chr19:611291-611579	Island	HCN2	NM_001194	Body
cg19414967	-0.120874	0.337637	-8.85298	4.49925e-07	6.76856	0.000206679	0.189938	8	49468296	+	NA	NA	NA	NA	NA	NA	chr8:49468683-49468959	N_Shore
cg26354221	-0.0874358	0.823524	-8.84613	4.54086e-07	6.76493	0.000208363	0.191694	22	24822802	-	NA	NA	NA	NA	NA	NA	chr22:24819537-24820810	S_Shore	ADORA2A	NM_000675	TSS1500
cg14295482	0.156581	0.691464	8.84433	4.55188e-07	6.76068	0.000208642	0.192159	19	2555717	+	NA	NA	NA	NA	NA	NA	chr19:2555751-2556146	N_Shore	GNG7	NM_052847	5'UTR
cg00463982	0.185965	0.395975	8.84173	4.56782e-07	6.75622	0.000209146	0.192832	16	1583984	+	NA	NA	NA	NA	NA	NA	chr16:1583809-1584641	Island	IFT140;TMEM204	NM_014714;NM_024600	Body;TSS1500
cg17442155	0.308339	0.495238	8.83494	4.60977e-07	6.75546	0.000210516	0.194603	7	99955675	+	NA	NA	NA	NA	NA	NA		OpenSea	PILRB;PILRB;PILRB;PILRB	NM_175047;NM_178238;NM_178238;NM_013440	5'UTR;1stExon;5'UTR;5'UTR
cg21721825	-0.0792059	0.816081	-8.83082	4.63534e-07	6.75226	0.00021093	0.195683	12	97300410	-	NA	NA	NA	NA	NA	NA	chr12:97300802-97301287	N_Shore	NEDD1;NEDD1;NEDD1;NEDD1	NM_152905;NM_001135175;NM_001135176;NM_001135177	TSS1500;TSS1500;TSS1500;TSS1500
cg04599341	-0.212915	0.712526	-8.83788	4.59153e-07	6.74944	0.000210003	0.193833	16	2029855	+	NA	NA	NA	NA	NA	NA	chr16:2028987-2030710	Island	NOXO1;NOXO1;NOXO1	NM_172167;NM_144603;NM_172168	Body;Body;Body
cg14473904	-0.138518	0.832113	-8.83258	4.62439e-07	6.74845	0.000210821	0.195221	15	93465087	+	NA	NA	NA	NA	NA	NA		OpenSea	CHD2;CHD2	NM_001271;NM_001042572	Body;Body
cg07892167	0.184951	0.170674	8.83446	4.6127e-07	6.74544	0.000210516	0.194727	8	23144983	+	NA	NA	NA	NA	NA	NA	chr8:23145528-23146006	N_Shore	R3HCC1	NM_001136108	TSS1500
cg13840419	0.144672	0.729886	8.82635	4.66338e-07	6.74257	0.00021123	0.196866	13	97852983	+	NA	NA	NA	NA	NA	NA		OpenSea
cg27134827	0.0943625	0.199064	8.83059	4.63678e-07	6.74225	0.00021093	0.195743	6	32121566	+	rs17201665	0.015859	NA	NA	NA	NA	chr6:32121829-32122529	N_Shore	PPT2;PPT2	NM_138717;NM_005155	Body;TSS200
cg16260349	-0.1739	0.601849	-8.82753	4.65593e-07	6.7396	0.000211119	0.196552	10	82221597	-	NA	NA	NA	NA	NA	NA		OpenSea	TSPAN14;TSPAN14	NM_001128309;NM_030927	5'UTR;5'UTR
cg09981361	0.144642	0.441106	8.82845	4.65019e-07	6.73605	0.000211086	0.19631	8	109206108	-	NA	NA	NA	NA	NA	NA		OpenSea
cg12351310	0.129289	0.755245	8.82913	4.64593e-07	6.73596	0.000211086	0.19613	5	52937992	+	NA	NA	NA	NA	NA	NA		OpenSea	NDUFS4	NM_002495	Body
cg11564239	-0.202956	0.57143	-8.82343	4.68171e-07	6.73343	0.000211608	0.19764	2	241644188	+	NA	NA	NA	NA	NA	NA	chr2:241640409-241641359	S_Shelf
cg09626634	-0.189113	0.709561	-8.82342	4.68176e-07	6.73334	0.000211608	0.197642	13	99960369	+	NA	NA	rs60595385	0.018679	NA	NA		OpenSea	GPR183;UBAC2;UBAC2;UBAC2	NM_004951;NM_001144072;NM_177967;NR_026644	TSS1500;Body;Body;Body
cg26601496	0.160512	0.65216	8.81595	4.72912e-07	6.73094	0.000213259	0.199642	1	204955125	-	NA	NA	NA	NA	NA	NA	chr1:204950982-204951210	S_Shelf	NFASC;NFASC;NFASC;NFASC	NM_001005388;NM_001160331;NM_015090;NM_001160332	Body;Body;Body;Body
cg18973101	-0.132258	0.345147	-8.82095	4.69739e-07	6.72652	0.000212088	0.198302	1	156251280	-	NA	NA	NA	NA	NA	NA		OpenSea	TMEM79;SMG5	NR_026678;NM_015327	TSS1500;Body
cg17140469	-0.0952671	0.793556	-8.81528	4.73342e-07	6.72271	0.000213259	0.199823	8	18238381	-	NA	NA	NA	NA	NA	NA		OpenSea
cg14837817	-0.0388587	0.100856	-8.80671	4.78845e-07	6.71868	0.000215278	0.202146	8	144692253	+	NA	NA	NA	NA	NA	NA	chr8:144691400-144692269	Island	PYCRL	NM_023078	TSS1500
cg11630554	-0.254742	0.139623	-8.80306	4.81204e-07	6.71581	0.000215872	0.203142	4	165878136	-	NA	NA	NA	NA	NA	NA	chr4:165878036-165878446	Island	TRIM61;C4orf39;C4orf39	NM_001012414;NM_153027;NM_153027	Body;1stExon;5'UTR
cg14832904	0.20204	0.72129	8.81192	4.75491e-07	6.71416	0.000213998	0.20073	2	54087028	+	NA	NA	NA	NA	NA	NA	chr2:54086776-54087266	Island	GPR75;LOC100302652;GPR75	NM_006794;NM_001164165;NM_006794	5'UTR;1stExon;1stExon
cg26227044	-0.098317	0.736564	-8.80185	4.81989e-07	6.7113	0.000215872	0.203474	1	231471991	+	NA	NA	NA	NA	NA	NA	chr1:231473012-231474382	N_Shore	EXOC8	NM_175876	1stExon
cg12390588	-0.0867296	0.865255	-8.80151	4.82211e-07	6.70952	0.000215872	0.203568	17	44702619	-	NA	NA	NA	NA	NA	NA		OpenSea	NSF	NM_006178	Body
cg15386434	-0.0985085	0.385435	-8.79767	4.84719e-07	6.70261	0.000216765	0.204626	1	1289835	-	NA	NA	NA	NA	NA	NA	chr1:1289707-1291126	Island	MXRA8	NM_032348	Body
cg05901196	-0.156673	0.465784	-8.80245	4.81602e-07	6.69995	0.000215872	0.20331	10	61664954	+	NA	NA	NA	NA	NA	NA	chr10:61665656-61666794	N_Shore	CCDC6	NM_005436	Body
cg10158843	0.0615689	0.843231	8.7909	4.8917e-07	6.69819	0.000218293	0.206505	11	60776172	-	NA	NA	NA	NA	NA	NA	chr11:60775036-60776307	Island	CD6	NM_006725	Body
cg13291570	-0.239309	0.392136	-8.78805	4.91055e-07	6.69352	0.000218835	0.207301	8	514736	+	NA	NA	NA	NA	NA	NA		OpenSea
cg08168897	0.132849	0.257554	8.79325	4.8762e-07	6.69285	0.000217831	0.205851	2	127865431	-	NA	NA	NA	NA	NA	NA	chr2:127863642-127865288	S_Shore	BIN1;BIN1;BIN1;BIN1;BIN1;BIN1;BIN1;BIN1;BIN1;BIN1	NM_004305;NM_139344;NM_139347;NM_139351;NM_139345;NM_139343;NM_139348;NM_139349;NM_139350;NM_139346	TSS1500;TSS1500;TSS1500;TSS1500;TSS1500;TSS1500;TSS1500;TSS1500;TSS1500;TSS1500
cg24691891	-0.0806842	0.869321	-8.78599	4.92423e-07	6.69067	0.00021905	0.207878	1	33829934	-	NA	NA	NA	NA	NA	NA		OpenSea	PHC2	NM_198040	Body
cg15465501	-0.0561347	0.736426	-8.7875	4.91422e-07	6.68474	0.000218835	0.207456	1	2403699	-	NA	NA	NA	NA	NA	NA		OpenSea
cg12668523	0.117857	0.819144	8.77978	4.96575e-07	6.68181	0.000220432	0.209631	21	46851112	-	NA	NA	rs117265607	0.012153	NA	NA	chr21:46850573-46850841	S_Shore	COL18A1	NM_130445	Body
cg23836542	0.0757	0.219031	8.78257	4.94707e-07	6.6767	0.000219834	0.208843	7	29233705	-	NA	NA	NA	NA	NA	NA	chr7:29233704-29235046	Island	CHN2	NM_004067	TSS1500
cg08529825	-0.100408	0.581366	-8.77637	4.98866e-07	6.67611	0.000220984	0.210598	1	114489550	-	NA	NA	NA	NA	NA	NA		OpenSea	HIPK1;HIPK1	NM_198268;NM_152696	Body;Body
cg01335180	-0.138231	0.719504	-8.77082	5.02626e-07	6.6705	0.000221951	0.212186	1	161576580	+	NA	NA	NA	NA	NA	NA	chr1:161575534-161576908	Island	HSPA7	NR_024151	Body
cg05036615	-0.208122	0.732622	-8.77278	5.01298e-07	6.66797	0.000221829	0.211625	7	77552789	+	NA	NA	NA	NA	NA	NA		OpenSea	PHTF2;PHTF2;PHTF2;PHTF2;PHTF2	NM_001127360;NM_001127358;NM_001127359;NM_001127357;NM_020432	3'UTR;Body;3'UTR;Body;Body
cg21793437	0.236377	0.348173	8.77822	4.9762e-07	6.66649	0.000220664	0.210072	12	2734591	+	NA	NA	NA	NA	NA	NA		OpenSea	CACNA1C;CACNA1C;CACNA1C;CACNA1C;CACNA1C;CACNA1C;CACNA1C;CACNA1C;CACNA1C;CACNA1C;CACNA1C;CACNA1C;CACNA1C;CACNA1C;CACNA1C;CACNA1C;CACNA1C;CACNA1C;CACNA1C;CACNA1C;CACNA1C;CACNA1C;CACNA1C	NM_001129844;NM_001129827;NM_001129839;NM_001129834;NM_001129841;NM_000719;NM_001129830;NM_001167625;NM_001129843;NM_001167624;NM_001129835;NM_001129837;NM_001167623;NM_001129840;NM_199460;NM_001129833;NM_001129832;NM_001129829;NM_001129846;NM_001129836;NM_001129838;NM_001129831;NM_001129842	Body;Body;Body;Body;Body;Body;Body;Body;Body;Body;Body;Body;Body;Body;Body;Body;Body;Body;Body;Body;Body;Body;Body
cg14761246	0.107515	0.896166	8.76226	5.08482e-07	6.66143	0.000223592	0.214658	3	182968758	+	NA	NA	NA	NA	NA	NA	chr3:182971429-182972635	N_Shelf	MCF2L2	NM_015078	Body
cg03785755	-0.185382	0.670612	-8.77099	5.02514e-07	6.66083	0.000221951	0.212138	6	26196794	+	rs114302673	0.013467	NA	NA	NA	NA	chr6:26197070-26197537	N_Shore
cg00928816	-0.112278	0.806267	-8.76762	5.04808e-07	6.66017	0.000222449	0.213107	10	63809098	+	NA	NA	NA	NA	NA	NA		OpenSea	ARID5B	NM_032199	Body
cg07372596	-0.0770687	0.210196	-8.76188	5.08747e-07	6.65767	0.000223592	0.21477	16	3225686	+	NA	NA	NA	NA	NA	NA	chr16:3225354-3225594	S_Shore
cg24942416	0.141257	0.77887	8.76882	5.03988e-07	6.65641	0.00022232	0.212761	11	124621829	+	NA	NA	NA	NA	NA	NA		OpenSea	VSIG2	NM_014312	Body
cg23698124	-0.172191	0.797504	-8.76153	5.08989e-07	6.64766	0.000223592	0.214872	17	2154177	+	NA	NA	NA	NA	NA	NA		OpenSea	SMG6;SMG6	NM_017575;NM_001170957	Body;Body
cg17579089	-0.0454999	0.782085	-8.75098	5.16312e-07	6.64699	0.000225869	0.217963	3	47269695	+	NA	NA	NA	NA	NA	NA		OpenSea	KIF9;KIF9;KIF9	NM_182902;NM_001134878;NM_022342	3'UTR;3'UTR;3'UTR
cg25404758	-0.150482	0.775605	-8.7589	5.10798e-07	6.64624	0.000224153	0.215636	7	70139561	-	NA	NA	NA	NA	NA	NA		OpenSea	AUTS2;AUTS2	NM_015570;NM_001127231	Body;Body
cg19312427	0.269039	0.468069	8.74996	5.17021e-07	6.64261	0.000225944	0.218262	1	198174503	-	NA	NA	NA	NA	NA	NA		OpenSea	NEK7	NM_133494	5'UTR
cg21254135	-0.187625	0.726214	-8.75281	5.15033e-07	6.6388	0.000225553	0.217423	7	76852292	-	NA	NA	NA	NA	NA	NA		OpenSea	CCDC146	NM_020879	Body
cg07211476	-0.134589	0.69255	-8.74236	5.22381e-07	6.63532	0.000227659	0.220525	18	53448189	+	NA	NA	NA	NA	NA	NA	chr18:53447074-53447842	S_Shore
cg07785552	0.189045	0.349523	8.74912	5.17615e-07	6.6337	0.00022597	0.218513	1	26869620	+	NA	NA	NA	NA	NA	NA		OpenSea	RPS6KA1	NM_002953	Body
cg25506915	0.162669	0.378282	8.75277	5.15056e-07	6.63309	0.000225553	0.217433	19	10228183	-	NA	NA	NA	NA	NA	NA	chr19:10230162-10230682	N_Shore	EIF3G	NM_003755	Body
cg10540110	0.0956069	0.0960397	8.7421	5.22562e-07	6.62941	0.000227659	0.220602	1	202775609	-	NA	NA	NA	NA	NA	NA	chr1:202776003-202777727	N_Shore	KDM5B	NM_006618	Body
cg11494773	0.0831224	0.100724	8.74087	5.23435e-07	6.62918	0.000227804	0.22097	7	48128242	+	NA	NA	NA	NA	NA	NA	chr7:48128046-48128499	Island	UPP1;UPP1	NM_181597;NM_003364	TSS200;TSS1500
cg09259843	0.107382	0.701543	8.73869	5.24987e-07	6.6193	0.000228244	0.221625	2	25452362	-	rs73920655	0.035224	NA	NA	NA	NA		OpenSea
cg10111816	-0.223679	0.748543	-8.73487	5.27712e-07	6.61219	0.000229193	0.222776	16	22384715	-	NA	NA	NA	NA	NA	NA	chr16:22385077-22386485	N_Shore	CDR2	NM_001802	Body
cg17164954	0.242429	0.256347	8.73045	5.30886e-07	6.60843	0.000230335	0.224115	6	157345266	+	NA	NA	NA	NA	NA	NA	chr6:157342060-157343075	S_Shelf	ARID1B;ARID1B;ARID1B	NM_017519;NM_175863;NM_020732	Body;Body;Body
cg20372230	0.0974442	0.348068	8.72127	5.37547e-07	6.6065	0.000232124	0.226928	7	127911967	-	NA	NA	NA	NA	NA	NA	chr7:127911719-127912194	Island
cg17574799	-0.0509228	0.137181	-8.72358	5.35857e-07	6.6052	0.000232014	0.226214	3	12525544	-	NA	NA	NA	NA	NA	NA	chr3:12525749-12526346	N_Shore	TSEN2;TSEN2;TSEN2;TSEN2;TSEN2	NM_001145393;NM_001145392;NM_001145394;NM_025265;NM_001145395	TSS1500;TSS1500;TSS1500;TSS1500;TSS1500
cg17639959	0.16701	0.348523	8.7245	5.3519e-07	6.60503	0.000231964	0.225933	2	73297338	-	NA	NA	NA	NA	NA	NA	chr2:73297630-73299155	N_Shore	SFXN5	NM_144579	Body
cg03318593	0.0675225	0.761604	8.72022	5.38309e-07	6.6029	0.000232124	0.227249	2	3105053	+	NA	NA	NA	NA	NA	NA		OpenSea
cg15066197	0.119539	0.825682	8.71685	5.40779e-07	6.60185	0.00023254	0.228292	15	26874202	-	NA	NA	NA	NA	NA	NA	chr15:26874097-26874528	Island	GABRB3;GABRB3	NM_000814;NM_021912	Body;Body
cg18700420	-0.138659	0.755475	-8.72065	5.37994e-07	6.59829	0.000232124	0.227116	5	55286352	-	NA	NA	NA	NA	NA	NA	chr5:55290335-55291389	N_Shelf	IL6ST;IL6ST	NM_002184;NM_175767	5'UTR;5'UTR
cg03062454	0.141219	0.493096	8.71795	5.3997e-07	6.59584	0.00023254	0.227951	21	30362034	-	NA	NA	NA	NA	NA	NA	chr21:30364965-30365342	N_Shelf	RNF160	NM_015565	Body
cg01924868	0.108471	0.476168	8.72191	5.37076e-07	6.59539	0.000232124	0.226729	8	26305569	+	NA	NA	NA	NA	NA	NA	chr8:26305853-26306825	N_Shore
cg18857467	-0.157581	0.508481	-8.71606	5.41359e-07	6.59227	0.00023254	0.228537	1	32787489	+	NA	NA	NA	NA	NA	NA		OpenSea	HDAC1	NM_004964	Body
cg25966016	-0.1996	0.552746	-8.71506	5.42096e-07	6.59182	0.000232569	0.228848	10	134353618	+	NA	NA	NA	NA	NA	NA	chr10:134350302-134351119	S_Shelf	INPP5A	NM_005539	Body
cg01787084	0.207383	0.254825	8.7159	5.41477e-07	6.58933	0.00023254	0.228587	16	87371097	+	NA	NA	NA	NA	NA	NA	chr16:87367534-87367851	S_Shelf	FBXO31;FBXO31	NR_024568;NM_024735	Body;Body
cg17714799	0.160401	0.317005	8.70358	5.50627e-07	6.58068	0.000235511	0.232449	4	110625080	-	NA	NA	NA	NA	NA	NA	chr4:110623959-110624831	S_Shore	CASP6;CASP6	NM_001226;NM_032992	TSS1500;TSS1500
cg19107973	0.139756	0.711803	8.70729	5.47854e-07	6.57984	0.000234801	0.231279	5	61876634	-	NA	NA	NA	NA	NA	NA		OpenSea	IPO11;IPO11;LRRC70	NM_016338;NM_001134779;NM_181506	Body;Body;Body
cg19320820	0.196118	0.401723	8.70527	5.49363e-07	6.57931	0.000235209	0.231916	4	87966326	+	rs80021868	0.037511	NA	NA	NA	NA		OpenSea	AFF1;AFF1	NM_001166693;NM_005935	Body;Body
cg24990317	0.137189	0.525153	8.69902	5.54053e-07	6.56571	0.000236737	0.233896	12	124908617	+	NA	NA	NA	NA	NA	NA	chr12:124911243-124911464	N_Shelf	NCOR2;NCOR2	NM_006312;NM_001077261	Body;Body
cg18437039	0.23158	0.329814	8.6954	5.56787e-07	6.56528	0.000237592	0.23505	19	1444202	+	rs146724653	0.0128	NA	NA	NA	NA	chr19:1444918-1447214	N_Shore
cg10207553	0.110931	0.270365	8.69488	5.5718e-07	6.56357	0.000237592	0.235216	15	65277977	+	NA	NA	NA	NA	NA	NA	chr15:65281928-65282375	N_Shelf	SPG21;SPG21;SPG21	NM_001127889;NM_001127890;NM_016630	5'UTR;5'UTR;5'UTR
cg18517540	-0.181335	0.69619	-8.69077	5.60307e-07	6.56146	0.000238684	0.236536	18	32446543	-	NA	NA	NA	NA	NA	NA		OpenSea	DTNA;DTNA;DTNA;DTNA;DTNA;DTNA;DTNA	NM_001391;NM_032978;NM_032975;NM_001390;NM_032980;NM_032979;NM_032981	3'UTR;3'UTR;Body;Body;Body;3'UTR;3'UTR
cg13700912	-0.0949895	0.800325	-8.68931	5.61419e-07	6.55618	0.000238917	0.237005	7	1968348	-	rs73050147	0.02516	NA	NA	NA	NA	chr7:1967664-1967994	S_Shore	MAD1L1;MAD1L1;MAD1L1	NM_003550;NM_001013837;NM_001013836	Body;Body;Body
cg15871206	0.0903979	0.811886	8.68166	5.67304e-07	6.55313	0.000240354	0.23949	2	239009118	-	rs7578912	0.02762	NA	NA	NA	NA	chr2:239009072-239009361	Island	ESPNL	NM_194312	1stExon
cg01327147	-0.222342	0.766351	-8.68007	5.68532e-07	6.55134	0.000240354	0.240008	9	34371380	+	NA	NA	NA	NA	NA	NA	chr9:34370773-34372902	Island	KIAA1161	NM_020702	Body
cg03044513	0.12522	0.309717	8.6844	5.65188e-07	6.54717	0.000240278	0.238596	11	116706153	+	rs12721026	0.049283	NA	NA	NA	NA	chr11:116706481-116706910	N_Shore
cg19072083	-0.0952275	0.823446	-8.67938	5.69071e-07	6.54677	0.000240354	0.240236	2	12402652	-	NA	NA	NA	NA	NA	NA		OpenSea
cg15590387	0.118367	0.127839	8.67951	5.68967e-07	6.54413	0.000240354	0.240192	17	49009145	+	NA	NA	NA	NA	NA	NA	chr17:49008487-49009155	Island
cg09058317	-0.111787	0.857573	-8.68073	5.68024e-07	6.5436	0.000240354	0.239794	11	85491089	+	NA	NA	NA	NA	NA	NA		OpenSea	SYTL2	NM_032943	5'UTR
cg02119938	-0.0768217	0.90007	-8.67901	5.69353e-07	6.54348	0.000240354	0.240354	15	78505051	+	NA	NA	NA	NA	NA	NA		OpenSea	ACSBG1	NM_015162	Body
cg06103086	-0.221538	0.630284	-8.68056	5.68156e-07	6.54039	0.000240354	0.239849	3	108581785	-	NA	NA	NA	NA	NA	NA		OpenSea
cg16020118	0.11254	0.76536	8.67345	5.73689e-07	6.53887	0.000241461	0.242185	19	33622600	-	NA	NA	NA	NA	NA	NA	chr19:33622910-33623231	N_Shore	WDR88	NM_173479	TSS1500
cg03733219	-0.307397	0.324559	-8.67636	5.71413e-07	6.53669	0.000240983	0.241224	19	38886319	+	NA	NA	NA	NA	NA	NA	chr19:38886109-38886615	Island	SPRED3	NM_001042522	Body
cg21228270	0.230459	0.432366	8.67534	5.72208e-07	6.53176	0.000241078	0.24156	9	133871033	+	NA	NA	rs111336674	0.011894	NA	NA		OpenSea
cg01048810	0.0615957	0.637558	8.66588	5.79641e-07	6.52343	0.000243723	0.244698	1	45142815	+	NA	NA	NA	NA	NA	NA	chr1:45139770-45140584	S_Shelf	C1orf228	NM_001145636	5'UTR
cg08340023	0.366546	0.44477	8.66489	5.80427e-07	6.52078	0.000243811	0.24503	16	23098187	-	NA	NA	NA	NA	NA	NA		OpenSea	USP31	NM_020718	Body
cg09370806	-0.148337	0.728515	-8.66227	5.82501e-07	6.51733	0.000244438	0.245905	12	105994959	-	NA	NA	NA	NA	NA	NA		OpenSea
cg25674286	-0.0883179	0.774339	-8.66059	5.83842e-07	6.51529	0.000244515	0.246471	1	112046915	+	NA	NA	NA	NA	NA	NA		OpenSea	ADORA3;ADORA3;ADORA3	NM_001081976;NM_020683;NM_000677	Body;TSS200;TSS200
cg05650911	0.168237	0.439464	8.66114	5.83401e-07	6.51398	0.000244515	0.246285	11	63585213	+	rs73492257	0.013254	NA	NA	NA	NA	chr11:63580537-63581740	S_Shelf	C11orf84	NM_138471	Body
cg25611756	0.181066	0.150045	8.64921	5.92982e-07	6.50894	0.000247821	0.25033	2	65086991	+	rs184300573	0.0174	NA	NA	NA	NA	chr2:65086804-65087180	Island
cg16220567	-0.108221	0.531866	-8.6514	5.91214e-07	6.50234	0.000247357	0.249583	6	31631762	+	NA	NA	NA	NA	NA	NA	chr6:31632815-31634093	N_Shore	BAT4	NM_033177	Body
cg17862558	-0.204767	0.799327	-8.64858	5.93496e-07	6.49982	0.000247821	0.250547	4	106137048	+	NA	NA	NA	NA	NA	NA		OpenSea	TET2;TET2	NM_001127208;NM_017628	5'UTR;5'UTR
cg18773591	-0.0759545	0.667935	-8.6388	6.0148e-07	6.498	0.000249919	0.253917	2	51001003	-	NA	NA	NA	NA	NA	NA		OpenSea	NRXN1;NRXN1	NM_004801;NM_001135659	Body;Body
cg11260046	-0.262772	0.285337	-8.6452	5.96243e-07	6.49637	0.000248722	0.251707	22	42095536	-	NA	NA	NA	NA	NA	NA	chr22:42095414-42096189	Island	MEI1;MEI1	NM_152513;NM_152513	1stExon;5'UTR
cg07618435	-0.076473	0.796513	-8.63914	6.01207e-07	6.49117	0.000249919	0.253802	6	26160478	-	NA	NA	NA	NA	NA	NA	chr6:26156449-26157146	S_Shelf	HIST1H2BD	NM_138720	3'UTR
cg24593372	0.174624	0.341685	8.63981	6.00654e-07	6.49027	0.000249919	0.253569	1	54562121	+	NA	NA	NA	NA	NA	NA		OpenSea	C1orf83	NM_153035	Body
cg20307184	0.171385	0.767074	8.63258	6.0662e-07	6.48773	0.000251527	0.256087	7	48351895	-	NA	NA	NA	NA	NA	NA		OpenSea	ABCA13	NM_152701	Body
cg06608359	-0.0875269	0.272162	-8.63765	6.02433e-07	6.48607	0.000250068	0.254319	6	28831300	+	NA	NA	NA	NA	NA	NA	chr6:28831682-28832134	N_Shore
cg21762788	-0.0953596	0.143964	-8.63052	6.0833e-07	6.48317	0.000251527	0.256809	8	9756501	-	NA	NA	NA	NA	NA	NA	chr8:9756177-9756993	Island
cg09890339	0.147875	0.690216	8.64123	5.99484e-07	6.48256	0.000249827	0.253075	12	2734150	+	rs112108361	0.03065	NA	NA	NA	NA		OpenSea	CACNA1C;CACNA1C;CACNA1C;CACNA1C;CACNA1C;CACNA1C;CACNA1C;CACNA1C;CACNA1C;CACNA1C;CACNA1C;CACNA1C;CACNA1C;CACNA1C;CACNA1C;CACNA1C;CACNA1C;CACNA1C;CACNA1C;CACNA1C;CACNA1C;CACNA1C;CACNA1C	NM_001129844;NM_001129827;NM_001129839;NM_001129834;NM_001129841;NM_000719;NM_001129830;NM_001167625;NM_001129843;NM_001167624;NM_001129835;NM_001129837;NM_001167623;NM_001129840;NM_199460;NM_001129833;NM_001129832;NM_001129829;NM_001129846;NM_001129836;NM_001129838;NM_001129831;NM_001129842	Body;Body;Body;Body;Body;Body;Body;Body;Body;Body;Body;Body;Body;Body;Body;Body;Body;Body;Body;Body;Body;Body;Body
cg13374432	0.258748	0.369075	8.63145	6.07561e-07	6.47245	0.000251527	0.256484	15	86192745	-	rs7180842	0.026799	NA	NA	NA	NA		OpenSea	AKAP13;AKAP13	NM_007200;NM_006738	Body;Body
cg07207099	0.232289	0.232832	8.62915	6.09476e-07	6.47244	0.000251754	0.257293	3	49314736	-	NA	NA	NA	NA	NA	NA	chr3:49314437-49314815	Island	USP4;USP4;C3orf62	NM_003363;NM_199443;NM_198562	3'UTR;3'UTR;TSS1500
cg19159011	-0.176524	0.36743	-8.62075	6.1652e-07	6.47215	0.000253492	0.260267	7	50348870	-	NA	NA	NA	NA	NA	NA		OpenSea	IKZF1	NM_006060	5'UTR
cg10629249	-0.0534081	0.226057	-8.63069	6.08191e-07	6.47154	0.000251527	0.25675	5	68789822	+	NA	NA	NA	NA	NA	NA	chr5:68788151-68789823	Island	OCLN	NM_002538	5'UTR
cg18305912	0.177141	0.651224	8.61903	6.17975e-07	6.47104	0.000253775	0.260881	2	59789603	-	NA	NA	NA	NA	NA	NA		OpenSea
cg08331398	-0.102429	0.845454	-8.62229	6.15227e-07	6.46663	0.000253492	0.25972	6	32808918	-	NA	NA	rs55745125	0.023003	rs55745125	0.023003	chr6:32811494-32811839	N_Shelf	PSMB8;PSMB8	NM_004159;NM_148919	Body;Body
cg19506253	-0.14488	0.765164	-8.62132	6.16043e-07	6.46653	0.000253492	0.260065	2	158301839	+	rs12616807	0.015539	NA	NA	NA	NA		OpenSea	CYTIP	NM_004288	TSS1500
cg06901890	-0.183725	0.269971	-8.6246	6.13283e-07	6.4642	0.000253079	0.2589	9	132803508	-	NA	NA	NA	NA	NA	NA	chr9:132804279-132806003	N_Shore	FNBP1	NM_015033	Body
cg10782923	-0.19544	0.777314	-8.62056	6.16686e-07	6.45842	0.000253492	0.260336	12	56329731	-	NA	NA	NA	NA	NA	NA	chr12:56329518-56329790	Island	DGKA;DGKA;DGKA;DGKA	NM_201445;NM_201554;NM_001345;NM_201444	5'UTR;5'UTR;5'UTR;5'UTR
cg05393023	-0.237288	0.576197	-8.60618	6.28959e-07	6.45453	0.000257285	0.265518	1	168194826	+	NA	NA	NA	NA	NA	NA	chr1:168194945-168195839	N_Shore	SFT2D2	NM_199344	TSS1500
cg22077313	0.198005	0.244903	8.61779	6.19029e-07	6.44935	0.000253961	0.261326	4	6691093	-	rs77813121	0.032146	NA	NA	NA	NA		OpenSea
cg03578918	0.0569224	0.129414	8.60374	6.31066e-07	6.44173	0.000257584	0.266407	14	103557665	+	NA	NA	NA	NA	NA	NA	chr14:103557606-103558235	Island
cg18734095	-0.183593	0.700628	-8.60321	6.31523e-07	6.43995	0.000257584	0.2666	19	50062005	-	NA	NA	NA	NA	NA	NA	chr19:50059574-50060175	S_Shore	NOSIP	NM_015953	Body
cg20324199	0.215453	0.293045	8.61041	6.25319e-07	6.4395	0.000256292	0.263981	9	96080326	+	NA	NA	NA	NA	NA	NA	chr9:96080113-96080330	Island	WNK2	NM_006648	Body
cg19145218	0.217541	0.540287	8.60736	6.2794e-07	6.43895	0.000257117	0.265087	20	749336	-	NA	NA	NA	NA	NA	NA		OpenSea	C20orf54	NM_033409	TSS200
cg16078269	-0.155953	0.611863	-8.59558	6.38167e-07	6.43761	0.000259792	0.269405	18	45568004	-	NA	NA	NA	NA	NA	NA		OpenSea	ZBTB7C	NM_001039360	TSS1500
cg05135176	0.135553	0.457382	8.60451	6.30401e-07	6.43294	0.000257584	0.266126	7	157620849	-	NA	NA	NA	NA	NA	NA	chr7:157618856-157619302	S_Shore	PTPRN2;PTPRN2;PTPRN2	NM_002847;NM_130842;NM_130843	Body;Body;Body
cg03234557	-0.167581	0.766039	-8.5898	6.4325e-07	6.42561	0.000261358	0.271551	4	99404186	-	NA	NA	NA	NA	NA	NA		OpenSea	TSPAN5	NM_005723	Body
cg13006424	0.294139	0.559474	8.60236	6.32261e-07	6.42541	0.000257637	0.266912	2	98377939	-	NA	NA	NA	NA	NA	NA		OpenSea	TMEM131	NM_015348	Body
cg06796611	-0.129418	0.799491	-8.5926	6.40785e-07	6.42213	0.000260607	0.27051	1	207070834	+	NA	NA	NA	NA	NA	NA		OpenSea	IL24;IL24;IL24;IL24	NM_006850;NM_181339;NM_181339;NM_006850	1stExon;5'UTR;1stExon;5'UTR
cg21146229	-0.11447	0.758217	-8.58063	6.51404e-07	6.41799	0.000263403	0.274993	14	48480875	-	NA	NA	NA	NA	NA	NA		OpenSea
cg15552845	-0.0824549	0.303432	-8.58189	6.50279e-07	6.41789	0.000263345	0.274518	1	175307997	+	rs74126981	0.0215	NA	NA	NA	NA		OpenSea	TNR	NM_003285	Body
cg08398371	-0.106516	0.820867	-8.58813	6.44726e-07	6.41612	0.000261454	0.272174	19	41814839	-	NA	NA	NA	NA	NA	NA	chr19:41816025-41816350	N_Shore	CCDC97	NM_052848	TSS1500
cg01829632	0.225035	0.616839	8.58149	6.50637e-07	6.41527	0.000263345	0.274669	5	122836394	+	NA	NA	NA	NA	NA	NA		OpenSea
cg13649309	-0.104343	0.675575	-8.57318	6.58109e-07	6.40966	0.000265098	0.277823	9	139067247	+	NA	NA	NA	NA	NA	NA	chr9:139069755-139070076	N_Shelf
cg17713010	-0.0606303	0.0569541	-8.57478	6.56658e-07	6.40944	0.000264767	0.277211	19	54876598	+	NA	NA	NA	NA	NA	NA		OpenSea	LAIR1;LAIR1;LAIR1;LAIR1	NM_021706;NM_021706;NM_002287;NM_002287	5'UTR;1stExon;1stExon;5'UTR
cg15701612	0.225683	0.667813	8.58877	6.4416e-07	6.40834	0.000261454	0.271935	11	130253770	+	NA	NA	NA	NA	NA	NA		OpenSea
cg07748854	-0.104711	0.410736	-8.57737	6.54329e-07	6.39663	0.000264333	0.276228	19	36449875	+	NA	NA	NA	NA	NA	NA	chr19:36449871-36451135	Island
cg20639396	-0.219893	0.481856	-8.57627	6.55321e-07	6.39568	0.00026448	0.276647	6	128839906	-	NA	NA	NA	NA	NA	NA	chr6:128840158-128842126	N_Shore	PTPRK;PTPRK	NM_002844;NM_001135648	Body;Body
cg15999165	0.0651118	0.211764	8.56978	6.61193e-07	6.39539	0.000265834	0.279125	5	102201421	+	NA	NA	NA	NA	NA	NA	chr5:102201583-102201912	N_Shore	PAM;PAM;PAM;PAM	NM_138766;NM_000919;NM_138822;NM_138821	TSS200;TSS200;TSS200;TSS200
cg24400656	-0.141433	0.523985	-8.56123	6.69017e-07	6.39422	0.000268308	0.282428	6	164507247	+	NA	NA	NA	NA	NA	NA		OpenSea
cg14359052	-0.323147	0.601568	-8.57228	6.58924e-07	6.39271	0.000265174	0.278168	6	106546744	+	NA	NA	NA	NA	NA	NA		OpenSea	PRDM1;PRDM1	NM_001198;NM_182907	Body;TSS200
cg18322025	-0.325689	0.535274	-8.55873	6.71319e-07	6.38529	0.000268626	0.2834	6	170055332	+	NA	NA	NA	NA	NA	NA	chr6:170059237-170059586	N_Shelf	WDR27	NM_182552	Body
cg24045357	0.1818	0.364097	8.56085	6.6936e-07	6.38238	0.000268308	0.282573	2	177448447	+	NA	NA	NA	NA	NA	NA		OpenSea
cg08059678	-0.123917	0.770145	-8.5635	6.66931e-07	6.38085	0.000267886	0.281548	16	70728425	+	NA	NA	NA	NA	NA	NA		OpenSea	VAC14	NM_018052	Body
cg03775416	-0.150694	0.848387	-8.56028	6.69889e-07	6.37786	0.000268308	0.282796	19	19368775	-	rs10425902	0.014335	NA	NA	NA	NA	chr19:19368708-19369681	Island	HAPLN4	NM_023002	Body
cg03917666	-0.108573	0.8623	-8.54885	6.80514e-07	6.3765	0.000270765	0.287282	10	3977608	+	NA	NA	NA	NA	NA	NA		OpenSea
cg09655403	0.188847	0.381689	8.55606	6.73791e-07	6.37172	0.000269104	0.284443	5	78985495	-	NA	NA	NA	NA	NA	NA		OpenSea	CMYA5	NM_153610	TSS200
cg15191744	0.0429702	0.11547	8.55209	6.77484e-07	6.37163	0.000269941	0.286003	19	12476845	-	NA	NA	NA	NA	NA	NA	chr19:12476049-12476372	S_Shore	ZNF442	NM_030824	TSS1500
cg14513071	0.0813406	0.315515	8.55175	6.77804e-07	6.36626	0.000269941	0.286138	1	47905517	+	NA	NA	NA	NA	NA	NA	chr1:47902793-47905518	Island	FOXD2;FOXD2	NM_004474;NM_004474	3'UTR;1stExon
cg22356381	-0.14118	0.323573	-8.55622	6.73646e-07	6.36619	0.000269104	0.284382	12	81026691	+	NA	NA	NA	NA	NA	NA		OpenSea	PTPRQ	NM_001145026	Body
cg05936300	-0.0937946	0.638186	-8.54245	6.86539e-07	6.36596	0.000272392	0.289825	1	3574704	-	NA	NA	NA	NA	NA	NA		OpenSea	TP73	NM_005427	5'UTR
cg03249917	-0.157515	0.687619	-8.5526	6.7701e-07	6.36491	0.000269941	0.285802	7	1733988	-	rs118137629	0.018663	NA	NA	NA	NA		OpenSea
cg09172244	0.110655	0.642552	8.54813	6.81192e-07	6.36407	0.00027078	0.287568	5	158251744	+	NA	NA	NA	NA	NA	NA		OpenSea	EBF1	NM_024007	Body
cg19490609	-0.10892	0.640887	-8.54164	6.87314e-07	6.36368	0.000272443	0.290152	6	25815797	-	NA	NA	NA	NA	NA	NA		OpenSea	SLC17A1	NM_005074	Body
cg11230006	-0.0684686	0.762034	-8.54423	6.84857e-07	6.36245	0.000271981	0.289115	17	41909714	-	NA	NA	NA	NA	NA	NA	chr17:41910030-41910818	N_Shore	MPP3;MPP3	NM_001932;NR_003562	5'UTR;Body
cg05886087	0.234588	0.492904	8.52354	7.04689e-07	6.33752	0.000278025	0.297487	2	102758186	+	NA	NA	NA	NA	NA	NA	chr2:102758806-102759577	N_Shore
cg04307083	0.10133	0.262433	8.5287	6.9969e-07	6.33677	0.000277089	0.295377	4	57521138	+	NA	NA	NA	NA	NA	NA	chr4:57521621-57522703	N_Shore	HOPX;HOPX;HOPX;HOPX;HOPX	NM_139212;NM_139211;NM_032495;NM_001145460;NM_001145459	Body;Body;Body;Body;Body
cg17812123	-0.0931903	0.888814	-8.52508	7.03194e-07	6.3358	0.000277955	0.296856	15	101696922	+	NA	NA	NA	NA	NA	NA		OpenSea
cg19292760	-0.199219	0.768676	-8.5274	7.00944e-07	6.33068	0.000277325	0.295906	11	35173592	+	NA	NA	NA	NA	NA	NA		OpenSea	CD44;CD44;CD44;CD44;CD44	NM_001001389;NM_001001392;NM_000610;NM_001001390;NM_001001391	Body;Body;Body;Body;Body
cg05928849	0.293931	0.422189	8.52402	7.04223e-07	6.33004	0.000278025	0.297291	11	122993208	+	NA	NA	NA	NA	NA	NA		OpenSea	ASAM	NM_024769	Body
cg03049249	-0.113827	0.749739	-8.51129	7.16714e-07	6.32468	0.000280849	0.302564	17	16593601	-	NA	NA	NA	NA	NA	NA	chr17:16592835-16594147	Island	CCDC144A	NM_014695	TSS200
cg03967627	0.237885	0.333183	8.51733	7.1075e-07	6.32167	0.000279633	0.300046	8	144655030	-	NA	NA	NA	NA	NA	NA	chr8:144653774-144653976	S_Shore	C8orf73	NM_001100878	TSS200
cg17815049	-0.180859	0.600742	-8.51421	7.13826e-07	6.31994	0.00028032	0.301344	1	246728663	+	NA	NA	NA	NA	NA	NA	chr1:246729207-246730276	N_Shore	CNST;TFB2M;CNST	NM_152609;NM_022366;NM_001139459	TSS1500;Body;TSS1500
cg26648185	-0.149678	0.582268	-8.51792	7.10177e-07	6.31905	0.000279633	0.299804	21	32927013	-	NA	NA	NA	NA	NA	NA	chr21:32929927-32932017	N_Shelf	TIAM1	NM_003253	5'UTR
cg05155047	0.0705439	0.785731	8.51508	7.1297e-07	6.31718	0.000280245	0.300983	5	168719	+	rs7725504	0.01086	NA	NA	NA	NA	chr5:169578-169798	N_Shore	PLEKHG4B	NM_052909	Body
cg14459046	-0.234751	0.467057	-8.51083	7.17168e-07	6.31539	0.000280849	0.302755	5	173728459	+	NA	NA	NA	NA	NA	NA		OpenSea
cg01101380	-0.109989	0.162541	-8.51911	7.09006e-07	6.31456	0.000279467	0.29931	1	36039173	+	NA	NA	NA	NA	NA	NA	chr1:36038927-36040051	Island	TFAP2E;TFAP2E	NM_178548;NM_178548	5'UTR;1stExon
cg08428292	-0.111636	0.764415	-8.50244	7.2553e-07	6.31327	0.000283335	0.306285	16	85981373	+	NA	NA	NA	NA	NA	NA	chr16:85981652-85981965	N_Shore
cg24480012	0.23199	0.394878	8.51198	7.16026e-07	6.30946	0.000280849	0.302273	12	62584024	-	rs79009103	0.019213	NA	NA	NA	NA	chr12:62584768-62586268	N_Shore	FAM19A2	NM_178539	5'UTR
cg26414257	0.171499	0.216939	8.50993	7.18062e-07	6.30757	0.000280938	0.303133	4	6888038	+	NA	NA	NA	NA	NA	NA		OpenSea
cg22502001	0.106192	0.785217	8.49735	7.30659e-07	6.30647	0.000284286	0.308451	1	2360018	+	NA	NA	NA	NA	NA	NA	chr1:2359926-2360167	Island
cg25436634	-0.198853	0.52383	-8.50161	7.26365e-07	6.29865	0.000283399	0.306638	3	181045270	+	NA	NA	NA	NA	NA	NA		OpenSea
cg08151442	-0.193327	0.450485	-8.50588	7.22085e-07	6.29773	0.000282251	0.304831	2	238632428	+	NA	NA	NA	NA	NA	NA		OpenSea	LRRFIP1;LRRFIP1;LRRFIP1;LRRFIP1;LRRFIP1	NM_001137553;NM_004735;NM_001137550;NM_001137552;NM_001137551	Body;Body;Body;Body;Body
cg00688810	-0.137197	0.744054	-8.4977	7.30303e-07	6.29302	0.000284286	0.3083	17	7517138	+	NA	NA	NA	NA	NA	NA	chr17:7517690-7518748	N_Shore	SHBG;FXR2	NR_027463;NM_004860	TSS1500;Body
cg01798341	-0.0541698	0.810618	-8.49061	7.37505e-07	6.29199	0.000286159	0.311341	17	80842262	+	NA	NA	NA	NA	NA	NA		OpenSea	TBCD	NM_005993	Body
cg02869559	-0.238737	0.578429	-8.49326	7.34809e-07	6.29035	0.000285375	0.310202	21	36259067	+	NA	NA	NA	NA	NA	NA	chr21:36258952-36259472	Island	RUNX1;RUNX1;RUNX1	NM_001001890;NM_001122607;NM_001754	Body;Body;Body
cg07414525	-0.232801	0.617247	-8.50085	7.27126e-07	6.28807	0.000283434	0.306959	3	390449	+	NA	NA	NA	NA	NA	NA		OpenSea	CHL1	NM_006614	Body
cg19010441	-0.167238	0.8067	-8.48796	7.40216e-07	6.28738	0.000286662	0.312485	3	150917888	-	NA	NA	NA	NA	NA	NA		OpenSea	MED12L;GPR171	NM_053002;NM_013308	Body;5'UTR
cg26735598	-0.06285	0.17004	-8.48433	7.43941e-07	6.28586	0.000287073	0.314058	19	14887150	-	NA	NA	NA	NA	NA	NA		OpenSea	EMR2;EMR2;EMR2;EMR2;EMR2;EMR2;EMR2	NM_013447;NM_152921;NM_152917;NM_152919;NM_152920;NM_152918;NM_152916	Body;Body;Body;Body;Body;Body;Body
cg15945235	0.160748	0.259268	8.48559	7.42653e-07	6.28516	0.000287073	0.313514	10	90611604	+	NA	NA	NA	NA	NA	NA		OpenSea	ANKRD22;ANKRD22	NM_144590;NM_144590	1stExon;5'UTR
cg08751352	-0.103833	0.190504	-8.48793	7.40241e-07	6.28494	0.000286662	0.312496	13	30421866	+	NA	NA	NA	NA	NA	NA	chr13:30423921-30424941	N_Shelf	UBL3	NM_007106	Body
cg07502868	0.108068	0.744188	8.49345	7.34606e-07	6.28398	0.000285375	0.310117	16	979898	-	NA	NA	NA	NA	NA	NA	chr16:979785-980198	Island	LMF1	NM_022773	Body
cg16440561	-0.362842	0.571893	-8.48735	7.40839e-07	6.28139	0.000286662	0.312748	2	220312854	+	rs187565836	0.0101	NA	NA	NA	NA	chr2:220312698-220314094	Island	SPEG	NM_005876	Body
cg24990212	0.0909486	0.178242	8.48471	7.43554e-07	6.27737	0.000287073	0.313894	8	65710790	-	NA	NA	NA	NA	NA	NA	chr8:65710990-65711722	N_Shore	CYP7B1	NM_004820	Body
cg20747380	0.0635566	0.177776	8.47939	7.49058e-07	6.27561	0.000288783	0.316218	7	27142275	+	NA	NA	NA	NA	NA	NA	chr7:27143181-27143479	N_Shore	HOXA2;HOXA2	NM_006735;NM_006735	1stExon;5'UTR
cg17736671	-0.11169	0.631433	-8.47017	7.58689e-07	6.26902	0.000291195	0.320284	1	148601198	-	NA	NA	NA	NA	NA	NA	chr1:148601668-148601950	N_Shore
cg19977566	-0.072753	0.694285	-8.46944	7.59452e-07	6.26804	0.000291195	0.320606	10	18629602	+	NA	NA	rs10828545	0.000794	rs117558767	0.015191		OpenSea	CACNB2;CACNB2;CACNB2;CACNB2;CACNB2;CACNB2;CACNB2;CACNB2	NM_201571;NM_201590;NM_201593;NM_000724;NM_201597;NM_201572;NM_201596;NM_001167945	Body;TSS200;Body;Body;Body;Body;Body;Body
cg02856716	-0.0460293	0.091893	-8.47443	7.54219e-07	6.26693	0.000290508	0.318397	1	18993307	+	NA	NA	NA	NA	NA	NA		OpenSea	PAX7;PAX7;PAX7	NM_013945;NM_002584;NM_001135254	Body;Body;Body
cg11813810	-0.170272	0.806842	-8.47299	7.55728e-07	6.26629	0.000290824	0.319034	1	198621680	-	NA	NA	NA	NA	NA	NA		OpenSea	PTPRC;PTPRC;PTPRC;PTPRC	NM_080922;NM_002838;NM_080923;NM_080921	Body;Body;Body;Body
cg25419523	-0.0852424	0.845537	-8.46611	7.62965e-07	6.26014	0.000292012	0.322089	6	24877624	-	NA	NA	NA	NA	NA	NA		OpenSea	FAM65B;FAM65B	NM_014722;NM_015864	5'UTR;TSS200
cg00780971	0.0561038	0.125989	8.46069	7.68727e-07	6.25881	0.000293951	0.324521	1	149193965	-	NA	NA	NA	NA	NA	NA		OpenSea
cg05756685	-0.134213	0.726662	-8.47125	7.57546e-07	6.25552	0.000291195	0.319801	1	12571625	-	NA	NA	NA	NA	NA	NA		OpenSea	VPS13D;VPS13D	NM_018156;NM_015378	3'UTR;3'UTR
cg03580292	0.193713	0.295425	8.46987	7.59001e-07	6.25263	0.000291195	0.320415	4	174411723	-	NA	NA	NA	NA	NA	NA		OpenSea
cg15233892	0.0552251	0.130138	8.46688	7.62155e-07	6.25131	0.000291966	0.321747	6	117591433	+	NA	NA	NA	NA	NA	NA	chr6:117591533-117592279	N_Shore	VGLL2;VGLL2	NM_182645;NM_153453	Body;Body
cg27230118	-0.173765	0.61939	-8.45838	7.71199e-07	6.24335	0.000294429	0.325565	6	732106	-	NA	NA	NA	NA	NA	NA		OpenSea
cg16509355	-0.041896	0.175829	-8.45381	7.76109e-07	6.24229	0.000295169	0.327638	4	15471240	-	NA	NA	NA	NA	NA	NA		OpenSea	CC2D2A;CC2D2A;CC2D2A	NM_001080522;NM_001164720;NM_020785	TSS1500;TSS1500;TSS1500
cg14970991	-0.0891897	0.682041	-8.45406	7.75838e-07	6.24205	0.000295169	0.327523	5	68245848	+	rs115553909	0.013455	NA	NA	NA	NA		OpenSea
cg12353788	-0.244568	0.661251	-8.45821	7.71374e-07	6.23839	0.000294429	0.325639	17	7792061	+	NA	NA	NA	NA	NA	NA	chr17:7788261-7789091	S_Shelf	CHD3;CHD3;CHD3	NM_001005271;NM_005852;NM_001005273	Body;TSS200;TSS200
cg25649160	-0.143777	0.727277	-8.45273	7.77273e-07	6.23081	0.000295346	0.328129	5	132089487	+	NA	NA	rs115072335	0.028671	rs115072335	0.028671		OpenSea	CCNI2;SEPT8	NM_001039780;NM_001098811	3'UTR;Body
cg12516954	0.198499	0.290464	8.45537	7.74423e-07	6.22948	0.000295059	0.326926	5	134714262	-	rs72804123	0.010417	NA	NA	NA	NA		OpenSea	H2AFY;H2AFY;H2AFY;H2AFY	NM_004893;NM_001040158;NM_138610;NM_138609	Body;Body;Body;Body
cg07205823	-0.129221	0.725143	-8.45725	7.72403e-07	6.22939	0.000294556	0.326073	8	49229620	-	rs78141779	0.014323	NA	NA	NA	NA	chr8:49231522-49231810	N_Shore
cg05903289	-0.211637	0.769356	-8.44432	7.86401e-07	6.22833	0.000297557	0.331982	2	130345205	+	NA	NA	NA	NA	NA	NA	chr2:130345043-130345356	Island
cg27000534	0.0558418	0.112003	8.44412	7.86618e-07	6.22746	0.000297557	0.332074	14	105126571	+	NA	NA	NA	NA	NA	NA	chr14:105126190-105126732	Island
cg01338255	-0.114309	0.215826	-8.43821	7.93108e-07	6.22527	0.000299208	0.334814	20	30176054	+	NA	NA	NA	NA	NA	NA	chr20:30175457-30176058	Island
cg21328643	-0.143756	0.783174	-8.44616	7.84389e-07	6.22527	0.000297514	0.331133	3	37258149	-	NA	NA	rs114267314	0.01086	rs114267314	0.01086		OpenSea
cg02770724	0.117355	0.324213	8.44751	7.82923e-07	6.22057	0.000297225	0.330514	7	73132837	-	NA	NA	NA	NA	NA	NA	chr7:73133388-73134204	N_Shore	STX1A;STX1A	NM_001165903;NM_004603	Body;Body
cg03442269	0.182951	0.253172	8.44305	7.87795e-07	6.21684	0.000297736	0.332571	2	31182061	-	NA	NA	NA	NA	NA	NA		OpenSea	GALNT14	NM_024572	Body
cg26600753	-0.0461272	0.853959	-8.42913	8.03191e-07	6.21532	0.000301933	0.33907	5	180622446	+	NA	NA	NA	NA	NA	NA	chr5:180622178-180622658	Island	TRIM7;TRIM7;TRIM7;TRIM7;TRIM7	NM_203293;NM_203296;NM_203297;NM_203295;NM_203294	Body;Body;Body;Body;Body
cg15919833	0.164755	0.611967	8.43405	7.97708e-07	6.21262	0.000300675	0.336756	5	96079175	+	NA	NA	rs115569730	0.019983	rs115569730	0.019983		OpenSea	CAST;CAST;CAST;CAST;CAST;CAST;CAST;CAST;CAST;CAST;CAST	NM_001750;NM_001042441;NM_173060;NM_001042444;NM_001042445;NM_001042442;NM_173061;NM_001042446;NM_173063;NM_001042440;NM_001042443	Body;Body;Body;Body;Body;Body;TSS200;Body;Body;Body;Body
cg25603108	0.155721	0.260046	8.44416	7.86579e-07	6.21011	0.000297557	0.332058	14	68714746	+	NA	NA	NA	NA	NA	NA		OpenSea	RAD51L1;RAD51L1;RAD51L1	NM_133509;NM_002877;NM_133510	Body;Body;Body
cg26729204	-0.143508	0.578938	-8.43033	8.01844e-07	6.20856	0.000301707	0.338502	6	2932241	+	NA	NA	NA	NA	NA	NA		OpenSea
cg05302095	-0.150371	0.727014	-8.43031	8.01875e-07	6.20586	0.000301707	0.338515	11	76516376	+	NA	NA	NA	NA	NA	NA		OpenSea
cg12622680	-0.115638	0.710836	-8.42849	8.03907e-07	6.20418	0.000301933	0.339372	7	158819620	-	NA	NA	NA	NA	NA	NA	chr7:158817175-158817629	S_Shore
cg09803560	0.195702	0.549098	8.43923	7.91981e-07	6.20317	0.00029905	0.334338	7	158664058	+	NA	NA	NA	NA	NA	NA		OpenSea	WDR60	NM_018051	Body
cg24309215	-0.114551	0.329889	-8.42141	8.11857e-07	6.19981	0.000304648	0.342729	12	121021560	-	NA	NA	NA	NA	NA	NA	chr12:121022419-121022704	N_Shore
cg11821439	-0.132668	0.703947	-8.41786	8.15887e-07	6.18994	0.000305346	0.34443	7	29833650	-	NA	NA	NA	NA	NA	NA		OpenSea
cg04026937	0.257257	0.730182	8.40936	8.25606e-07	6.18371	0.000307891	0.348533	6	32549361	-	NA	NA	rs199704140	0.047	rs199704140	0.047	chr6:32551851-32552331	N_Shelf	HLA-DRB1	NM_002124	Body
cg02387618	-0.224558	0.740004	-8.41875	8.14878e-07	6.18267	0.000305346	0.344004	5	133453480	-	NA	NA	NA	NA	NA	NA	chr5:133449320-133451260	S_Shelf	TCF7;TCF7;TCF7;TCF7;TCF7;TCF7;TCF7	NM_213648;NM_201634;NM_201632;NM_003202;NM_201633;NM_001134852;NM_001134851	Body;Body;Body;Body;Body;Body;Body
cg11376198	0.24793	0.281163	8.41338	8.2099e-07	6.18226	0.00030644	0.346584	1	19600730	+	NA	NA	NA	NA	NA	NA	chr1:19600249-19600942	Island	AKR7L;AKR7L	NM_001145289;NM_201252	TSS200;TSS200
cg10615591	0.210776	0.16675	8.41473	8.19454e-07	6.1788	0.000306138	0.345936	20	62318433	-	NA	NA	NA	NA	NA	NA	chr20:62318359-62318658	Island	RTEL1;RTEL1	NM_016434;NM_032957	Body;Body
cg08934126	0.066167	0.121101	8.41578	8.18255e-07	6.17879	0.000305961	0.345429	1	9942543	+	NA	NA	NA	NA	NA	NA		OpenSea	CTNNBIP1;CTNNBIP1	NM_020248;NM_001012329	5'UTR;5'UTR
cg05692819	-0.174538	0.619833	-8.41843	8.15235e-07	6.17865	0.000305346	0.344155	2	149432332	+	NA	NA	NA	NA	NA	NA		OpenSea	EPC2	NM_015630	Body
cg20840847	-0.131798	0.756606	-8.40573	8.29785e-07	6.17372	0.00030908	0.350297	15	29213626	+	NA	NA	NA	NA	NA	NA		OpenSea	APBA2;APBA2	NM_005503;NM_001130414	TSS1500;TSS1500
cg27139956	-0.0989509	0.232368	-8.39888	8.37759e-07	6.16614	0.000310231	0.353663	10	45470290	+	NA	NA	NA	NA	NA	NA	chr10:45470022-45470291	Island	RASSF4	NM_032023	Body
cg25886621	-0.134989	0.782325	-8.40469	8.3099e-07	6.16445	0.00030908	0.350806	12	93130251	+	NA	NA	NA	NA	NA	NA		OpenSea	PLEKHG7	NM_001004330	TSS200
cg08179431	-0.22253	0.775884	-8.40076	8.35566e-07	6.16042	0.000310183	0.352738	6	26086571	+	NA	NA	NA	NA	NA	NA		OpenSea	HFE;HFE;HFE;HFE;HFE;HFE;HFE;HFE;HFE	NM_139006;NM_139011;NM_000410;NM_139004;NM_139007;NM_139010;NM_139009;NM_139003;NM_139008	TSS1500;TSS1500;TSS1500;TSS1500;TSS1500;TSS1500;TSS1500;TSS1500;TSS1500
cg15859390	-0.100945	0.827614	-8.40473	8.30951e-07	6.1604	0.00030908	0.350789	4	184908510	+	NA	NA	NA	NA	NA	NA		OpenSea	STOX2	NM_020225	Body
cg00957688	0.169073	0.204944	8.40013	8.36293e-07	6.15982	0.000310183	0.353044	1	36183672	+	NA	NA	NA	NA	NA	NA	chr1:36184248-36184774	N_Shore	C1orf216	NM_152374	5'UTR
cg08222618	0.290193	0.636162	8.40263	8.3339e-07	6.15961	0.0003097	0.351819	4	941054	+	NA	NA	NA	NA	NA	NA	chr4:940613-941057	Island	TMEM175	NM_032326	5'UTR
cg14275593	-0.099406	0.756716	-8.38956	8.48723e-07	6.15367	0.00031349	0.358292	9	89849106	+	NA	NA	NA	NA	NA	NA		OpenSea
cg01295264	0.111658	0.695507	8.3895	8.48788e-07	6.15153	0.00031349	0.358319	1	6185999	-	NA	NA	NA	NA	NA	NA	chr1:6187743-6188235	N_Shore	CHD5	NM_015557	Body
cg14066207	-0.0904507	0.80365	-8.38776	8.50856e-07	6.1514	0.000313705	0.359192	14	73030666	-	NA	NA	NA	NA	NA	NA		OpenSea	RGS6	NM_004296	3'UTR
cg25642069	0.179044	0.480175	8.39962	8.36894e-07	6.14873	0.000310183	0.353298	8	144408230	+	NA	NA	rs113008853	0.010064	NA	NA		OpenSea	TOP1MT	NM_052963	Body
cg26959945	-0.0927102	0.789789	-8.3886	8.49856e-07	6.14686	0.00031361	0.35877	7	20233217	+	NA	NA	NA	NA	NA	NA		OpenSea	MACC1	NM_182762	5'UTR
cg13072717	-0.146478	0.224017	-8.39413	8.43326e-07	6.1393	0.000312019	0.356013	3	186743989	+	NA	NA	NA	NA	NA	NA		OpenSea	ST6GAL1;ST6GAL1;ST6GAL1	NM_173216;NM_003032;NM_173217	5'UTR;5'UTR;5'UTR
cg18036734	0.11098	0.399115	8.38084	8.59112e-07	6.13558	0.00031565	0.362677	5	177036766	-	NA	NA	NA	NA	NA	NA	chr5:177035351-177035660	S_Shore	B4GALT7	NM_007255	3'UTR
cg01188314	-0.158899	0.75123	-8.38084	8.59121e-07	6.13503	0.00031565	0.362681	13	105484300	+	NA	NA	NA	NA	NA	NA		OpenSea
cg00438946	0.0759034	0.47003	8.38486	8.54311e-07	6.13198	0.000314434	0.360651	6	34215475	+	NA	NA	NA	NA	NA	NA	chr6:34216408-34217348	N_Shore	C6orf1;C6orf1;C6orf1	NM_178508;NM_001008703;NM_001008704	5'UTR;5'UTR;5'UTR
cg08794544	0.126904	0.263451	8.37288	8.68724e-07	6.13042	0.00031806	0.366735	11	45825518	+	NA	NA	NA	NA	NA	NA	chr11:45825615-45826872	N_Shore	SLC35C1;SLC35C1;SLC35C1	NM_001145266;NM_018389;NM_001145265	TSS200;TSS1500;TSS200
cg24750513	0.243052	0.560241	8.38485	8.54323e-07	6.13039	0.000314434	0.360656	2	127819455	-	NA	NA	NA	NA	NA	NA	chr2:127817994-127818231	S_Shore	BIN1;BIN1;BIN1;BIN1;BIN1;BIN1;BIN1;BIN1;BIN1;BIN1	NM_139348;NM_139347;NM_139346;NM_139351;NM_139345;NM_004305;NM_139350;NM_139344;NM_139343;NM_139349	Body;Body;Body;Body;Body;Body;Body;Body;Body;Body
cg04712122	-0.145936	0.778291	-8.37196	8.6984e-07	6.12964	0.00031806	0.367206	14	99655747	+	NA	NA	NA	NA	NA	NA		OpenSea	BCL11B;BCL11B	NM_022898;NM_138576	Body;Body
cg17074704	0.0921083	0.279096	8.37837	8.62083e-07	6.12951	0.000316462	0.363932	1	92350430	-	NA	NA	NA	NA	NA	NA	chr1:92350913-92352085	N_Shore	TGFBR3	NM_003243	5'UTR
cg04365699	-0.0716394	0.859817	-8.36572	8.77464e-07	6.12632	0.000319572	0.370425	3	177320997	+	NA	NA	NA	NA	NA	NA		OpenSea
cg26200118	0.110873	0.59638	8.3719	8.69917e-07	6.12529	0.00031806	0.367239	14	98575729	-	NA	NA	NA	NA	NA	NA		OpenSea
cg23512531	-0.0791386	0.155714	-8.36926	8.73129e-07	6.12104	0.000318578	0.368595	3	10780469	-	NA	NA	NA	NA	NA	NA		OpenSea
cg10168330	-0.130305	0.762166	-8.37104	8.70956e-07	6.11791	0.00031806	0.367678	8	27262164	+	rs1367088	0.000606	NA	NA	NA	NA		OpenSea	PTK2B;PTK2B;PTK2B;PTK2B	NM_173176;NM_173175;NM_173174;NM_004103	Body;Body;Body;Body
cg14078162	-0.0996562	0.279833	-8.36279	8.81067e-07	6.11736	0.000319845	0.371946	2	104640450	-	NA	NA	NA	NA	NA	NA		OpenSea
cg25978218	0.225716	0.305919	8.37145	8.7046e-07	6.11706	0.00031806	0.367468	1	15738732	-	NA	NA	NA	NA	NA	NA	chr1:15736033-15737228	S_Shore	EFHD2	NM_024329	Body
cg11166287	-0.105307	0.534232	-8.37122	8.70743e-07	6.1153	0.00031806	0.367588	14	104888911	+	NA	NA	NA	NA	NA	NA		OpenSea
cg03984502	-0.0855056	0.837111	-8.36457	8.78881e-07	6.11042	0.000319572	0.371023	1	151805661	-	NA	NA	NA	NA	NA	NA		OpenSea	RORC	NM_005060	TSS1500
cg01113988	-0.247193	0.753297	-8.36631	8.76746e-07	6.10897	0.000319572	0.370122	6	106035528	+	NA	NA	NA	NA	NA	NA		OpenSea
cg07725064	-0.211529	0.707076	-8.36458	8.7887e-07	6.10836	0.000319572	0.371019	6	112192166	-	NA	NA	rs62413756	0.026075	NA	NA	chr6:112193835-112194854	N_Shore	FYN	NM_002037	5'UTR
cg04502814	0.0652208	0.12141	8.36211	8.81903e-07	6.10751	0.000319845	0.372299	5	42811952	-	rs41271073	0.013889	NA	NA	NA	NA		OpenSea	SEPP1;SEPP1;SEPP1;SEPP1;SEPP1;SEPP1	NM_005410;NM_005410;NM_001093726;NM_001085486;NM_001093726;NM_001085486	1stExon;5'UTR;5'UTR;5'UTR;1stExon;1stExon
cg12861945	-0.296886	0.199437	-8.34479	9.03555e-07	6.10091	0.000326358	0.381439	4	165878085	-	NA	NA	NA	NA	NA	NA	chr4:165878036-165878446	Island	C4orf39;TRIM61	NM_153027;NM_001012414	TSS200;Body
cg07676145	0.168966	0.209498	8.35233	8.94062e-07	6.09684	0.000323698	0.377432	10	73506646	+	NA	NA	NA	NA	NA	NA		OpenSea	CDH23	NM_022124	Body
cg19570154	-0.233105	0.362505	-8.36252	8.81404e-07	6.09421	0.000319845	0.372088	2	5513337	+	NA	NA	NA	NA	NA	NA		OpenSea
cg11594821	-0.252653	0.644663	-8.35686	8.88414e-07	6.09281	0.000321929	0.375048	6	30458601	-	NA	NA	NA	NA	NA	NA	chr6:30457369-30458175	S_Shore	HLA-E	NM_005516	Body
cg03505225	0.113096	0.219438	8.34753	9.00091e-07	6.08594	0.000325601	0.379977	14	21423837	+	NA	NA	NA	NA	NA	NA		OpenSea	RNASE2	NM_002934	5'UTR
cg11869018	-0.18414	0.625969	-8.34465	9.03727e-07	6.07963	0.000326358	0.381512	5	116378307	+	NA	NA	NA	NA	NA	NA		OpenSea
cg03950599	-0.0984232	0.887944	-8.339	9.10907e-07	6.07623	0.000328154	0.384543	19	48698419	+	NA	NA	NA	NA	NA	NA	chr19:48697900-48698669	Island
cg25017774	-0.1276	0.566603	-8.33982	9.09863e-07	6.07321	0.000328154	0.384102	4	64223949	-	NA	NA	NA	NA	NA	NA		OpenSea
cg27140247	0.296922	0.694865	8.32644	9.27095e-07	6.07313	0.000331957	0.391377	22	46450102	+	NA	NA	NA	NA	NA	NA	chr22:46449632-46450115	Island	C22orf26;LOC150381	NM_018280;NR_027034	TSS200;Body
cg23463186	-0.0927133	0.745198	-8.329	9.2378e-07	6.0707	0.00033105	0.389977	10	82263737	-	NA	NA	NA	NA	NA	NA		OpenSea	TSPAN14;TSPAN14	NM_030927;NM_001128309	Body;Body
cg02691360	0.0727306	0.672952	8.33891	9.11034e-07	6.06981	0.000328154	0.384597	16	56396075	-	NA	NA	NA	NA	NA	NA	chr16:56397824-56398026	N_Shore	AMFR	NM_001144	3'UTR
cg10057528	0.0690097	0.848271	8.33185	9.20094e-07	6.06907	0.000330396	0.388421	1	2116747	+	NA	NA	NA	NA	NA	NA	chr1:2116432-2116801	Island	C1orf86;PRKCZ;PRKCZ;PRKCZ	NM_001146310;NM_001033582;NM_001033581;NM_002744	Body;3'UTR;3'UTR;3'UTR
cg00458878	0.0874192	0.107396	8.33028	9.22114e-07	6.06813	0.000330734	0.389274	7	27260285	+	NA	NA	NA	NA	NA	NA	chr7:27260101-27260467	Island
cg09636245	-0.145431	0.433116	-8.33162	9.20388e-07	6.06638	0.000330396	0.388545	11	7699330	+	NA	NA	NA	NA	NA	NA	chr11:7694711-7695685	S_Shelf
cg09872737	0.0578497	0.130751	8.33244	9.19329e-07	6.06477	0.000330396	0.388099	6	32076270	+	NA	NA	NA	NA	NA	NA		OpenSea	TNXB	NM_019105	5'UTR
cg15030712	0.255441	0.365639	8.33202	9.19869e-07	6.05823	0.000330396	0.388326	7	29304984	-	NA	NA	NA	NA	NA	NA		OpenSea	CHN2	NM_004067	Body
cg00525964	-0.251758	0.636713	-8.31734	9.39023e-07	6.04353	0.000335658	0.396412	5	10802174	+	NA	NA	NA	NA	NA	NA		OpenSea
cg02380585	0.235315	0.201356	8.31847	9.37535e-07	6.04052	0.00033541	0.395784	17	33776683	+	NA	NA	NA	NA	NA	NA	chr17:33776553-33776888	Island	SLFN13	NM_144682	TSS1500
cg02730804	-0.196192	0.746181	-8.3139	9.43561e-07	6.03938	0.00033671	0.398328	5	125799820	-	NA	NA	NA	NA	NA	NA		OpenSea	GRAMD3;GRAMD3;GRAMD3;GRAMD3;GRAMD3	NM_001146321;NM_001146320;NM_001146322;NM_001146319;NM_023927	Body;5'UTR;TSS1500;Body;Body
cg21527621	0.128087	0.220655	8.31311	9.4461e-07	6.03908	0.0003368	0.398771	1	55013419	-	NA	NA	NA	NA	NA	NA		OpenSea	ACOT11;ACOT11	NM_147161;NM_015547	TSS1500;TSS1500
cg19246654	-0.233223	0.716334	-8.31552	9.41426e-07	6.03849	0.000336232	0.397427	7	139320460	-	rs78891713	0.022873	NA	NA	NA	NA		OpenSea	HIPK2;HIPK2	NM_001113239;NM_022740	Body;Body
cg02275784	0.277365	0.55863	8.3074	9.52218e-07	6.03719	0.000338369	0.401983	11	85242554	-	NA	NA	NA	NA	NA	NA		OpenSea	DLG2	NM_001142699	Body
cg07951355	-0.139082	0.429916	-8.30742	9.52191e-07	6.03172	0.000338369	0.401971	1	40123717	+	NA	NA	NA	NA	NA	NA		OpenSea
cg06329392	-0.122361	0.834502	-8.30981	9.49009e-07	6.02895	0.000337798	0.400628	13	40762435	+	NA	NA	NA	NA	NA	NA		OpenSea
cg01209023	-0.158648	0.599691	-8.30233	9.59027e-07	6.02761	0.000339645	0.404857	11	61733046	-	NA	NA	NA	NA	NA	NA	chr11:61734760-61735932	N_Shore	FTH1	NM_002032	Body
cg06307939	-0.172015	0.795701	-8.2941	9.70199e-07	6.0218	0.000342739	0.409573	19	12984645	+	NA	NA	NA	NA	NA	NA	chr19:12984132-12985466	Island	MAST1	NM_014975	Body
cg08882472	-0.143479	0.379932	-8.31103	9.47381e-07	6.02065	0.000337503	0.399941	6	56607099	-	NA	NA	NA	NA	NA	NA		OpenSea	DST;DST;DST;DST	NM_001144770;NM_183380;NM_001144771;NM_001144769	Body;Body;Body;Body
cg05146536	0.257249	0.33521	8.30426	9.56429e-07	6.02034	0.00033958	0.40376	4	77140678	+	NA	NA	NA	NA	NA	NA		OpenSea
cg01963224	0.0740897	0.0871819	8.28869	9.77607e-07	6.01946	0.000344779	0.412701	14	71791671	+	rs116636254	0.013032	NA	NA	NA	NA	chr14:71786855-71788225	S_Shelf
cg00752969	-0.176507	0.728142	-8.29868	9.63963e-07	6.01864	0.000340821	0.406941	2	70311984	-	NA	NA	NA	NA	NA	NA	chr2:70313200-70315490	N_Shore
cg26710963	-0.0908563	0.569313	-8.29896	9.63589e-07	6.01738	0.000340821	0.406783	21	40757899	+	NA	NA	NA	NA	NA	NA	chr21:40757602-40757900	Island	WRB	NM_004627	Body
cg21268578	0.13365	0.200056	8.30318	9.57891e-07	6.01542	0.000339645	0.404378	22	38029478	-	NA	NA	NA	NA	NA	NA		OpenSea	GGA1;GGA1	NM_001001560;NM_013365	3'UTR;3'UTR
cg04440283	-0.27794	0.632938	-8.30284	9.5835e-07	6.01019	0.000339645	0.404571	8	110098923	-	NA	NA	NA	NA	NA	NA		OpenSea	TRHR	NM_003301	TSS1500
cg15322516	0.081527	0.140248	8.2898	9.76089e-07	6.00873	0.000344532	0.41206	14	104145810	-	NA	NA	NA	NA	NA	NA		OpenSea	KLC1;KLC1;KLC1	NM_005552;NM_182923;NM_001130107	Body;Body;Body
cg04614155	0.113336	0.3577	8.28308	9.85366e-07	6.0048	0.000347226	0.415976	15	42209202	-	NA	NA	rs114167082	0.027368	NA	NA	chr15:42211419-42211701	N_Shelf	EHD4	NM_139265	Body
cg00442282	0.100846	0.186605	8.27894	9.91123e-07	5.99205	0.000348963	0.418407	17	38471064	+	NA	NA	NA	NA	NA	NA	chr17:38472958-38473201	N_Shore	RARA	NM_000964	5'UTR
cg04890480	-0.0625305	0.777342	-8.27553	9.95895e-07	5.99093	0.000350351	0.420421	1	181073734	-	rs6425666	0.033167	NA	NA	NA	NA	chr1:181073917-181075002	N_Shore
cg18156592	0.137428	0.285578	8.27284	9.99684e-07	5.99032	0.000351391	0.422021	3	69143889	-	NA	NA	NA	NA	NA	NA		OpenSea	ARL6IP5	NM_006407	Body
cg00056433	-0.123376	0.209714	-8.2655	1.01007e-06	5.98909	0.000353571	0.426407	1	161391807	+	NA	NA	NA	NA	NA	NA		OpenSea
cg22596860	0.0777026	0.781993	8.2633	1.01322e-06	5.9792	0.000354211	0.427733	3	14719326	+	NA	NA	NA	NA	NA	NA		OpenSea	C3orf20	NM_032137	5'UTR
cg10537708	0.352516	0.449428	8.26814	1.00632e-06	5.9778	0.000352843	0.424823	10	134843768	+	NA	NA	rs74161977	0.020128	NA	NA	chr10:134843465-134843776	Island
cg04348305	-0.204611	0.81033	-8.26821	1.00623e-06	5.97271	0.000352843	0.424784	20	25230959	+	NA	NA	NA	NA	NA	NA	chr20:25228300-25229402	S_Shore	PYGB	NM_002862	Body
cg14422240	0.161778	0.780311	8.26208	1.01497e-06	5.9716	0.000354402	0.428472	6	37425031	+	NA	NA	NA	NA	NA	NA		OpenSea	FTSJD2	NM_015050	Body
cg16251255	-0.134029	0.747237	-8.26087	1.01669e-06	5.97138	0.000354711	0.4292	14	106938621	-	NA	NA	NA	NA	NA	NA	chr14:106938196-106938818	Island	LOC100133469	NR_027457	Body
cg07052041	0.175529	0.176074	8.26897	1.00515e-06	5.97124	0.000352843	0.424329	10	135092104	+	NA	NA	NA	NA	NA	NA	chr10:135089969-135090491	S_Shore
cg02251243	-0.0996013	0.371737	-8.25108	1.03084e-06	5.97066	0.000356587	0.435174	2	74210857	-	NA	NA	NA	NA	NA	NA	chr2:74211214-74212314	N_Shore
cg03337084	0.146174	0.349332	8.26624	1.00902e-06	5.96408	0.000353496	0.425963	6	31646061	+	NA	NA	NA	NA	NA	NA	chr6:31649081-31649373	N_Shelf	LY6G5C	NM_025262	Body
cg08149253	-0.0676784	0.325672	-8.25931	1.01893e-06	5.96351	0.000354906	0.430146	22	45899292	-	NA	NA	NA	NA	NA	NA	chr22:45898294-45899357	Island	FBLN1;FBLN1;FBLN1;FBLN1	NM_006486;NM_006487;NM_001996;NM_006485	Body;Body;Body;Body
cg23699648	-0.105569	0.741564	-8.26305	1.01358e-06	5.9617	0.000354211	0.427887	6	121756560	-	NA	NA	NA	NA	NA	NA		OpenSea	GJA1	NM_000165	TSS200
cg18583931	-0.11529	0.573762	-8.25582	1.02397e-06	5.95967	0.000355569	0.432272	15	71378283	+	NA	NA	NA	NA	NA	NA		OpenSea
cg00423364	-0.0751975	0.865053	-8.2596	1.01852e-06	5.95709	0.000354906	0.429974	11	850952	-	NA	NA	NA	NA	NA	NA	chr11:849087-850982	Island	TSPAN4;TSPAN4;TSPAN4;TSPAN4;TSPAN4;TSPAN4;TSPAN4	NM_001025239;NM_001025237;NM_001025234;NM_001025235;NM_001025236;NM_001025238;NM_003271	5'UTR;Body;Body;Body;Body;Body;Body
cg05634495	-0.170145	0.761964	-8.25566	1.02421e-06	5.95342	0.000355569	0.432372	6	122364658	+	NA	NA	NA	NA	NA	NA		OpenSea
cg09971811	0.270271	0.478991	8.25621	1.0234e-06	5.95325	0.000355569	0.432034	20	24930099	+	NA	NA	NA	NA	NA	NA		OpenSea	CST7;CST7	NM_003650;NM_003650	1stExon;5'UTR
cg04279411	-0.157711	0.521215	-8.25143	1.03033e-06	5.95188	0.000356587	0.434959	1	230645569	-	NA	NA	NA	NA	NA	NA		OpenSea
cg22534509	-0.244148	0.668299	-8.2559	1.02385e-06	5.95138	0.000355569	0.432223	12	123215119	-	NA	NA	NA	NA	NA	NA		OpenSea	GPR81;GPR81	NM_032554;NM_032554	1stExon;5'UTR
cg15586393	-0.114288	0.825915	-8.2433	1.04223e-06	5.95127	0.000359168	0.439981	4	1244086	+	NA	NA	NA	NA	NA	NA	chr4:1241412-1244111	Island	CTBP1;CTBP1;C4orf42	NM_001328;NM_001012614;NM_052861	TSS1500;TSS1500;TSS200
cg07760161	-0.14085	0.68409	-8.25072	1.03136e-06	5.94987	0.000356587	0.435393	17	7588378	-	NA	NA	NA	NA	NA	NA	chr17:7589290-7589503	N_Shore	TP53;WRAP53;TP53;TP53;TP53	NM_000546;NM_001143990;NM_001126113;NM_001126112;NM_001126114	5'UTR;TSS1500;5'UTR;5'UTR;5'UTR
cg20242427	0.370991	0.427013	8.2526	1.02863e-06	5.94421	0.000356587	0.43424	11	61115736	+	NA	NA	NA	NA	NA	NA		OpenSea	DAK	NM_015533	3'UTR
cg22980697	0.120802	0.346368	8.24406	1.04111e-06	5.94219	0.000359076	0.439509	10	16874865	+	NA	NA	NA	NA	NA	NA		OpenSea	CUBN	NM_001081	Body
cg26811898	-0.158035	0.535152	-8.25238	1.02895e-06	5.94099	0.000356587	0.434375	4	125824919	-	NA	NA	NA	NA	NA	NA		OpenSea
cg19620333	-0.200722	0.668362	-8.2449	1.03987e-06	5.93917	0.000359076	0.438987	15	81596332	+	NA	NA	NA	NA	NA	NA		OpenSea	IL16;IL16	NM_172217;NM_004513	Body;Body
cg23691090	0.136451	0.58426	8.24114	1.04541e-06	5.9367	0.000359678	0.441325	22	46449981	-	NA	NA	NA	NA	NA	NA	chr22:46449632-46450115	Island	C22orf26;C22orf26;LOC150381	NM_018280;NM_018280;NR_027034	1stExon;5'UTR;Body
cg01867764	-0.190637	0.681295	-8.23864	1.04912e-06	5.93402	0.000360659	0.44289	14	22986466	-	NA	NA	NA	NA	NA	NA		OpenSea
cg14909179	0.316689	0.578137	8.24168	1.04462e-06	5.93402	0.000359678	0.44099	11	882687	+	NA	NA	NA	NA	NA	NA	chr11:881368-881666	S_Shore	CHID1;CHID1;CHID1;CHID1;CHID1	NM_001142677;NM_023947;NM_001142675;NM_001142674;NM_001142676	Body;Body;Body;Body;Body
cg05290737	-0.132659	0.691162	-8.23712	1.05137e-06	5.93257	0.00036114	0.443841	12	123215151	+	NA	NA	NA	NA	NA	NA		OpenSea	GPR81	NM_032554	TSS200
cg08227353	0.174501	0.293096	8.2445	1.04046e-06	5.92892	0.000359076	0.439234	10	102821670	-	NA	NA	NA	NA	NA	NA	chr10:102820488-102822874	Island	KAZALD1;KAZALD1	NM_030929;NM_030929	1stExon;5'UTR
cg01741041	-0.133311	0.360257	-8.23651	1.05228e-06	5.92573	0.000361156	0.444222	7	5567862	+	NA	NA	NA	NA	NA	NA	chr7:5569062-5570594	N_Shore	ACTB	NM_001101	Body
cg07076751	-0.205987	0.768556	-8.22666	1.06704e-06	5.92205	0.000364891	0.450454	6	30647539	+	NA	NA	NA	NA	NA	NA		OpenSea	KIAA1949;KIAA1949	NM_001134870;NM_133471	Body;Body
cg17141902	-0.103003	0.562519	-8.22765	1.06555e-06	5.92193	0.000364822	0.449825	9	95897216	+	NA	NA	NA	NA	NA	NA	chr9:95896007-95897016	S_Shore	NINJ1	NM_004148	TSS1500
cg06473578	-0.115182	0.779495	-8.23325	1.05715e-06	5.91875	0.00036224	0.44628	13	47130714	-	NA	NA	NA	NA	NA	NA	chr13:47126970-47128706	S_Shelf	LRCH1;LRCH1;LRCH1	NM_015116;NM_001164213;NM_001164211	Body;Body;Body
cg01429933	0.215506	0.492597	8.23363	1.05658e-06	5.91527	0.00036224	0.446037	1	6556248	+	NA	NA	NA	NA	NA	NA	chr1:6557561-6557872	N_Shore	PLEKHG5;PLEKHG5	NM_198681;NM_001042663	Body;Body
cg03330223	-0.0603887	0.830754	-8.22435	1.07054e-06	5.91498	0.000365641	0.451933	16	86371363	-	NA	NA	rs143888388	0.0147	rs143888388	0.0147		OpenSea	LOC732275	NR_024406	Body
cg04425701	0.133718	0.541227	8.22637	1.06748e-06	5.91159	0.000364891	0.450641	19	35630474	+	NA	NA	NA	NA	NA	NA	chr19:35632356-35632572	N_Shore	FXYD1;FXYD1;FXYD1	NM_021902;NM_005031;NM_005031	5'UTR;1stExon;5'UTR
cg07915516	0.123813	0.466001	8.20634	1.09819e-06	5.90888	0.000373462	0.463604	16	377344	-	NA	NA	NA	NA	NA	NA	chr16:374732-375328	S_Shelf	AXIN1;AXIN1	NM_003502;NM_181050	Body;Body
cg17298510	0.0799462	0.825141	8.2081	1.09545e-06	5.90729	0.000372944	0.462451	6	40551465	-	NA	NA	NA	NA	NA	NA	chr6:40554595-40555928	N_Shelf	LRFN2	NM_020737	5'UTR
cg18420599	-0.121863	0.693204	-8.21075	1.09135e-06	5.90689	0.000371847	0.460719	18	32173206	+	NA	NA	NA	NA	NA	NA		OpenSea	DTNA;DTNA;DTNA;DTNA	NM_001128175;NM_001392;NM_032979;NM_032975	TSS200;5'UTR;5'UTR;5'UTR
cg24004368	-0.108572	0.871188	-8.21727	1.08132e-06	5.89984	0.000368812	0.456482	6	30706647	+	NA	NA	NA	NA	NA	NA	chr6:30710307-30712440	N_Shelf	FLOT1	NM_005803	Body
cg12458587	0.140348	0.47579	8.20598	1.09875e-06	5.8943	0.000373462	0.46384	8	22595746	-	NA	NA	NA	NA	NA	NA		OpenSea	PEBP4	NM_144962	Body
cg15249796	-0.224877	0.477734	-8.2171	1.08157e-06	5.88888	0.000368812	0.45659	17	56744413	-	rs113473833	0.042543	NA	NA	NA	NA		OpenSea	TEX14;TEX14	NM_198393;NM_031272	5'UTR;5'UTR
cg10855531	0.0766992	0.458666	8.19626	1.114e-06	5.88563	0.000376828	0.470282	2	62702472	-	NA	NA	NA	NA	NA	NA		OpenSea
cg10599446	-0.25927	0.723516	-8.20219	1.10467e-06	5.87866	0.000374572	0.466342	3	189073674	-	NA	NA	NA	NA	NA	NA		OpenSea
cg13067635	0.113513	0.147424	8.19636	1.11384e-06	5.87852	0.000376828	0.470211	1	5526684	-	NA	NA	NA	NA	NA	NA		OpenSea
cg23583454	-0.143338	0.517124	-8.1845	1.13274e-06	5.87725	0.000382247	0.478191	6	30582333	+	NA	NA	NA	NA	NA	NA	chr6:30584885-30585677	N_Shelf	PPP1R10	NM_002714	5'UTR
cg14542583	-0.302963	0.371767	-8.2042	1.10153e-06	5.87605	0.000373806	0.465015	19	38886667	+	rs112133734	0.026532	NA	NA	NA	NA	chr19:38885233-38885505	S_Shore	SPRED3	NM_001042522	Body
cg12812662	0.209213	0.360516	8.20462	1.10088e-06	5.87521	0.000373806	0.464739	17	41857603	-	NA	NA	rs8076054	0.022374	NA	NA	chr17:41855634-41856346	S_Shore	DUSP3;C17orf105	NM_004090;NM_001136483	TSS1500;TSS200
cg08445740	-0.210644	0.718094	-8.20014	1.10788e-06	5.87468	0.000375359	0.467698	5	156594400	-	NA	NA	NA	NA	NA	NA		OpenSea	FAM71B	NM_130899	TSS1500
cg24349832	0.0868241	0.376621	8.18036	1.13942e-06	5.86957	0.000382829	0.481012	1	15478848	+	NA	NA	NA	NA	NA	NA	chr1:15479219-15481471	N_Shore	TMEM51;TMEM51;C1orf126;TMEM51;TMEM51	NM_018022;NM_001136217;NR_027136;NM_001136216;NM_001136218	TSS1500;TSS200;Body;TSS200;TSS1500
cg19657945	0.175211	0.850951	8.17584	1.14677e-06	5.86944	0.000384003	0.484114	8	144367392	+	NA	NA	NA	NA	NA	NA	chr8:144365642-144366028	S_Shore
cg05667818	0.210941	0.304652	8.18555	1.13106e-06	5.85979	0.000381984	0.47748	7	116786870	+	NA	NA	NA	NA	NA	NA		OpenSea	ST7;ST7;ST7OT2	NM_018412;NM_021908;NR_002331	Body;Body;TSS1500
cg15045153	0.120857	0.73259	8.18908	1.12541e-06	5.85842	0.000380381	0.475095	3	189693045	-	NA	NA	NA	NA	NA	NA		OpenSea	LEPREL1;LEPREL1	NM_018192;NM_001134418	Body;Body
cg17646820	-0.124306	0.158366	-8.16897	1.15801e-06	5.85549	0.000387062	0.48886	3	66848679	-	NA	NA	NA	NA	NA	NA		OpenSea
cg25211348	-0.213935	0.788051	-8.18193	1.13689e-06	5.85359	0.000382808	0.479941	1	111769665	-	NA	NA	NA	NA	NA	NA		OpenSea	CHI3L2;CHI3L2	NM_001025197;NM_004000	TSS1500;TSS1500
cg01731783	-0.118941	0.703032	-8.17567	1.14704e-06	5.85116	0.000384003	0.484228	14	74211788	-	NA	NA	NA	NA	NA	NA		OpenSea	C14orf43;C14orf43	NM_001043318;NM_194278	5'UTR;5'UTR
cg12873919	-0.117686	0.774444	-8.18024	1.13962e-06	5.85089	0.000382829	0.481095	20	30309627	+	NA	NA	NA	NA	NA	NA	chr20:30310503-30310707	N_Shore	BCL2L1;BCL2L1	NM_138578;NM_001191	Body;Body
cg17867420	-0.113361	0.783654	-8.18178	1.13712e-06	5.84944	0.000382808	0.480041	3	68984818	+	NA	NA	NA	NA	NA	NA	chr3:68980783-68982035	S_Shelf
cg20634514	0.0874457	0.402968	8.17906	1.14153e-06	5.84896	0.000383069	0.481901	1	44703750	+	NA	NA	NA	NA	NA	NA		OpenSea	ERI3	NM_024066	Body
cg04080022	0.0905043	0.725722	8.17784	1.14351e-06	5.84602	0.000383431	0.482739	16	89648534	-	rs115012248	0.023458	NA	NA	NA	NA	chr16:89650417-89650697	N_Shore	CPNE7;CPNE7	NM_014427;NM_153636	Body;Body
cg06731865	0.132471	0.643838	8.18242	1.13609e-06	5.84408	0.000382808	0.479604	21	46959800	+	NA	NA	NA	NA	NA	NA	chr21:46961668-46963078	N_Shore	SLC19A1	NM_194255	5'UTR
cg26628751	0.185149	0.536615	8.18006	1.13991e-06	5.84404	0.000382829	0.481216	17	80981644	+	NA	NA	NA	NA	NA	NA	chr17:80983038-80983563	N_Shore	B3GNTL1	NM_001009905	Body
cg12265950	0.150568	0.445681	8.16587	1.16313e-06	5.84118	0.000387896	0.491021	11	123173709	+	NA	NA	rs73619903	0.016073	NA	NA	chr11:123172454-123173104	S_Shore
cg21108085	0.184843	0.225802	8.17509	1.14798e-06	5.83454	0.000384014	0.484626	11	44591098	-	NA	NA	NA	NA	NA	NA	chr11:44586602-44587404	S_Shelf	CD82;CD82	NM_002231;NM_001024844	5'UTR;5'UTR
cg27218993	-0.0858585	0.835544	-8.16215	1.1693e-06	5.8342	0.000389601	0.493625	6	73263351	+	NA	NA	NA	NA	NA	NA		OpenSea
cg11688949	-0.118087	0.290889	-8.16609	1.16277e-06	5.82964	0.000387896	0.490866	8	27115956	+	NA	NA	NA	NA	NA	NA		OpenSea	STMN4	NM_030795	TSS200
cg20631044	0.117743	0.571893	8.15973	1.17332e-06	5.8231	0.000390439	0.495324	19	41255890	+	rs4803364	0.012695	NA	NA	NA	NA	chr19:41256317-41257234	N_Shore	C19orf54;SNRPA	NM_198476;NM_004596	TSS200;TSS1500
cg21396517	-0.0502952	0.889871	-8.15323	1.18424e-06	5.81932	0.000393029	0.499933	3	11655466	+	NA	NA	NA	NA	NA	NA		OpenSea	VGLL4;VGLL4	NM_014667;NM_001128219	Body;Body
cg01320698	-0.115953	0.775861	-8.14888	1.19159e-06	5.81703	0.000394144	0.503034	1	9788517	+	rs76266186	0.013455	NA	NA	NA	NA	chr1:9790292-9790704	N_Shore	PIK3CD	NM_005026	3'UTR
cg10549088	0.224607	0.531918	8.16579	1.16326e-06	5.81506	0.000387896	0.491076	3	64277154	+	NA	NA	NA	NA	NA	NA		OpenSea
cg16213028	-0.229436	0.549701	-8.15953	1.17366e-06	5.81478	0.000390439	0.495467	3	181861227	-	NA	NA	NA	NA	NA	NA		OpenSea
cg00637802	0.127557	0.221352	8.1512	1.18766e-06	5.81443	0.000393853	0.501375	12	113590234	+	NA	NA	NA	NA	NA	NA	chr12:113590806-113591304	N_Shore	CCDC42B	NM_001144872	Body
cg20256403	-0.0678579	0.0826098	-8.13863	1.20912e-06	5.81429	0.000396915	0.510433	2	97523850	+	rs79460537	0.016927	NA	NA	NA	NA	chr2:97523356-97524186	Island	ANKRD39	NM_016466	TSS200
cg20029201	-0.229273	0.716154	-8.15641	1.17888e-06	5.81353	0.000391865	0.497669	11	118781813	+	NA	NA	NA	NA	NA	NA	chr11:118781060-118781732	S_Shore	BCL9L	NM_182557	TSS1500
cg01588379	0.314584	0.466422	8.15564	1.18018e-06	5.80869	0.000391987	0.498216	7	151433326	+	NA	NA	NA	NA	NA	NA		OpenSea	PRKAG2;PRKAG2	NM_016203;NM_001040633	Body;Body
cg02849401	0.0874264	0.752248	8.14602	1.19646e-06	5.8072	0.000394276	0.505089	11	19668740	+	NA	NA	NA	NA	NA	NA		OpenSea	NAV2	NM_001111018	Body
cg20731875	-0.0587275	0.839326	-8.14845	1.19233e-06	5.80603	0.000394144	0.503347	17	14207701	+	NA	NA	NA	NA	NA	NA	chr17:14204168-14207702	Island	HS3ST3B1;MGC12916	NM_006041;NR_026880	Body;Body
cg06222774	-0.224679	0.70118	-8.14793	1.1932e-06	5.8019	0.000394144	0.503716	8	66743912	+	NA	NA	NA	NA	NA	NA		OpenSea	PDE7A	NM_002604	Body
cg14075731	0.232238	0.33275	8.1443	1.19939e-06	5.80169	0.000394642	0.506326	17	72527607	-	NA	NA	NA	NA	NA	NA		OpenSea	CD300LB;CD300LB	NM_174892;NM_174892	1stExon;5'UTR
cg27423838	-0.177894	0.704027	-8.14554	1.19728e-06	5.80125	0.000394276	0.505437	3	39388759	-	NA	NA	NA	NA	NA	NA		OpenSea
cg27499185	-0.138043	0.402049	-8.14793	1.1932e-06	5.79793	0.000394144	0.503715	19	6138355	-	NA	NA	NA	NA	NA	NA		OpenSea	ACSBG2	NM_030924	5'UTR
cg12669355	-0.151863	0.697944	-8.1489	1.19156e-06	5.79787	0.000394144	0.503021	7	116514552	+	NA	NA	NA	NA	NA	NA		OpenSea	CAPZA2	NM_006136	Body
cg11409361	-0.10162	0.819368	-8.13436	1.21651e-06	5.79659	0.000398412	0.513553	17	1041006	-	rs58957705	0.019671	NA	NA	NA	NA		OpenSea	ABR;ABR	NM_021962;NM_001159746	Body;5'UTR
cg19394293	-0.117267	0.715351	-8.1455	1.19734e-06	5.79585	0.000394276	0.505462	4	22483053	-	NA	NA	NA	NA	NA	NA		OpenSea	GPR125	NM_145290	Body
cg27241134	-0.109483	0.774275	-8.14014	1.20652e-06	5.7931	0.000396681	0.509339	13	114923588	-	NA	NA	NA	NA	NA	NA	chr13:114926688-114927053	N_Shelf
cg22136020	0.158008	0.298292	8.13901	1.20846e-06	5.79164	0.000396915	0.510158	15	75986581	-	NA	NA	NA	NA	NA	NA		OpenSea	CSPG4	NM_001897	Body
cg11070818	-0.118933	0.653668	-8.13706	1.21183e-06	5.7905	0.00039719	0.511581	17	400410	+	NA	NA	NA	NA	NA	NA		OpenSea
cg24790356	-0.183361	0.673232	-8.14693	1.19491e-06	5.78984	0.000394276	0.504436	6	97914069	+	NA	NA	NA	NA	NA	NA		OpenSea
cg11244402	-0.25455	0.675389	-8.1377	1.21072e-06	5.78869	0.000397133	0.51111	13	41237992	+	NA	NA	NA	NA	NA	NA	chr13:41238500-41241750	N_Shore	FOXO1	NM_002015	Body
cg15472639	0.12159	0.876006	8.11781	1.24557e-06	5.78648	0.000405754	0.525821	17	1047405	-	NA	NA	rs73975654	0.021043	NA	NA		OpenSea	ABR;ABR	NM_021962;NM_001159746	Body;5'UTR
cg02281493	-0.148867	0.581814	-8.12237	1.23748e-06	5.78169	0.000404654	0.522409	10	67086005	-	NA	NA	NA	NA	NA	NA		OpenSea
cg06797389	-0.183913	0.801244	-8.12466	1.23346e-06	5.77215	0.00040365	0.520709	15	44969481	+	NA	NA	NA	NA	NA	NA		OpenSea	PATL2	NM_001145112	TSS1500
cg18471664	0.255244	0.345415	8.11903	1.2434e-06	5.7714	0.000405754	0.524908	3	5028143	-	NA	NA	NA	NA	NA	NA	chr3:5028409-5028903	N_Shore
cg00609948	-0.0465203	0.326904	-8.12093	1.24004e-06	5.7714	0.000405177	0.523489	5	141488100	+	NA	NA	NA	NA	NA	NA	chr5:141488316-141488919	N_Shore	NDFIP1	NM_030571	TSS1500
cg11942181	-0.0810644	0.564189	-8.10501	1.26856e-06	5.77079	0.000408488	0.535527	2	129659946	+	NA	NA	NA	NA	NA	NA	chr2:129659681-129659947	Island
cg00446470	-0.0994488	0.100392	-8.11392	1.2525e-06	5.76416	0.00040673	0.528749	6	34394098	+	NA	NA	rs73744902	0.014181	NA	NA	chr6:34393325-34394014	S_Shore	RPS10	NM_001014	TSS1500
cg01987353	0.0883219	0.125558	8.11846	1.24441e-06	5.76406	0.000405754	0.525332	17	32569640	+	NA	NA	NA	NA	NA	NA		OpenSea
cg20671649	-0.087238	0.325697	-8.11015	1.25928e-06	5.76225	0.000407755	0.531608	1	3309864	-	NA	NA	NA	NA	NA	NA	chr1:3310102-3311035	N_Shore	PRDM16;PRDM16	NM_022114;NM_199454	Body;Body
cg09853238	0.135819	0.254163	8.11667	1.2476e-06	5.76185	0.000406074	0.526678	6	149532290	+	NA	NA	NA	NA	NA	NA		OpenSea
cg10898310	-0.187671	0.655469	-8.11598	1.24882e-06	5.75761	0.000406159	0.527194	13	100019647	-	NA	NA	NA	NA	NA	NA		OpenSea	UBAC2;UBAC2;UBAC2	NM_001144072;NM_177967;NR_026644	Body;Body;Body
cg25977938	0.0708095	0.767444	8.11275	1.2546e-06	5.75744	0.000407098	0.529634	1	99432192	+	NA	NA	NA	NA	NA	NA		OpenSea	LPPR5;LPPR5	NM_001010861;NM_001037317	Body;Body
cg16262614	0.162665	0.255656	8.11001	1.25952e-06	5.75693	0.000407755	0.531712	3	133464971	+	NA	NA	NA	NA	NA	NA	chr3:133464949-133465420	Island	TF	NM_001063	TSS200
cg04172533	0.133742	0.368775	8.10418	1.27006e-06	5.75632	0.000408659	0.536161	16	50743027	+	NA	NA	NA	NA	NA	NA		OpenSea	NOD2	NM_022162	Body
cg25633383	0.170298	0.601946	8.11104	1.25766e-06	5.75575	0.000407755	0.530926	6	31860763	-	NA	NA	NA	NA	NA	NA	chr6:31856896-31857104	S_Shelf	EHMT2;EHMT2	NM_006709;NM_025256	Body;Body
cg01900006	0.0749105	0.750818	8.10189	1.27421e-06	5.75514	0.000409061	0.537915	16	88814613	+	NA	NA	NA	NA	NA	NA	chr16:88815858-88816095	N_Shore	FAM38A	NM_001142864	Body
cg03496220	0.183203	0.61518	8.10589	1.26696e-06	5.75398	0.000408285	0.534853	16	1029745	-	NA	NA	NA	NA	NA	NA	chr16:1029878-1035327	N_Shore
cg18586212	0.0561146	0.804872	8.10946	1.26051e-06	5.75295	0.000407763	0.53213	5	146218708	-	NA	NA	NA	NA	NA	NA		OpenSea	PPP2R2B;PPP2R2B;PPP2R2B;PPP2R2B;PPP2R2B;PPP2R2B;PPP2R2B	NM_181674;NM_001127381;NM_181677;NM_181676;NM_181675;NM_004576;NM_181678	Body;Body;Body;Body;Body;Body;Body
cg07537699	0.139807	0.618832	8.11404	1.2523e-06	5.75164	0.00040673	0.528663	6	31646834	+	NA	NA	NA	NA	NA	NA	chr6:31649081-31649373	N_Shelf	LY6G5C	NM_025262	Body
cg13277939	0.232905	0.329051	8.11776	1.24565e-06	5.75164	0.000405754	0.525857	14	39735211	+	NA	NA	NA	NA	NA	NA	chr14:39735802-39736902	N_Shore	CTAGE5;CTAGE5;CTAGE5;CTAGE5	NM_005930;NM_203356;NM_203355;NM_203354	TSS1500;TSS1500;TSS1500;Body
cg00522231	0.138308	0.844405	8.09228	1.29186e-06	5.75083	0.000411359	0.545366	2	9549277	-	NA	NA	NA	NA	NA	NA		OpenSea	ITGB1BP1;ITGB1BP1	NM_004763;NM_022334	Body;Body
cg13651908	-0.123101	0.699132	-8.1083	1.26259e-06	5.75049	0.000408123	0.533009	2	204570033	+	NA	NA	NA	NA	NA	NA		OpenSea	CD28	NM_006139	TSS1500
cg04254886	0.0483532	0.792413	8.10764	1.2638e-06	5.74488	0.000408169	0.533517	14	21489369	+	NA	NA	NA	NA	NA	NA	chr14:21492735-21494270	N_Shelf	NDRG2;NDRG2;NDRG2;NDRG2;NDRG2;NDRG2;NDRG2;NDRG2	NM_016250;NM_201535;NM_201538;NM_201541;NM_201540;NM_201539;NM_201537;NM_201536	Body;Body;Body;Body;Body;Body;Body;Body
cg19303898	-0.265686	0.611076	-8.10192	1.27416e-06	5.74367	0.000409061	0.537891	1	170115258	-	NA	NA	NA	NA	NA	NA		OpenSea	METTL11B	NM_001136107	1stExon
cg00456343	0.408892	0.655434	8.09017	1.29575e-06	5.74202	0.000411359	0.547008	10	49348564	+	NA	NA	rs141193072	0.0211	NA	NA	chr10:49348137-49348676	Island
cg02930866	0.245123	0.39858	8.09766	1.28195e-06	5.74142	0.000410607	0.54118	3	15482580	+	NA	NA	NA	NA	NA	NA		OpenSea	EAF1	NM_033083	3'UTR
cg17477806	0.149722	0.602162	8.10082	1.27617e-06	5.73997	0.000409378	0.538742	19	4543865	-	NA	NA	NA	NA	NA	NA	chr19:4543407-4544578	Island	SEMA6B	NM_032108	Body
cg15961920	-0.108702	0.30732	-8.10716	1.26467e-06	5.73914	0.000408169	0.533885	6	30586293	-	NA	NA	NA	NA	NA	NA	chr6:30584885-30585677	S_Shore	MRPS18B;PPP1R10	NM_014046;NM_002714	Body;TSS1500
cg00699569	0.199255	0.298736	8.10603	1.2667e-06	5.73899	0.000408285	0.534744	1	157536296	-	NA	NA	NA	NA	NA	NA		OpenSea
ch.9.7776528F	0.0358097	0.06264	8.09105	1.29414e-06	5.73742	0.000411359	0.546325	9	7786528	+	rs80312510	0.019983	NA	NA	NA	NA		OpenSea
cg02782895	-0.155327	0.504538	-8.09409	1.28852e-06	5.73604	0.000411359	0.543954	3	127348828	-	NA	NA	NA	NA	NA	NA	chr3:127347682-127348859	Island	PODXL2	NM_015720	Body
cg03987752	0.0902333	0.691142	8.09071	1.29476e-06	5.736	0.000411359	0.54659	10	119113856	-	NA	NA	NA	NA	NA	NA		OpenSea	PDZD8	NM_173791	Body
cg24851513	0.162468	0.384703	8.10261	1.27291e-06	5.73596	0.000409061	0.537362	3	52099522	-	NA	NA	NA	NA	NA	NA		OpenSea	C3orf74	NR_027331	TSS1500
cg13468961	0.118963	0.574117	8.08712	1.30142e-06	5.73355	0.000411359	0.549401	2	172944338	-	NA	NA	NA	NA	NA	NA	chr2:172944988-172945384	N_Shore	MAP1D	NM_199227	Body
cg24735226	-0.159085	0.798947	-8.09846	1.28049e-06	5.7303	0.000410452	0.540565	1	65096537	-	NA	NA	NA	NA	NA	NA		OpenSea	CACHD1	NM_020925	Body
cg25647583	0.221759	0.408785	8.09608	1.28486e-06	5.72892	0.000411227	0.542408	15	91427184	+	NA	NA	NA	NA	NA	NA	chr15:91427540-91427905	N_Shore	FES;FES;FES;FES	NM_002005;NM_001143783;NM_001143784;NM_001143785	TSS1500;TSS1500;TSS1500;TSS1500
cg01440864	-0.134041	0.609593	-8.09202	1.29234e-06	5.72831	0.000411359	0.545565	17	44892087	+	NA	NA	NA	NA	NA	NA	chr17:44895800-44897025	N_Shelf	WNT3	NM_030753	Body
cg26261298	0.103513	0.252201	8.09425	1.28822e-06	5.72794	0.000411359	0.543828	6	144263435	-	NA	NA	NA	NA	NA	NA		OpenSea	PLAGL1;PLAGL1;PLAGL1;PLAGL1;PLAGL1;PLAGL1;PLAGL1;PLAGL1	NM_001080952;NM_001080956;NM_001080951;NM_002656;NM_006718;NM_001080954;NM_001080953;NM_001080955	Body;Body;Body;Body;Body;Body;Body;Body
cg07573717	0.0669316	0.429704	8.0917	1.29293e-06	5.7269	0.000411359	0.545816	1	19717337	-	NA	NA	rs113515663	0.016011	rs113515663	0.016011		OpenSea	CAPZB	NM_004930	Body
cg23379806	0.220912	0.276507	8.09469	1.28742e-06	5.72397	0.000411359	0.543489	10	14650660	+	NA	NA	NA	NA	NA	NA	chr10:14645752-14646705	S_Shelf	FAM107B	NM_031453	Body
cg19520452	0.136517	0.179484	8.09191	1.29255e-06	5.721	0.000411359	0.545654	1	59369156	-	NA	NA	NA	NA	NA	NA	chr1:59369311-59369900	N_Shore
cg06200244	-0.171179	0.732953	-8.0869	1.30184e-06	5.72081	0.000411359	0.549576	2	12862337	+	NA	NA	NA	NA	NA	NA	chr2:12856625-12859019	S_Shelf	TRIB2;TRIB2	NM_021643;NR_027303	Body;Body
cg03477052	-0.183673	0.542039	-8.08731	1.30108e-06	5.72011	0.000411359	0.549254	9	29211210	-	NA	NA	NA	NA	NA	NA	chr9:29212171-29212819	N_Shore
cg12030031	-0.197569	0.658494	-8.08964	1.29675e-06	5.71997	0.000411359	0.54743	6	6614798	+	NA	NA	NA	NA	NA	NA		OpenSea	LOC285780;LY86	NR_026970;NM_004271	Body;Body
cg10408430	-0.138125	0.71434	-8.08762	1.3005e-06	5.71915	0.000411359	0.549013	11	73979900	-	NA	NA	NA	NA	NA	NA		OpenSea	P4HA3	NM_182904	Body
cg25076959	0.172562	0.242342	8.08838	1.29908e-06	5.71843	0.000411359	0.548412	20	61201271	+	NA	NA	NA	NA	NA	NA	chr20:61200972-61201272	Island
cg25421002	-0.123484	0.763316	-8.08791	1.29996e-06	5.71619	0.000411359	0.548785	4	146559547	+	NA	NA	NA	NA	NA	NA		OpenSea	MMAA	NM_172250	5'UTR
cg16001689	0.22442	0.305014	8.08017	1.31445e-06	5.71139	0.000414769	0.5549	6	135042205	-	NA	NA	NA	NA	NA	NA		OpenSea
cg22292753	-0.142749	0.35843	-8.07414	1.32585e-06	5.70892	0.000415833	0.559712	17	17655165	+	NA	NA	NA	NA	NA	NA		OpenSea	RAI1	NM_030665	5'UTR
cg19542707	0.0860799	0.442353	8.07803	1.31847e-06	5.7083	0.000415372	0.556598	10	26502142	+	NA	NA	NA	NA	NA	NA	chr10:26500607-26501126	S_Shore
cg17143179	-0.195257	0.820568	-8.07949	1.31573e-06	5.70618	0.000414819	0.555442	6	106546824	-	NA	NA	NA	NA	NA	NA		OpenSea	PRDM1;PRDM1;PRDM1	NM_001198;NM_182907;NM_182907	Body;1stExon;5'UTR
cg24617008	-0.12895	0.766131	-8.07647	1.32143e-06	5.70509	0.000415373	0.557846	8	141468762	+	NA	NA	NA	NA	NA	NA	chr8:141467218-141467927	S_Shore	TRAPPC9;TRAPPC9	NM_001160372;NM_031466	TSS1500;TSS200
cg03278564	0.296264	0.372426	8.07492	1.32437e-06	5.70432	0.000415833	0.559087	13	49200201	+	NA	NA	NA	NA	NA	NA		OpenSea
cg13788819	0.098258	0.199249	8.07694	1.32055e-06	5.70414	0.000415373	0.557474	20	31352228	+	NA	NA	NA	NA	NA	NA	chr20:31350149-31351263	S_Shore	DNMT3B;DNMT3B;DNMT3B	NM_175849;NM_006892;NM_175848	5'UTR;5'UTR;5'UTR
cg02219383	-0.0831658	0.837193	-8.06734	1.33884e-06	5.70329	0.000418353	0.565195	3	43385111	-	NA	NA	NA	NA	NA	NA		OpenSea	SNRK;SNRK	NM_017719;NM_001100594	Body;Body
cg24008435	-0.175747	0.815908	-8.08009	1.31459e-06	5.70315	0.000414769	0.554961	15	101137976	+	NA	NA	NA	NA	NA	NA	chr15:101141975-101143137	N_Shelf	LINS1;LINS1;LINS1;LINS1	NM_001040616;NM_018148;NM_001040615;NM_001040614	5'UTR;5'UTR;5'UTR;5'UTR
cg11209880	0.0566175	0.873192	8.0628	1.34758e-06	5.70095	0.000420153	0.568887	11	115035023	-	rs78625305	0.018756	NA	NA	NA	NA		OpenSea
cg06829157	-0.262398	0.666835	-8.07282	1.32836e-06	5.70053	0.000416311	0.560771	1	93430542	+	NA	NA	NA	NA	NA	NA	chr1:93426512-93427754	S_Shelf
cg21920303	-0.140566	0.616602	-8.07656	1.32126e-06	5.69994	0.000415373	0.557776	1	160617356	+	NA	NA	NA	NA	NA	NA		OpenSea	SLAMF1	NM_003037	TSS1500
cg03018771	-0.159304	0.670598	-8.07425	1.32564e-06	5.69428	0.000415833	0.559624	1	27940619	-	NA	NA	NA	NA	NA	NA	chr1:27941865-27942324	N_Shore	FGR;FGR;FGR	NM_001042729;NM_001042747;NM_005248	Body;Body;Body
cg07809831	-0.0988919	0.823609	-8.05966	1.35367e-06	5.69373	0.00042143	0.571458	16	48428016	+	NA	NA	NA	NA	NA	NA		OpenSea
cg08119150	-0.262264	0.61762	-8.05793	1.35703e-06	5.6915	0.0004218	0.572876	7	4847040	-	NA	NA	rs77047471	0.049405	rs77047471	0.049405	chr7:4848251-4849204	N_Shore	RADIL	NM_018059	Body
cg13518079	-0.318926	0.369232	-8.07121	1.33143e-06	5.69053	0.000416713	0.562071	20	2675072	-	NA	NA	NA	NA	NA	NA	chr20:2672904-2674698	S_Shore	EBF4	NM_001110514	Body
cg08129092	0.222713	0.284594	8.06352	1.34619e-06	5.68806	0.000420153	0.5683	1	153746211	-	NA	NA	NA	NA	NA	NA	chr1:153747655-153748698	N_Shore	INTS3	NM_023015	3'UTR
cg27058988	0.199151	0.211572	8.06837	1.33686e-06	5.68792	0.000418045	0.564361	15	67200879	+	NA	NA	NA	NA	NA	NA		OpenSea
cg07144560	0.108185	0.714817	8.07111	1.33161e-06	5.68783	0.000416713	0.562146	5	148865756	+	NA	NA	NA	NA	NA	NA		OpenSea
cg01080713	-0.17835	0.723315	-8.06315	1.34691e-06	5.68477	0.000420153	0.568604	2	190126396	+	NA	NA	NA	NA	NA	NA		OpenSea
cg17894069	0.0599144	0.759756	8.06067	1.35171e-06	5.67797	0.000421129	0.57063	3	12885666	+	NA	NA	NA	NA	NA	NA	chr3:12882534-12883073	S_Shelf
cg09749813	-0.0473204	0.17036	-8.05805	1.35679e-06	5.67492	0.0004218	0.572775	6	85474209	+	NA	NA	NA	NA	NA	NA	chr6:85472702-85474132	S_Shore	TBX18	NM_001080508	TSS1500
cg00263248	-0.207862	0.748626	-8.0575	1.35786e-06	5.67109	0.0004218	0.573226	14	98444151	+	NA	NA	NA	NA	NA	NA		OpenSea	C14orf64	NR_015430	Body
cg04042468	-0.381856	0.418535	-8.05246	1.36773e-06	5.66351	0.000424552	0.577391	22	43506033	-	NA	NA	NA	NA	NA	NA	chr22:43505951-43506167	Island	BIK	NM_001197	TSS1500
cg15533023	0.126648	0.174265	8.04673	1.37902e-06	5.66203	0.000427745	0.58216	19	11455260	+	NA	NA	NA	NA	NA	NA	chr19:11456744-11457251	N_Shore	TMEM205;TMEM205;TMEM205	NM_001145416;NM_033408;NM_198536	Body;Body;Body
cg21072251	-0.0454585	0.783762	-8.0435	1.38544e-06	5.65798	0.000429103	0.584867	5	3870640	-	NA	NA	NA	NA	NA	NA		OpenSea
cg11309237	-0.118643	0.681371	-8.04026	1.39191e-06	5.65606	0.000430295	0.587598	5	81643377	-	NA	NA	NA	NA	NA	NA		OpenSea
cg14553881	0.235172	0.641134	8.03788	1.39667e-06	5.65507	0.000431001	0.58961	17	79361650	-	NA	NA	NA	NA	NA	NA	chr17:79360383-79361723	Island
cg14825905	0.0645184	0.845436	8.04458	1.38329e-06	5.65275	0.000428754	0.583962	10	80994016	-	NA	NA	NA	NA	NA	NA		OpenSea	ZMIZ1	NM_020338	Body
cg17489750	-0.0895339	0.722163	-8.04247	1.3875e-06	5.65208	0.000429426	0.585737	8	54504774	+	NA	NA	NA	NA	NA	NA	chr8:54507107-54507358	N_Shelf
cg07235774	-0.140175	0.806815	-8.04004	1.39234e-06	5.64957	0.000430295	0.587782	6	43110907	-	NA	NA	NA	NA	NA	NA		OpenSea	PTK7;PTK7;PTK7;PTK7	NM_002821;NM_152881;NM_152882;NM_152880	Body;Body;Body;Body
cg03041109	-0.095525	0.766294	-8.03839	1.39565e-06	5.64667	0.000431001	0.589179	4	109057004	-	NA	NA	NA	NA	NA	NA		OpenSea	LEF1;LEF1;LEF1;LEF1	NM_001166119;NM_001130714;NM_001130713;NM_016269	Body;Body;Body;Body
cg15174906	0.108751	0.49247	8.01709	1.43906e-06	5.64635	0.000439585	0.607506	6	156919703	+	NA	NA	NA	NA	NA	NA		OpenSea
cg21331324	0.200961	0.320802	8.03566	1.40112e-06	5.64393	0.000431744	0.59149	20	57583000	+	NA	NA	NA	NA	NA	NA	chr20:57581902-57582595	S_Shore	CTSZ	NM_001336	TSS1500
cg00678668	-0.101903	0.79269	-8.03501	1.40244e-06	5.64053	0.000431834	0.592045	14	55221389	+	NA	NA	NA	NA	NA	NA		OpenSea	SAMD4A;SAMD4A;SAMD4A	NM_001161576;NM_015589;NM_001161577	Body;Body;TSS200
cg20111321	-0.117507	0.775274	-8.0367	1.39903e-06	5.63725	0.000431416	0.590608	8	900076	+	NA	NA	NA	NA	NA	NA		OpenSea
cg22365313	0.249209	0.404009	8.03273	1.40705e-06	5.63423	0.000432939	0.593992	4	108636320	-	NA	NA	NA	NA	NA	NA		OpenSea	PAPSS1	NM_005443	Body
cg06019050	0.166122	0.704775	8.02712	1.41844e-06	5.63324	0.000435492	0.598802	4	83928766	-	NA	NA	NA	NA	NA	NA	chr4:83931642-83932194	N_Shelf	LIN54;LIN54;LIN54	NM_001115008;NM_194282;NM_001115007	5'UTR;5'UTR;5'UTR
cg22826986	-0.113989	0.811012	-8.01881	1.43551e-06	5.6325	0.000438816	0.606005	8	11351507	+	NA	NA	NA	NA	NA	NA		OpenSea	BLK	NM_001715	TSS200
cg03023089	0.193428	0.315705	8.03081	1.41093e-06	5.63229	0.000433818	0.595632	22	36806580	+	NA	NA	NA	NA	NA	NA	chr22:36806029-36806637	Island
cg14845962	-0.0704274	0.920508	-8.02409	1.42465e-06	5.62997	0.000436763	0.601423	12	58120237	-	NA	NA	NA	NA	NA	NA	chr12:58119909-58121551	Island	AGAP2;LOC100130776;AGAP2	NM_014770;NR_027032;NM_001122772	3'UTR;Body;3'UTR
cg17859448	-0.0784018	0.157194	-8.02089	1.43123e-06	5.62856	0.000437896	0.604198	1	101703749	+	NA	NA	NA	NA	NA	NA	chr1:101701785-101702068	S_Shore	S1PR1	NM_001400	5'UTR
cg13184736	0.195442	0.286677	8.02617	1.42038e-06	5.62344	0.000435771	0.59962	1	68299409	+	NA	NA	NA	NA	NA	NA	chr1:68298371-68299315	S_Shore	GNG12	NM_018841	TSS1500
cg14599998	0.116992	0.180332	8.02278	1.42734e-06	5.62272	0.000437268	0.602555	2	65086822	-	rs78475244	0.047575	NA	NA	NA	NA	chr2:65086804-65087180	Island
cg11840035	-0.174541	0.807672	-8.02077	1.43146e-06	5.6224	0.000437896	0.604297	1	113685087	-	NA	NA	NA	NA	NA	NA		OpenSea
cg26780125	0.161246	0.288265	8.01452	1.4444e-06	5.62044	0.000440323	0.60976	8	125388806	-	NA	NA	NA	NA	NA	NA	chr8:125383817-125385437	S_Shelf
cg12608132	-0.0824782	0.841217	-8.01631	1.44069e-06	5.61831	0.000439763	0.608192	2	46564242	+	NA	NA	NA	NA	NA	NA		OpenSea	EPAS1	NM_001430	Body
cg17740822	0.0604948	0.141396	8.00925	1.45542e-06	5.61631	0.000442659	0.614411	12	89744609	+	NA	NA	NA	NA	NA	NA	chr12:89745168-89748144	N_Shore	DUSP6;DUSP6	NM_001946;NM_022652	Body;Body
cg04815973	0.236546	0.256314	8.01442	1.44461e-06	5.61623	0.000440323	0.609847	15	74267168	-	NA	NA	NA	NA	NA	NA		OpenSea
cg18858739	-0.15234	0.756114	-8.00449	1.46543e-06	5.61397	0.000445064	0.618639	1	167426278	+	NA	NA	NA	NA	NA	NA	chr1:167424088-167425216	S_Shore	CD247;CD247	NM_198053;NM_000734	Body;Body
cg11172682	0.0985437	0.758854	8.01236	1.44891e-06	5.61331	0.000441314	0.611661	5	150485006	-	NA	NA	NA	NA	NA	NA		OpenSea	ANXA6;ANXA6	NM_001155;NM_004033	Body;Body
cg13932612	-0.0423244	0.209887	-8.0002	1.47453e-06	5.61064	0.000446737	0.622477	9	23830348	-	NA	NA	NA	NA	NA	NA		OpenSea
cg23627246	-0.0520125	0.859719	-7.99415	1.48744e-06	5.60774	0.000449483	0.627928	2	100167172	+	NA	NA	NA	NA	NA	NA		OpenSea	AFF3;AFF3	NM_001025108;NM_002285	3'UTR;3'UTR
cg14093127	-0.0633127	0.858024	-8.01064	1.45249e-06	5.60763	0.000442087	0.613174	2	8714417	+	rs115047697	0.018663	NA	NA	NA	NA		OpenSea
cg20157577	-0.191651	0.685872	-8.00516	1.46401e-06	5.59621	0.000444951	0.618037	17	61780203	-	NA	NA	NA	NA	NA	NA	chr17:61776890-61778733	S_Shore	STRADA;STRADA;STRADA;STRADA;STRADA;STRADA	NM_001003786;NM_001165969;NM_001165970;NM_001003788;NM_153335;NM_001003787	3'UTR;3'UTR;3'UTR;3'UTR;3'UTR;3'UTR
cg18541077	0.110029	0.684735	8.00012	1.47468e-06	5.5906	0.000446737	0.622544	4	3432546	-	NA	NA	NA	NA	NA	NA		OpenSea	RGS12;RGS12;RGS12	NM_198229;NM_198227;NM_002926	Body;Body;Body
cg11859584	0.230942	0.426471	8.0016	1.47154e-06	5.59039	0.000446598	0.621217	19	3361374	+	NA	NA	NA	NA	NA	NA	chr19:3358495-3361248	S_Shore	NFIC	NM_205843	Body
cg07811198	0.0614053	0.153541	7.9935	1.48883e-06	5.58849	0.000449581	0.628514	7	153585368	+	NA	NA	NA	NA	NA	NA	chr7:153583317-153585666	Island	DPP6	NM_001039350	Body
cg11453076	0.0412054	0.116747	7.98395	1.5095e-06	5.58718	0.000453503	0.637242	6	137812735	+	NA	NA	NA	NA	NA	NA	chr6:137814355-137815202	N_Shore
cg26553763	0.111546	0.497714	7.99008	1.49619e-06	5.5858	0.00045116	0.631624	20	31352874	+	NA	NA	rs77319250	0.011295	rs77319250	0.011295	chr20:31350149-31351263	S_Shore	DNMT3B;DNMT3B;DNMT3B	NM_175849;NM_006892;NM_175848	5'UTR;5'UTR;5'UTR
cg16060369	0.143489	0.490863	7.99632	1.4828e-06	5.58355	0.000448403	0.62597	10	43698834	-	NA	NA	NA	NA	NA	NA	chr10:43697777-43698177	S_Shore	RASGEF1A	NM_145313	Body
cg00957665	0.11442	0.181743	7.99989	1.47518e-06	5.58273	0.000446737	0.622752	10	104406345	+	NA	NA	NA	NA	NA	NA	chr10:104401821-104404968	S_Shore	TRIM8	NM_030912	Body
cg11690666	0.283958	0.529328	7.99268	1.49059e-06	5.57812	0.000449791	0.629258	17	80415469	+	NA	NA	NA	NA	NA	NA	chr17:80416004-80417259	N_Shore	NARF;NARF;NARF;NARF	NM_012336;NM_031968;NM_001038618;NM_001083608	TSS1500;TSS1500;TSS1500;TSS1500
cg19514961	-0.0759722	0.0686474	-7.96743	1.54597e-06	5.57741	0.00046188	0.652636	19	54960460	-	NA	NA	rs114844587	0.035621	NA	NA	chr19:54960191-54960948	Island	LENG8;LENG8	NM_052925;NM_052925	1stExon;5'UTR
cg07341220	0.117492	0.447257	7.98145	1.51495e-06	5.57368	0.000454545	0.639544	16	1583899	+	NA	NA	NA	NA	NA	NA	chr16:1583809-1584641	Island	IFT140;TMEM204	NM_014714;NM_024600	Body;TSS1500
cg04483863	-0.0762277	0.845984	-7.99703	1.48128e-06	5.5733	0.000448264	0.625328	5	173171737	-	NA	NA	NA	NA	NA	NA		OpenSea
cg07703756	-0.0592692	0.72587	-7.98361	1.51024e-06	5.57122	0.000453503	0.637553	12	130940065	+	NA	NA	NA	NA	NA	NA		OpenSea	RIMBP2	NM_015347	Body
cg10325497	-0.184861	0.670027	-7.98393	1.50955e-06	5.56647	0.000453503	0.637263	1	32739049	+	NA	NA	NA	NA	NA	NA	chr1:32740710-32741544	N_Shore	LCK;LCK	NM_005356;NM_001042771	5'UTR;TSS1500
cg02381853	0.0976864	0.575189	7.96236	1.55733e-06	5.56488	0.000464616	0.657432	5	33321127	-	NA	NA	NA	NA	NA	NA		OpenSea
cg05543030	0.229916	0.377589	7.98918	1.49815e-06	5.56447	0.000451426	0.632448	2	45005364	-	NA	NA	NA	NA	NA	NA		OpenSea
cg05044994	-0.19169	0.648101	-7.98353	1.51041e-06	5.56402	0.000453503	0.637625	3	187896605	+	NA	NA	NA	NA	NA	NA		OpenSea	LPP;FLJ42393	NM_001167672;NR_024413	5'UTR;Body
cg20682563	-0.190041	0.618716	-7.97528	1.52851e-06	5.56371	0.000458287	0.645268	5	133460874	+	NA	NA	NA	NA	NA	NA		OpenSea	TCF7;TCF7;TCF7;TCF7;TCF7;TCF7;TCF7	NM_213648;NM_201634;NM_201632;NM_003202;NM_201633;NM_001134852;NM_001134851	Body;Body;Body;Body;Body;Body;Body
cg11783834	0.197689	0.380799	7.98544	1.50626e-06	5.56255	0.000453503	0.635874	8	27469331	+	NA	NA	NA	NA	NA	NA	chr8:27471954-27472523	N_Shelf	CLU;CLU;CLU	NM_001831;NM_001171138;NM_203339	Body;TSS200;TSS1500
cg24059623	-0.0748616	0.836906	-7.97402	1.5313e-06	5.55992	0.000458726	0.646446	5	79951536	+	NA	NA	NA	NA	NA	NA	chr5:79950003-79950873	S_Shore	MSH3;DHFR	NM_002439;NM_000791	Body;TSS1500
cg03607813	-0.381006	0.638696	-7.97321	1.53311e-06	5.55601	0.000458726	0.647207	12	105948248	+	NA	NA	NA	NA	NA	NA		OpenSea
cg17102910	-0.13513	0.640203	-7.97315	1.53324e-06	5.55464	0.000458726	0.647262	7	1126249	-	NA	NA	NA	NA	NA	NA	chr7:1126578-1126910	N_Shore	GPER;C7orf50;C7orf50;GPER;C7orf50;GPER	NM_001505;NM_001134395;NM_032350;NM_001039966;NM_001134396;NM_001098201	TSS200;Body;Body;TSS200;Body;TSS1500
cg05221167	0.0443285	0.143765	7.97185	1.53611e-06	5.5505	0.000459261	0.648476	19	9609397	-	NA	NA	NA	NA	NA	NA	chr19:9608804-9609343	S_Shore	ZNF560	NM_152476	TSS200
cg25308562	-0.0841059	0.713504	-7.94786	1.59036e-06	5.54746	0.000471191	0.671377	13	64516824	+	NA	NA	NA	NA	NA	NA		OpenSea
cg05372753	0.294744	0.53872	7.95182	1.58126e-06	5.54511	0.000469766	0.667537	6	11804635	-	rs9470146	0.027069	NA	NA	NA	NA		OpenSea
cg07922825	-0.105489	0.630799	-7.94987	1.58574e-06	5.54474	0.000470765	0.669427	4	66900082	+	NA	NA	NA	NA	NA	NA		OpenSea
cg05891136	-0.245342	0.692096	-7.94779	1.59053e-06	5.5444	0.000471191	0.671447	8	2014195	-	NA	NA	rs13258621	0.000416	NA	NA		OpenSea	MYOM2	NM_003970	Body
cg07483989	-0.0673177	0.212683	-7.95752	1.56828e-06	5.54278	0.000467553	0.662056	9	33751159	+	NA	NA	NA	NA	NA	NA	chr9:33750519-33751160	Island	PRSS3	NM_007343	Body
cg14623715	-0.293846	0.559684	-7.96656	1.5479e-06	5.54142	0.000462131	0.653453	6	136174534	+	NA	NA	NA	NA	NA	NA		OpenSea	PDE7B	NM_018945	Body
cg21171320	0.184991	0.352309	7.95695	1.56958e-06	5.52936	0.00046761	0.662603	9	73178360	-	NA	NA	NA	NA	NA	NA		OpenSea	TRPM3;TRPM3;TRPM3;TRPM3;TRPM3;TRPM3;TRPM3	NM_020952;NM_001007471;NM_206946;NM_024971;NM_206947;NM_206945;NM_206944	Body;Body;Body;Body;Body;Body;Body
cg09825327	-0.117501	0.728029	-7.94648	1.59355e-06	5.52665	0.000471756	0.672723	1	211503219	+	NA	NA	NA	NA	NA	NA	chr1:211500151-211500636	S_Shelf	TRAF5;TRAF5	NM_004619;NM_001033910	5'UTR;5'UTR
cg02066925	-0.072592	0.142573	-7.93079	1.63019e-06	5.52546	0.000479058	0.688193	22	35936722	+	NA	NA	NA	NA	NA	NA	chr22:35935981-35937537	Island	RASD2	NM_014310	TSS1500
cg24068972	-0.106843	0.747684	-7.94388	1.59956e-06	5.52489	0.000472211	0.675262	11	60833459	-	NA	NA	NA	NA	NA	NA		OpenSea
cg24587297	-0.132035	0.368076	-7.95543	1.57302e-06	5.52317	0.000467975	0.664056	2	151534222	+	NA	NA	NA	NA	NA	NA		OpenSea
cg21189909	-0.0903295	0.284725	-7.9559	1.57196e-06	5.52301	0.000467975	0.663611	1	16399649	-	NA	NA	NA	NA	NA	NA	chr1:16399648-16400072	Island	FAM131C	NM_182623	Body
cg07705004	-0.221148	0.70598	-7.94796	1.59014e-06	5.52003	0.000471191	0.671283	17	77836559	+	NA	NA	NA	NA	NA	NA	chr17:77834063-77834368	S_Shelf
cg20566766	0.0818574	0.374464	7.94448	1.59817e-06	5.51777	0.000472129	0.674672	5	138723816	-	NA	NA	NA	NA	NA	NA	chr5:138727710-138730911	N_Shelf	MGC29506	NM_016459	Body
cg10319053	0.124947	0.215781	7.95354	1.57734e-06	5.51777	0.00046893	0.665881	7	27143370	-	NA	NA	NA	NA	NA	NA	chr7:27143181-27143479	Island	HOXA2	NM_006735	TSS1500
cg00404861	-0.159491	0.678087	-7.9423	1.60323e-06	5.51512	0.000472963	0.67681	12	131590393	-	NA	NA	NA	NA	NA	NA		OpenSea	GPR133	NM_198827	Body
cg02102889	-0.191919	0.777231	-7.94558	1.59562e-06	5.51135	0.000471969	0.673598	4	139164723	-	NA	NA	NA	NA	NA	NA		OpenSea	SLC7A11	NM_014331	TSS1500
cg09609051	-0.104722	0.812788	-7.9452	1.59651e-06	5.50857	0.000471969	0.673972	11	65102891	+	NA	NA	NA	NA	NA	NA	chr11:65101109-65101843	S_Shore	DPF2	NM_006268	Body
cg17055704	-0.140582	0.510088	-7.925	1.64394e-06	5.50668	0.000481274	0.693997	6	33282879	-	NA	NA	NA	NA	NA	NA	chr6:33282855-33283196	Island	ZBTB22;TAPBP;TAPBP;TAPBP;ZBTB22	NM_005453;NM_003190;NM_172208;NM_172209;NM_001145338	Body;TSS1500;TSS1500;TSS1500;Body
cg18859174	0.0654322	0.142541	7.93593	1.61809e-06	5.49926	0.000477014	0.683084	2	118982679	-	NA	NA	NA	NA	NA	NA	chr2:118981769-118982466	S_Shore
cg04935278	-0.184085	0.668579	-7.93129	1.62901e-06	5.49503	0.000479058	0.687694	10	106093830	+	NA	NA	NA	NA	NA	NA	chr10:106097595-106098556	N_Shelf	ITPRIP	NM_033397	TSS200
cg14416248	-0.092065	0.782148	-7.92549	1.64277e-06	5.49461	0.000481264	0.693502	4	3170095	+	NA	NA	NA	NA	NA	NA		OpenSea	HTT	NM_002111	Body
cg01435109	0.0954332	0.259967	7.91712	1.66284e-06	5.49336	0.000483568	0.701976	1	23496648	-	NA	NA	NA	NA	NA	NA		OpenSea	LUZP1;LUZP1	NM_033631;NM_001142546	TSS1500;TSS1500
cg13127231	-0.184142	0.553935	-7.93498	1.62033e-06	5.4911	0.000477341	0.684029	13	111806949	-	rs150304173	0.0101	NA	NA	NA	NA	chr13:111805638-111806531	S_Shore	ARHGEF7;ARHGEF7;ARHGEF7;ARHGEF7	NM_001113511;NM_003899;NM_001113512;NM_145735	Body;5'UTR;Body;Body
cg04466886	0.150139	0.513829	7.93408	1.62243e-06	5.49078	0.000477625	0.684915	16	66521191	-	NA	NA	NA	NA	NA	NA		OpenSea
cg20677516	0.0699563	0.652906	7.92683	1.63958e-06	5.49048	0.000480932	0.692155	1	202781057	-	NA	NA	NA	NA	NA	NA	chr1:202779790-202780684	S_Shore
cg18109289	0.100696	0.793471	7.92152	1.65228e-06	5.48939	0.000481581	0.697516	7	73457810	-	NA	NA	NA	NA	NA	NA		OpenSea	ELN;ELN;ELN;ELN;ELN	NM_001081753;NM_000501;NM_001081755;NM_001081754;NM_001081752	Body;Body;Body;Body;Body
cg06741909	0.0821672	0.373583	7.92645	1.64049e-06	5.48849	0.000480932	0.692541	14	24767084	-	NA	NA	NA	NA	NA	NA	chr14:24768620-24769364	N_Shore	DHRS1;DHRS1	NM_001136050;NM_138452	Body;Body
cg16619193	-0.0551646	0.423322	-7.91387	1.67071e-06	5.48823	0.00048505	0.705297	1	206643301	-	NA	NA	NA	NA	NA	NA		OpenSea	IKBKE	NM_014002	TSS1500
cg13375690	-0.12856	0.796498	-7.92367	1.64712e-06	5.48821	0.000481581	0.695339	8	66706202	-	NA	NA	NA	NA	NA	NA		OpenSea	PDE7A	NM_002604	Body
cg19220272	0.1071	0.222833	7.92156	1.65216e-06	5.4865	0.000481581	0.697468	2	43312367	+	NA	NA	NA	NA	NA	NA		OpenSea
cg17149030	-0.129149	0.829551	-7.92122	1.65298e-06	5.48599	0.000481581	0.697811	15	99549047	-	NA	NA	NA	NA	NA	NA		OpenSea	LOC145814;LOC145814	NM_001167902;NM_001102612	5'UTR;TSS200
cg08768218	-0.167083	0.510933	-7.93058	1.6307e-06	5.48573	0.000479058	0.688407	8	13372483	+	NA	NA	NA	NA	NA	NA		OpenSea	DLC1;DLC1	NM_024767;NM_182643	TSS200;TSS200
cg10528484	0.0819945	0.422544	7.91581	1.66602e-06	5.48543	0.000484044	0.703317	1	204265410	-	NA	NA	NA	NA	NA	NA		OpenSea	PLEKHA6	NM_014935	5'UTR
cg15225325	0.192234	0.356802	7.9229	1.64896e-06	5.48284	0.000481581	0.696116	5	176921820	-	NA	NA	NA	NA	NA	NA	chr5:176923804-176925339	N_Shore	PDLIM7;PDLIM7;PDLIM7	NM_005451;NM_213636;NM_203352	Body;Body;Body
cg22632840	0.198908	0.133141	7.91696	1.66324e-06	5.4826	0.000483568	0.702141	11	67071646	+	NA	NA	NA	NA	NA	NA	chr11:67070807-67071801	Island	SSH3	NM_017857	Body
cg22656677	-0.0650858	0.827287	-7.90732	1.6867e-06	5.48155	0.000486939	0.712047	2	214047193	+	NA	NA	NA	NA	NA	NA		OpenSea
cg05414908	0.0700422	0.84676	7.92727	1.63853e-06	5.47911	0.000480932	0.691713	2	54087173	+	NA	NA	NA	NA	NA	NA	chr2:54086776-54087266	Island	LOC100302652;GPR75	NM_001164165;NM_006794	TSS200;TSS200
cg21855211	0.135617	0.168228	7.92148	1.65237e-06	5.47872	0.000481581	0.697553	2	242805838	-	NA	NA	NA	NA	NA	NA	chr2:242805752-242806034	Island
cg22976120	0.12162	0.615738	7.90896	1.68267e-06	5.47583	0.000486872	0.710347	11	48040772	+	NA	NA	NA	NA	NA	NA		OpenSea	PTPRJ;PTPRJ	NM_002843;NM_001098503	Body;Body
cg06673273	-0.0978275	0.280997	-7.9218	1.6516e-06	5.46867	0.000481581	0.697231	3	109955869	+	NA	NA	NA	NA	NA	NA		OpenSea
cg20237610	-0.0892001	0.405748	-7.91343	1.67178e-06	5.46668	0.00048505	0.705748	6	129203887	+	NA	NA	NA	NA	NA	NA		OpenSea	LAMA2;LAMA2	NM_001079823;NM_000426	TSS1500;TSS1500
cg04024799	0.168946	0.421556	7.91777	1.6613e-06	5.46623	0.000483568	0.701323	1	248903300	+	rs34754014	0.033379	NA	NA	NA	NA		OpenSea	LOC646627	NM_001085474	TSS200
cg16464007	-0.0952073	0.851626	-7.90999	1.68017e-06	5.46398	0.000486816	0.709291	3	188002729	+	NA	NA	NA	NA	NA	NA		OpenSea	LPP;LPP;LPP	NM_001167672;NM_001167671;NM_005578	5'UTR;5'UTR;5'UTR
cg01891260	-0.16499	0.765452	-7.91008	1.67994e-06	5.46112	0.000486816	0.709192	22	22597869	+	NA	NA	NA	NA	NA	NA		OpenSea	VPREB1	NM_007128	TSS1500
cg01454395	0.139479	0.622631	7.89585	1.71506e-06	5.4599	0.000492531	0.724021	17	72633031	+	NA	NA	NA	NA	NA	NA		OpenSea
cg07545925	-0.229979	0.761907	-7.9078	1.68552e-06	5.45681	0.000486939	0.711551	11	118214927	+	NA	NA	NA	NA	NA	NA		OpenSea	CD3G;CD3D;CD3D	NM_000073;NM_000732;NM_001040651	TSS200;TSS1500;TSS1500
cg18960324	-0.155432	0.729036	-7.90698	1.68752e-06	5.45563	0.000486939	0.712391	17	38705895	+	NA	NA	NA	NA	NA	NA		OpenSea
cg01572884	0.0515511	0.312393	7.90275	1.69794e-06	5.45406	0.000489278	0.716792	1	110610266	-	NA	NA	NA	NA	NA	NA	chr1:110610265-110613303	Island	ALX3	NM_006492	Body
cg03922423	0.171023	0.394953	7.90937	1.68168e-06	5.45037	0.000486872	0.709927	8	144408588	-	NA	NA	NA	NA	NA	NA		OpenSea	TOP1MT	NM_052963	Body
cg00701946	0.10531	0.791113	7.90791	1.68525e-06	5.44922	0.000486939	0.711435	2	54087200	+	NA	NA	NA	NA	NA	NA	chr2:54086776-54087266	Island	LOC100302652;GPR75	NM_001164165;NM_006794	TSS200;TSS200
cg19868934	0.101706	0.681184	7.90042	1.7037e-06	5.4484	0.000490603	0.719224	6	31729721	+	NA	NA	NA	NA	NA	NA		OpenSea	MSH5;MSH5;C6orf26;MSH5;MSH5	NM_172165;NM_025259;NM_001039651;NM_002441;NM_172166	Body;Body;TSS1500;Body;Body
cg16702362	0.193246	0.554473	7.87388	1.7708e-06	5.44619	0.000503741	0.747552	2	135078044	-	NA	NA	NA	NA	NA	NA		OpenSea	MGAT5	NM_002410	Body
cg08351131	0.234108	0.443745	7.9034	1.69634e-06	5.44454	0.00048915	0.716115	17	43242591	-	NA	NA	NA	NA	NA	NA	chr17:43238260-43239233	S_Shelf	HEXIM2	NM_144608	Body
cg26561681	0.361008	0.455538	7.89925	1.7066e-06	5.43919	0.000491102	0.720446	1	21376633	-	NA	NA	NA	NA	NA	NA		OpenSea	EIF4G3	NM_003760	5'UTR
cg18569623	0.168008	0.275884	7.88792	1.73496e-06	5.43858	0.000496947	0.73242	14	89631502	-	NA	NA	NA	NA	NA	NA	chr14:89628885-89629199	S_Shelf	FOXN3;FOXN3	NM_005197;NM_001085471	Body;Body
cg03584506	-0.108412	0.656529	-7.88856	1.73335e-06	5.43817	0.000496947	0.731742	11	39689828	+	NA	NA	NA	NA	NA	NA		OpenSea
cg09722826	-0.0706807	0.830232	-7.88085	1.7529e-06	5.43548	0.00049932	0.739992	16	50780248	+	NA	NA	NA	NA	NA	NA	chr16:50775625-50776629	S_Shelf	CYLD;CYLD;CYLD	NM_001042355;NM_001042412;NM_015247	5'UTR;5'UTR;5'UTR
cg16545743	0.117587	0.710454	7.89631	1.71391e-06	5.43478	0.000492531	0.723536	5	131396250	-	NA	NA	NA	NA	NA	NA		OpenSea	IL3	NM_000588	TSS200
cg03917473	-0.20214	0.682458	-7.88996	1.72982e-06	5.43338	0.000496432	0.730252	17	38764244	+	NA	NA	NA	NA	NA	NA		OpenSea
cg00541303	-0.128751	0.452031	-7.89803	1.70963e-06	5.43145	0.00049164	0.721728	1	208962374	+	NA	NA	NA	NA	NA	NA		OpenSea
cg08129129	-0.158939	0.728506	-7.88756	1.73587e-06	5.42546	0.000496947	0.732806	14	99714031	+	NA	NA	NA	NA	NA	NA	chr14:99711839-99713431	S_Shore	BCL11B;BCL11B	NM_022898;NM_138576	Body;Body
cg19348484	0.153476	0.232799	7.87013	1.7805e-06	5.42513	0.000503981	0.751645	15	91413236	+	NA	NA	NA	NA	NA	NA	chr15:91414311-91415427	N_Shore	FURIN	NM_002569	5'UTR
cg25430094	-0.0925509	0.181166	-7.86538	1.79286e-06	5.42487	0.000505075	0.756865	5	42423577	+	NA	NA	NA	NA	NA	NA	chr5:42423530-42423740	Island	GHR	NM_000163	TSS1500
cg26254045	-0.264661	0.371578	-7.8851	1.7421e-06	5.42426	0.000497439	0.735434	19	38886658	+	NA	NA	NA	NA	NA	NA	chr19:38885233-38885505	S_Shore	SPRED3	NM_001042522	Body
cg16874583	-0.109861	0.850478	-7.857	1.81493e-06	5.42355	0.000506663	0.766181	12	7781004	-	NA	NA	NA	NA	NA	NA	chr12:7781003-7781248	Island
cg12244275	0.134069	0.172122	7.8858	1.74032e-06	5.4233	0.000497439	0.734683	2	70355397	-	NA	NA	NA	NA	NA	NA	chr2:70351315-70351550	S_Shelf
cg11938672	-0.238792	0.603761	-7.86901	1.78342e-06	5.42312	0.000503981	0.752878	6	170055155	+	NA	NA	NA	NA	NA	NA		OpenSea	WDR27	NM_182552	Body
cg17033891	0.155617	0.267294	7.88738	1.73633e-06	5.4227	0.000496947	0.732997	3	159852976	-	NA	NA	NA	NA	NA	NA		OpenSea
cg08038629	0.163749	0.251796	7.88454	1.7435e-06	5.42107	0.000497439	0.736027	1	17751673	-	NA	NA	NA	NA	NA	NA		OpenSea	RCC2;RCC2	NM_018715;NM_001136204	Body;Body
cg02309725	-0.171416	0.809896	-7.88153	1.75117e-06	5.42085	0.000499166	0.739266	10	120454304	-	NA	NA	NA	NA	NA	NA		OpenSea	C10orf46	NM_153810	Body
cg09699830	-0.155232	0.789183	-7.87005	1.7807e-06	5.41998	0.000503981	0.751729	16	72516874	-	NA	NA	NA	NA	NA	NA		OpenSea
cg09668716	-0.0906331	0.871157	-7.85852	1.81091e-06	5.41708	0.000506663	0.764482	12	9760326	+	NA	NA	NA	NA	NA	NA		OpenSea	KLRB1	NM_002258	Body
cg13041244	-0.105218	0.682519	-7.87102	1.7782e-06	5.41573	0.000503981	0.750674	11	19284694	+	rs115221150	0.018679	NA	NA	NA	NA		OpenSea
cg03133198	0.0533918	0.750601	7.88437	1.74394e-06	5.41497	0.000497439	0.73621	19	11319550	+	NA	NA	NA	NA	NA	NA	chr19:11319444-11319753	Island	DOCK6	NM_020812	Body
cg25520249	0.0411352	0.116224	7.86446	1.79529e-06	5.41452	0.000505075	0.75789	19	41700269	+	NA	NA	NA	NA	NA	NA	chr19:41698743-41699325	S_Shore	CYP2S1	NM_030622	Body
cg00779476	-0.0831007	0.61756	-7.8587	1.81043e-06	5.41287	0.000506663	0.764282	6	32063726	-	rs17201609	0.020408	NA	NA	NA	NA	chr6:32063533-32065044	Island	TNXB	NM_019105	Body
cg11924638	-0.125017	0.786335	-7.87053	1.77946e-06	5.41285	0.000503981	0.751207	6	25408223	-	NA	NA	NA	NA	NA	NA		OpenSea	LRRC16A	NM_017640	Body
cg16976870	0.137825	0.232702	7.88486	1.7427e-06	5.41221	0.000497439	0.735689	8	144631524	-	rs112458675	0.013266	NA	NA	NA	NA	chr8:144631767-144631971	N_Shore
cg04005059	0.221431	0.38102	7.87642	1.76426e-06	5.41116	0.000502217	0.744788	2	23719838	-	NA	NA	NA	NA	NA	NA		OpenSea	KLHL29	NM_052920	5'UTR
cg14511156	0.131262	0.265956	7.861	1.80436e-06	5.41077	0.000505922	0.761717	19	54604124	-	NA	NA	NA	NA	NA	NA	chr19:54605985-54606590	N_Shore	OSCAR;OSCAR;OSCAR;OSCAR;OSCAR;OSCAR;OSCAR;OSCAR	NM_133168;NM_206818;NM_133169;NM_130771;NM_133169;NM_130771;NM_133168;NM_206818	5'UTR;5'UTR;5'UTR;1stExon;1stExon;5'UTR;1stExon;1stExon
cg27135113	0.118653	0.645987	7.86383	1.79692e-06	5.40972	0.000505075	0.758576	11	12307450	+	NA	NA	rs140729691	0.011	NA	NA		OpenSea	MICALCL	NM_032867	TSS1500
cg03438416	-0.109378	0.353129	-7.87168	1.77648e-06	5.40876	0.000503981	0.749946	8	30892387	+	NA	NA	NA	NA	NA	NA		OpenSea	PURG;WRN	NM_001015508;NM_000553	TSS1500;5'UTR
cg21100518	-0.196122	0.666608	-7.87028	1.7801e-06	5.40772	0.000503981	0.751478	6	29595002	+	rs56045105	0.048611	NA	NA	NA	NA	chr6:29595298-29595795	N_Shore	GABBR1;GABBR1;GABBR1	NM_021904;NM_021903;NM_001470	Body;Body;Body
cg21376136	-0.198908	0.283571	-7.86679	1.7892e-06	5.40598	0.000505075	0.755316	2	152830572	+	NA	NA	NA	NA	NA	NA		OpenSea	CACNB4;CACNB4;CACNB4;CACNB4	NM_000726;NM_001145798;NM_001005746;NM_001005747	Body;Body;Body;TSS200
cg14948822	-0.0488454	0.874795	-7.8501	1.83329e-06	5.40551	0.000509164	0.773929	2	27545006	+	NA	NA	NA	NA	NA	NA		OpenSea	MPV17	NM_002437	Body
cg04515200	0.189373	0.274061	7.86082	1.80484e-06	5.40304	0.000505922	0.761919	5	135415762	+	NA	NA	NA	NA	NA	NA	chr5:135416204-135416475	N_Shore
cg25642476	-0.186649	0.562659	-7.87167	1.7765e-06	5.40266	0.000503981	0.749956	6	29595011	+	rs56045105	0.048611	NA	NA	NA	NA	chr6:29595298-29595795	N_Shore	GABBR1;GABBR1;GABBR1	NM_021904;NM_021903;NM_001470	Body;Body;Body
cg00537820	0.142258	0.163262	7.86961	1.78185e-06	5.40117	0.000503981	0.752217	9	140346864	-	NA	NA	NA	NA	NA	NA	chr9:140347840-140348320	N_Shore	NELF;NELF;NELF;NELF	NM_001130969;NM_015537;NM_001130971;NM_001130970	Body;Body;Body;Body
cg09027133	-0.11011	0.740119	-7.85728	1.81418e-06	5.3996	0.000506663	0.765863	1	25945042	+	NA	NA	NA	NA	NA	NA	chr1:25942661-25943191	S_Shore	MAN1C1	NM_020379	Body
cg09109520	-0.235165	0.377955	-7.86492	1.79407e-06	5.39401	0.000505075	0.757376	16	57673258	-	NA	NA	NA	NA	NA	NA		OpenSea	GPR56;GPR56;GPR56;GPR56;GPR56;GPR56;GPR56;GPR56;GPR56	NM_001145773;NM_001145774;NM_005682;NM_001145771;NM_201525;NM_001145774;NM_201524;NM_001145772;NM_001145770	5'UTR;5'UTR;5'UTR;5'UTR;5'UTR;1stExon;5'UTR;5'UTR;5'UTR
cg23768117	0.0997209	0.182179	7.86494	1.79401e-06	5.39357	0.000505075	0.75735	17	79134486	+	NA	NA	NA	NA	NA	NA	chr17:79133094-79133348	S_Shore	AATK	NM_001080395	Body
cg03388575	-0.135569	0.449443	-7.86894	1.78359e-06	5.39244	0.000503981	0.752948	7	1765158	+	NA	NA	NA	NA	NA	NA		OpenSea	ELFN1	NM_001128636	5'UTR
cg24983189	-0.189239	0.705878	-7.86263	1.80008e-06	5.39094	0.000505595	0.759909	20	2855312	+	NA	NA	NA	NA	NA	NA	chr20:2852899-2854635	S_Shore	PTPRA;PTPRA	NM_002836;NM_080840	5'UTR;5'UTR
cg11977605	0.22351	0.370116	7.86578	1.79183e-06	5.39008	0.000505075	0.756426	4	1076247	+	NA	NA	NA	NA	NA	NA		OpenSea	RNF212;RNF212	NM_001131034;NM_194439	Body;Body
cg02844899	0.175229	0.372363	7.85809	1.81205e-06	5.38985	0.000506663	0.764964	2	47182345	-	rs6732744	0.017255	NA	NA	NA	NA		OpenSea	TTC7A	NM_020458	Body
cg08917117	-0.178633	0.745738	-7.85736	1.81398e-06	5.38486	0.000506663	0.765779	10	115059021	-	NA	NA	NA	NA	NA	NA		OpenSea
cg04109092	0.0994039	0.663986	7.85391	1.82312e-06	5.38262	0.000507676	0.769637	7	2647852	-	NA	NA	NA	NA	NA	NA	chr7:2645524-2645765	S_Shelf	IQCE;IQCE	NM_001100390;NM_152558	Body;Body
cg14793596	-0.196279	0.26367	-7.86379	1.79703e-06	5.38239	0.000505075	0.758623	1	1290092	-	NA	NA	NA	NA	NA	NA	chr1:1289707-1291126	Island	MXRA8	NM_032348	Body
cg05011265	-0.101673	0.803489	-7.85664	1.81588e-06	5.38014	0.000506663	0.766581	14	22958399	+	NA	NA	NA	NA	NA	NA		OpenSea
cg10535320	0.0748701	0.532557	7.85586	1.81793e-06	5.37916	0.000506901	0.767448	17	61908869	+	NA	NA	NA	NA	NA	NA	chr17:61904726-61905184	S_Shelf	PSMC5	NM_002805	Body
cg18062140	-0.174164	0.282412	-7.85052	1.83218e-06	5.37867	0.000509164	0.773461	20	55967678	+	NA	NA	NA	NA	NA	NA	chr20:55966212-55966964	S_Shore	RBM38;RBM38	NM_017495;NM_183425	Body;Body
cg03753385	0.102167	0.280452	7.85159	1.8293e-06	5.37719	0.000509062	0.772247	8	145579317	-	NA	NA	NA	NA	NA	NA	chr8:145577098-145578142	S_Shore	FBXL6;C8ORFK29;FBXL6	NM_012162;NR_015428;NM_024555	Body;TSS1500;Body
cg26640901	-0.107232	0.41073	-7.8548	1.82076e-06	5.37701	0.000507354	0.768641	10	104536035	+	NA	NA	NA	NA	NA	NA		OpenSea	C10orf26;C10orf26;C10orf26	NM_017787;NM_001083913;NM_017787	5'UTR;Body;1stExon
cg20683267	-0.225747	0.384382	-7.86185	1.80214e-06	5.37591	0.000505837	0.760779	5	3301621	-	rs114037801	0.026064	NA	NA	NA	NA	chr5:3305587-3306010	N_Shelf
cg02744249	0.168889	0.186158	7.85065	1.83181e-06	5.37226	0.000509164	0.773308	20	57582918	+	NA	NA	NA	NA	NA	NA	chr20:57581902-57582595	S_Shore	CTSZ	NM_001336	TSS1500
cg08640901	-0.11922	0.662059	-7.8458	1.84484e-06	5.36977	0.000511365	0.778808	3	48694454	+	NA	NA	NA	NA	NA	NA	chr3:48693118-48694768	Island	CELSR3	NM_001407	Body
cg24160371	-0.0731768	0.871859	-7.83981	1.86107e-06	5.36939	0.000514175	0.785659	5	107333404	+	NA	NA	NA	NA	NA	NA		OpenSea	FBXL17	NM_001163315	Body
cg03119829	-0.186057	0.398289	-7.84365	1.85064e-06	5.36833	0.000512155	0.781255	1	64170964	-	NA	NA	NA	NA	NA	NA		OpenSea
cg15677080	-0.112768	0.805567	-7.84884	1.83667e-06	5.36784	0.000509768	0.775358	7	1734117	+	NA	NA	NA	NA	NA	NA		OpenSea
cg17329534	0.180397	0.217162	7.84627	1.84358e-06	5.36718	0.000511351	0.778276	1	154980743	-	NA	NA	NA	NA	NA	NA		OpenSea	ZBTB7B	NM_015872	5'UTR
cg26280415	-0.039369	0.0783504	-7.82827	1.89273e-06	5.36683	0.000520536	0.799023	19	54662736	-	NA	NA	NA	NA	NA	NA	chr19:54663103-54663909	N_Shore	LENG1	NM_024316	Body
cg03577157	0.064393	0.195675	7.83037	1.88693e-06	5.36525	0.000519959	0.796577	5	80716263	+	NA	NA	NA	NA	NA	NA		OpenSea	RNU5E;SSBP2;RNU5D	NR_002754;NM_012446;NR_002755	Body;3'UTR;Body
cg26737640	-0.20255	0.216837	-7.8442	1.84915e-06	5.3584	0.000512155	0.780628	19	6587584	+	NA	NA	rs76696740	0.019114	rs76696740	0.019114	chr19:6590340-6591072	N_Shelf	CD70	NM_001252	Body
cg25792439	0.125151	0.709941	7.84295	1.85255e-06	5.35609	0.000512155	0.782061	17	78163268	-	NA	NA	NA	NA	NA	NA	chr17:78165077-78165293	N_Shore	CARD14;CARD14	NM_052819;NM_024110	Body;Body
cg01413632	0.107394	0.632061	7.83747	1.86743e-06	5.35608	0.000515595	0.788344	12	76078445	-	NA	NA	NA	NA	NA	NA		OpenSea
cg09037630	0.196163	0.274462	7.84314	1.85203e-06	5.35599	0.000512155	0.781841	6	31528239	-	NA	NA	NA	NA	NA	NA		OpenSea
ch.2.11889418R	0.182795	0.219722	7.83659	1.86985e-06	5.35378	0.000515925	0.789365	2	11971967	+	NA	NA	NA	NA	NA	NA		OpenSea
cg23855901	0.391602	0.622592	7.83526	1.87347e-06	5.35335	0.000516586	0.790893	2	3283997	+	NA	NA	NA	NA	NA	NA	chr2:3286324-3286530	N_Shelf	TSSC1	NM_003310	Body
cg02742555	0.104701	0.434326	7.80805	1.9496e-06	5.35327	0.000532707	0.823032	11	15200692	-	NA	NA	NA	NA	NA	NA		OpenSea	INSC;INSC	NM_001031853;NM_001042536	Body;Body
cg10566578	0.150945	0.629598	7.82964	1.88892e-06	5.35189	0.000520034	0.797417	12	121146593	-	NA	NA	NA	NA	NA	NA	chr12:121148239-121148853	N_Shore	UNC119B	NM_001080533	TSS1500
cg09016797	-0.155618	0.775197	-7.82937	1.88967e-06	5.3448	0.000520034	0.797733	7	155790956	+	NA	NA	NA	NA	NA	NA		OpenSea
cg14783891	0.0953705	0.250888	7.81797	1.92148e-06	5.34256	0.000527412	0.81116	1	27730060	-	NA	NA	NA	NA	NA	NA		OpenSea
cg16797972	-0.0737712	0.531893	-7.81926	1.91784e-06	5.34247	0.000526757	0.809625	3	89156071	+	NA	NA	NA	NA	NA	NA		OpenSea	EPHA3;EPHA3	NM_182644;NM_005233	TSS1500;TSS1500
cg07596065	0.0753918	0.553464	7.81065	1.94218e-06	5.34079	0.000531023	0.819899	22	50984393	-	rs77135372	0.018663	NA	NA	NA	NA	chr22:50984972-50988141	N_Shore
cg03606269	0.0746903	0.112958	7.80207	1.96675e-06	5.34042	0.000536351	0.830271	5	77779546	-	NA	NA	NA	NA	NA	NA		OpenSea
cg26181334	-0.0906334	0.564733	-7.80399	1.96124e-06	5.33823	0.000535193	0.827944	7	4832535	+	rs78049494	0.033852	NA	NA	NA	NA	chr7:4832111-4832481	S_Shore
cg20508508	0.123459	0.229137	7.81997	1.91584e-06	5.33235	0.000526549	0.808779	17	48473757	+	NA	NA	NA	NA	NA	NA	chr17:48474516-48475047	N_Shore	LRRC59	NM_018509	Body
cg26215406	0.0822729	0.123786	7.8142	1.93211e-06	5.33116	0.000529298	0.815649	3	182972625	-	NA	NA	NA	NA	NA	NA	chr3:182971429-182972635	Island	MCF2L2;B3GNT5	NM_015078;NM_032047	Body;5'UTR
cg27596415	-0.122935	0.276571	-7.81339	1.93441e-06	5.32812	0.000529585	0.81662	6	75440995	-	NA	NA	NA	NA	NA	NA		OpenSea
cg27664689	-0.204033	0.426971	-7.81706	1.92403e-06	5.32176	0.000527769	0.812236	2	152830665	+	NA	NA	NA	NA	NA	NA		OpenSea	CACNB4;CACNB4;CACNB4;CACNB4	NM_000726;NM_001145798;NM_001005746;NM_001005747	Body;Body;Body;TSS200
cg26265787	-0.0688465	0.587138	-7.8057	1.95631e-06	5.3209	0.000534193	0.825862	19	10491889	+	NA	NA	NA	NA	NA	NA	chr19:10491019-10491720	S_Shore	TYK2	NM_003331	TSS1500
cg15247625	-0.10551	0.829797	-7.81444	1.93143e-06	5.31939	0.000529298	0.815361	2	234774830	-	NA	NA	NA	NA	NA	NA	chr2:234776882-234777098	N_Shelf	MSL3L2	NM_001166217	Body
cg25857569	-0.2027	0.780355	-7.81163	1.9394e-06	5.31781	0.000530606	0.818724	3	160717237	-	rs11719452	0.034044	NA	NA	NA	NA		OpenSea	PPM1L	NM_139245	Body
cg07117012	0.0425554	0.134253	7.79416	1.98971e-06	5.31712	0.000539821	0.839962	12	50349522	-	NA	NA	NA	NA	NA	NA	chr12:50349079-50349525	Island	AQP2	NM_000486	3'UTR
cg07799277	0.21128	0.291842	7.79974	1.9735e-06	5.31125	0.000537497	0.83312	5	98368443	+	NA	NA	NA	NA	NA	NA		OpenSea
cg07598385	0.147241	0.272779	7.7999	1.97302e-06	5.30745	0.000537497	0.832918	16	88566483	-	NA	NA	NA	NA	NA	NA	chr16:88569267-88569491	N_Shelf	ZFPM1	NM_153813	Body
cg10794550	-0.10766	0.149872	-7.79439	1.98903e-06	5.30626	0.000539821	0.839675	19	36504952	+	NA	NA	NA	NA	NA	NA	chr19:36505200-36505481	N_Shore	ALKBH6;ALKBH6	NM_032878;NM_198867	Body;Body
cg02690013	-0.142508	0.661068	-7.78748	2.00931e-06	5.29723	0.000542248	0.848238	8	1650309	-	NA	NA	rs118119686	0.015191	NA	NA	chr8:1649439-1649759	S_Shore	DLGAP2	NM_004745	3'UTR
cg15040720	0.10309	0.480128	7.79791	1.97879e-06	5.2964	0.00053859	0.835353	17	27889908	+	NA	NA	NA	NA	NA	NA	chr17:27893086-27896078	N_Shelf	ABHD15	NM_198147	Body
cg20176098	0.167406	0.498968	7.79666	1.98242e-06	5.29613	0.000538994	0.836887	3	177877649	-	NA	NA	NA	NA	NA	NA		OpenSea
cg16173191	-0.0907178	0.385156	-7.76987	2.06196e-06	5.29293	0.000549416	0.870467	4	82135607	+	NA	NA	NA	NA	NA	NA	chr4:82135888-82136535	N_Shore
cg02125365	-0.183944	0.578869	-7.78631	2.01276e-06	5.29137	0.00054259	0.849696	5	78813058	-	NA	NA	NA	NA	NA	NA	chr5:78809347-78810468	S_Shelf
cg07789940	0.0895983	0.736511	7.79333	1.99214e-06	5.29121	0.000540054	0.840989	16	1609393	+	NA	NA	NA	NA	NA	NA		OpenSea	IFT140	NM_014714	Body
cg15687600	0.175899	0.18335	7.792	1.996e-06	5.29106	0.000540054	0.842621	1	59280952	-	NA	NA	NA	NA	NA	NA	chr1:59280951-59281194	Island
cg21841620	-0.177992	0.655579	-7.79652	1.98282e-06	5.29003	0.000538994	0.837057	7	127031314	+	NA	NA	NA	NA	NA	NA	chr7:127031854-127033084	N_Shore	ZNF800	NM_176814	Body
cg13868473	-0.178346	0.80575	-7.79476	1.98796e-06	5.28921	0.000539821	0.839226	7	2105385	+	NA	NA	NA	NA	NA	NA	chr7:2107080-2107381	N_Shore	MAD1L1;MAD1L1;MAD1L1	NM_003550;NM_001013837;NM_001013836	Body;Body;Body
cg06508085	-0.109146	0.794	-7.78001	2.03145e-06	5.28713	0.000544994	0.857583	11	45950696	+	NA	NA	NA	NA	NA	NA		OpenSea
cg02020350	-0.0348334	0.810906	-7.78584	2.01415e-06	5.28618	0.000542618	0.850282	19	52255413	-	NA	NA	NA	NA	NA	NA		OpenSea	FPR1	NM_002029	TSS1500
cg12315391	-0.0891225	0.125168	-7.76341	2.08163e-06	5.28491	0.000552686	0.87877	3	157815145	-	NA	NA	NA	NA	NA	NA	chr3:157815581-157816095	N_Shore	SHOX2;SHOX2;SHOX2	NM_003030;NM_001163678;NM_006884	3'UTR;3'UTR;3'UTR
cg27423627	-0.197839	0.709974	-7.79226	1.99527e-06	5.28431	0.000540054	0.842309	3	69299355	-	NA	NA	NA	NA	NA	NA		OpenSea	FRMD4B	NM_015123	Body
cg04207142	-0.100751	0.385887	-7.78745	2.00939e-06	5.28418	0.000542248	0.848272	8	86089106	-	NA	NA	NA	NA	NA	NA	chr8:86089201-86090287	N_Shore	E2F5;E2F5	NM_001951;NM_001083588	TSS1500;TSS1500
cg18998911	0.139914	0.175182	7.77787	2.03787e-06	5.28356	0.000545872	0.860294	3	111718245	-	NA	NA	NA	NA	NA	NA		OpenSea	TAGLN3;TAGLN3;TAGLN3;TAGLN3	NM_001008273;NM_001008272;NM_001008273;NM_013259	1stExon;5'UTR;5'UTR;5'UTR
cg14771451	-0.0741067	0.745019	-7.7753	2.04558e-06	5.28189	0.000546896	0.863548	22	18508298	-	NA	NA	NA	NA	NA	NA	chr22:18506419-18507412	S_Shore	MICAL3;MICAL3;MICAL3	NM_001136004;NM_015241;NM_001122731	TSS1500;TSS1500;TSS1500
cg04386614	-0.129183	0.486901	-7.79218	1.9955e-06	5.28158	0.000540054	0.842408	7	126364460	+	NA	NA	NA	NA	NA	NA		OpenSea	GRM8;GRM8;GRM8	NM_001127323;NR_028041;NM_000845	Body;Body;Body
cg16745604	0.173647	0.252193	7.7897	2.00277e-06	5.28082	0.000541279	0.845477	2	202047459	+	NA	NA	NA	NA	NA	NA		OpenSea	CASP10;CASP10;CASP10	NM_032977;NM_001230;NM_032974	TSS200;TSS200;TSS200
cg20168849	0.108395	0.607447	7.77983	2.03201e-06	5.28052	0.000544994	0.857821	3	188995030	-	NA	NA	NA	NA	NA	NA		OpenSea	TPRG1	NM_198485	Body
cg04891836	-0.15562	0.630535	-7.78114	2.02808e-06	5.28011	0.000544819	0.856163	19	6670390	-	NA	NA	NA	NA	NA	NA		OpenSea	TNFSF14;TNFSF14;TNFSF14;TNFSF14	NM_003807;NM_172014;NM_003807;NM_172014	1stExon;5'UTR;5'UTR;1stExon
cg19911801	-0.136636	0.783054	-7.76959	2.06281e-06	5.27902	0.000549416	0.870825	1	2435632	+	NA	NA	NA	NA	NA	NA	chr1:2435554-2435828	Island	PLCH2	NM_014638	Body
cg07369374	-0.18218	0.678678	-7.78469	2.01753e-06	5.279	0.000543182	0.85171	6	40359130	-	NA	NA	NA	NA	NA	NA	chr6:40359770-40360438	N_Shore
cg00771722	0.123251	0.573172	7.78717	2.01021e-06	5.27775	0.000542248	0.848618	5	131396253	-	NA	NA	NA	NA	NA	NA		OpenSea	IL3	NM_000588	TSS200
cg25244921	0.132058	0.639632	7.78153	2.02694e-06	5.27761	0.000544819	0.855681	15	65342634	-	NA	NA	NA	NA	NA	NA		OpenSea	OSTBETA	NM_178859	Body
cg24343310	0.128113	0.279576	7.79168	1.99696e-06	5.27529	0.000540054	0.843024	11	57249947	-	NA	NA	NA	NA	NA	NA	chr11:57249946-57250848	Island
cg07176692	-0.24511	0.602689	-7.78091	2.02878e-06	5.2729	0.000544819	0.856456	1	113500329	+	NA	NA	NA	NA	NA	NA	chr1:113498366-113499312	S_Shore	SLC16A1	NM_003051	TSS1500
cg24026619	0.135731	0.231953	7.77844	2.03614e-06	5.27207	0.000545755	0.859565	14	59027109	-	NA	NA	NA	NA	NA	NA		OpenSea
cg14208102	0.189231	0.229786	7.7815	2.02701e-06	5.26833	0.000544819	0.85571	3	48507165	-	NA	NA	NA	NA	NA	NA		OpenSea	TREX1;TREX1	NM_016381;NM_033629	TSS200;TSS200
cg25922624	-0.171568	0.645382	-7.77386	2.04989e-06	5.26784	0.000547235	0.865367	4	154075471	-	NA	NA	NA	NA	NA	NA	chr4:154074383-154075045	S_Shore	TRIM2	NM_001130067	5'UTR
cg18877737	-0.158	0.653015	-7.77677	2.04116e-06	5.26328	0.000546407	0.861683	12	86267881	-	NA	NA	NA	NA	NA	NA		OpenSea	NTS	NM_006183	TSS200
cg23418219	0.0808534	0.407632	7.77598	2.04351e-06	5.26299	0.000546691	0.862678	7	28338684	+	NA	NA	NA	NA	NA	NA		OpenSea	CREB5	NM_182899	TSS1500
cg23351327	0.193884	0.649547	7.76235	2.08488e-06	5.26255	0.0005532	0.88014	7	151433178	+	NA	NA	NA	NA	NA	NA		OpenSea	PRKAG2;PRKAG2	NM_016203;NM_001040633	Body;Body
cg27225130	-0.129659	0.732392	-7.77372	2.05033e-06	5.2612	0.000547235	0.865556	1	208218009	+	NA	NA	NA	NA	NA	NA		OpenSea	PLXNA2	NM_025179	Body
cg18659867	0.127709	0.283357	7.77168	2.05647e-06	5.25776	0.000548419	0.868147	10	80007739	-	NA	NA	NA	NA	NA	NA		OpenSea
cg21992696	0.165549	0.293074	7.76634	2.07268e-06	5.25718	0.000551348	0.87499	2	9125026	-	NA	NA	NA	NA	NA	NA		OpenSea	MBOAT2	NM_138799	Body
cg16988970	-0.118486	0.498154	-7.77358	2.05073e-06	5.2529	0.000547235	0.865726	17	42248062	-	NA	NA	NA	NA	NA	NA		OpenSea	ASB16	NM_080863	TSS200
cg04876500	-0.139135	0.772285	-7.76497	2.07685e-06	5.24745	0.000551763	0.876752	10	131367623	+	NA	NA	NA	NA	NA	NA		OpenSea	MGMT	NM_002412	Body
cg06357908	-0.123488	0.833793	-7.76562	2.07488e-06	5.24574	0.000551586	0.875918	1	192548609	+	NA	NA	NA	NA	NA	NA		OpenSea	RGS1	NM_002922	3'UTR
cg17210837	-0.229839	0.628998	-7.75225	2.11609e-06	5.24573	0.000558321	0.893314	5	35954233	+	NA	NA	NA	NA	NA	NA		OpenSea	UGT3A1	NM_152404	3'UTR
cg09436375	0.14266	0.267742	7.75656	2.10271e-06	5.24537	0.000556879	0.887666	6	42928200	-	NA	NA	NA	NA	NA	NA	chr6:42928218-42928810	N_Shore	GNMT	NM_018960	TSS1500
cg02834280	0.068778	0.78618	7.76679	2.0713e-06	5.2452	0.000551329	0.874408	2	9253005	-	NA	NA	NA	NA	NA	NA		OpenSea
cg12417466	-0.144363	0.835946	-7.76125	2.08825e-06	5.2436	0.000553746	0.881563	3	35683819	+	NA	NA	NA	NA	NA	NA	chr3:35680509-35681628	S_Shelf	ARPP-21	NM_016300	TSS200
cg01560422	-0.0853435	0.834774	-7.74764	2.13052e-06	5.2435	0.00056003	0.899409	9	15509362	-	rs116120045	0.010426	NA	NA	NA	NA	chr9:15510176-15511338	N_Shore	PSIP1;PSIP1;PSIP1	NM_033222;NM_021144;NM_001128217	Body;Body;Body
cg02705918	-0.14575	0.410379	-7.74527	2.13795e-06	5.24082	0.000560935	0.902544	12	114087236	-	NA	NA	NA	NA	NA	NA		OpenSea
cg11143485	0.134205	0.240199	7.75564	2.10556e-06	5.23759	0.000557286	0.888871	15	101499700	+	NA	NA	NA	NA	NA	NA		OpenSea	LRRK1	NM_024652	Body
cg10192797	-0.0743097	0.772512	-7.74058	2.15279e-06	5.23568	0.00056273	0.908809	16	10678655	-	rs111429789	0.043458	NA	NA	NA	NA	chr16:10673880-10674735	S_Shelf
cg07740599	0.307712	0.704451	7.74786	2.12982e-06	5.23401	0.00056003	0.899112	16	524857	-	NA	NA	NA	NA	NA	NA		OpenSea	RAB11FIP3;RAB11FIP3;RAB11FIP3	NM_001142272;NM_014700;NM_001142272	1stExon;Body;5'UTR
cg13811936	0.209735	0.278462	7.74949	2.12473e-06	5.23245	0.00055942	0.896963	9	141017001	+	NA	NA	NA	NA	NA	NA	chr9:141014643-141014870	S_Shelf	CACNA1B	NM_000718	3'UTR
cg21642988	-0.153171	0.802719	-7.75414	2.11023e-06	5.23179	0.000557784	0.890842	15	78558406	-	NA	NA	NA	NA	NA	NA	chr15:78556405-78557542	S_Shore	DNAJA4;DNAJA4;DNAJA4	NM_001130183;NM_018602;NM_001130182	TSS200;Body;Body
cg02919564	0.0701415	0.118232	7.74183	2.14883e-06	5.23149	0.00056273	0.907135	6	47210376	+	NA	NA	NA	NA	NA	NA		OpenSea	TNFRSF21	NM_014452	Body
cg00786084	-0.169938	0.735221	-7.74989	2.12347e-06	5.22854	0.00055942	0.896431	3	45942460	+	NA	NA	NA	NA	NA	NA		OpenSea	CCR9;CCR9	NM_031200;NM_006641	Body;Body
cg09666573	0.150596	0.249261	7.75264	2.11488e-06	5.22734	0.000558321	0.892807	3	11267627	+	NA	NA	NA	NA	NA	NA		OpenSea	HRH1;HRH1;HRH1	NM_001098213;NM_001098211;NM_001098212	5'UTR;TSS200;5'UTR
cg26838949	0.0985206	0.167342	7.72347	2.20779e-06	5.22704	0.000570747	0.932029	1	200985069	-	rs12121970	0.04202	NA	NA	NA	NA		OpenSea	KIF21B	NM_017596	Body
cg09814029	-0.177847	0.777023	-7.75788	2.09865e-06	5.22654	0.000556153	0.885952	1	39212920	-	NA	NA	NA	NA	NA	NA		OpenSea
cg20832875	-0.24118	0.71407	-7.75123	2.11929e-06	5.22476	0.000558818	0.894667	17	74709662	-	NA	NA	NA	NA	NA	NA	chr17:74706465-74707067	S_Shelf	JMJD6	NM_001081461	3'UTR
cg16165748	-0.138681	0.579234	-7.74181	2.14888e-06	5.22476	0.00056273	0.907157	11	65030448	-	NA	NA	NA	NA	NA	NA	chr11:65029040-65029926	S_Shore	POLA2	NM_002689	Body
cg18912103	0.152723	0.605133	7.75376	2.11141e-06	5.22472	0.000557784	0.891339	4	2944692	+	NA	NA	NA	NA	NA	NA		OpenSea	C4orf10;NOP14	NR_015453;NM_003703	Body;Body
cg02283238	-0.128344	0.713198	-7.72057	2.21728e-06	5.22431	0.000571797	0.936032	5	118691126	+	NA	NA	NA	NA	NA	NA	chr5:118691401-118691759	N_Shore	TNFAIP8;TNFAIP8	NM_001077654;NM_014350	Body;TSS1500
cg23024158	-0.202545	0.535758	-7.75515	2.10709e-06	5.22207	0.000557342	0.889518	10	78011952	-	NA	NA	NA	NA	NA	NA		OpenSea	C10orf11	NM_032024	Body
cg15909132	-0.288963	0.600677	-7.74922	2.12555e-06	5.22072	0.00055942	0.89731	17	42431109	+	NA	NA	NA	NA	NA	NA	chr17:42431092-42432555	Island	FAM171A2	NM_198475	Body
cg20267828	-0.240287	0.71546	-7.74128	2.15055e-06	5.21937	0.00056273	0.907864	6	128222390	+	NA	NA	NA	NA	NA	NA		OpenSea	THEMIS;THEMIS;THEMIS	NM_001164687;NM_001010923;NM_001164685	5'UTR;TSS200;TSS200
cg07503630	-0.183414	0.404566	-7.73124	2.18264e-06	5.21797	0.000566791	0.921409	2	233351564	-	NA	NA	NA	NA	NA	NA	chr2:233350278-233352974	Island	ECEL1	NM_004826	5'UTR
cg09421083	-0.153106	0.510847	-7.74012	2.15426e-06	5.21532	0.000562766	0.909429	10	134358535	-	NA	NA	NA	NA	NA	NA	chr10:134359533-134359780	N_Shore	INPP5A	NM_005539	Body
cg07899411	-0.161474	0.800928	-7.73855	2.15924e-06	5.21434	0.000563486	0.911533	12	123604434	+	NA	NA	NA	NA	NA	NA		OpenSea
cg01068808	0.232631	0.519153	7.73302	2.17691e-06	5.21378	0.00056645	0.918992	1	184007101	-	NA	NA	NA	NA	NA	NA	chr1:184005359-184006766	S_Shore	GLT25D2	NM_015101	TSS1500
cg04077692	-0.120543	0.83729	-7.73737	2.16301e-06	5.21348	0.000564003	0.913122	1	243570771	+	NA	NA	NA	NA	NA	NA		OpenSea	SDCCAG8	NM_006642	Body
cg21484940	0.153446	0.442197	7.7456	2.13693e-06	5.21303	0.000560935	0.902112	7	48129992	-	NA	NA	NA	NA	NA	NA	chr7:48128046-48128499	S_Shore	UPP1;UPP1	NM_181597;NM_003364	5'UTR;5'UTR
ch.4.1172045R	-0.0692593	0.132826	-7.71648	2.23069e-06	5.21153	0.000574203	0.941693	4	57343548	+	NA	NA	NA	NA	NA	NA		OpenSea	SRP72	NM_006947	Body
cg27343684	0.138075	0.246068	7.74629	2.13474e-06	5.21097	0.000560789	0.901187	6	52775252	-	NA	NA	NA	NA	NA	NA		OpenSea	GSTA3	NM_000847	TSS1500
cg14683125	0.0465947	0.11094	7.74096	2.15159e-06	5.20968	0.00056273	0.908303	8	126441383	+	NA	NA	NA	NA	NA	NA	chr8:126441471-126443552	N_Shore	TRIB1	NM_025195	TSS1500
cg01289206	0.0993871	0.214679	7.73595	2.16754e-06	5.20881	0.000564487	0.915034	11	1772721	-	NA	NA	NA	NA	NA	NA	chr11:1774588-1775040	N_Shore	HCCA2	NM_053005	Body
cg00146864	-0.123933	0.653352	-7.74297	2.14522e-06	5.20619	0.000562491	0.905611	17	43392332	-	NA	NA	NA	NA	NA	NA	chr17:43393891-43394938	N_Shore	MAP3K14	NM_003954	5'UTR
cg24484352	0.0718919	0.26039	7.73841	2.15969e-06	5.20607	0.000563486	0.911721	17	42015961	-	NA	NA	NA	NA	NA	NA	chr17:42015843-42016069	Island
cg15403283	-0.05251	0.883625	-7.72743	2.19494e-06	5.2049	0.000569316	0.926603	14	65233334	+	NA	NA	NA	NA	NA	NA		OpenSea	SPTB;SPTB	NM_000347;NM_001024858	3'UTR;Body
cg13461622	-0.260032	0.708193	-7.73194	2.18039e-06	5.20488	0.000566785	0.920459	1	25291385	-	NA	NA	NA	NA	NA	NA		OpenSea	RUNX3;RUNX3	NM_001031680;NM_001031680	1stExon;5'UTR
cg00830420	-0.092125	0.377822	-7.72553	2.20109e-06	5.20414	0.000570061	0.929199	12	5758014	-	NA	NA	NA	NA	NA	NA		OpenSea	ANO2	NM_020373	Body
cg09160359	-0.080544	0.834314	-7.73618	2.1668e-06	5.20209	0.000564487	0.914722	15	81294865	+	rs34802477	0.019991	NA	NA	NA	NA	chr15:81292793-81295609	Island	MESDC1	NM_022566	1stExon
cg18960620	0.0581264	0.0875318	7.72282	2.20993e-06	5.20038	0.000570832	0.93293	12	122067403	-	NA	NA	NA	NA	NA	NA	chr12:122064176-122065142	S_Shelf	ORAI1	NM_032790	Body
cg09365147	0.243223	0.438063	7.72725	2.19552e-06	5.19995	0.000569316	0.926847	6	111738477	+	NA	NA	NA	NA	NA	NA		OpenSea	REV3L	NM_002912	Body
cg09826895	-0.203716	0.677702	-7.73276	2.17776e-06	5.19923	0.00056645	0.919348	1	111744309	+	rs148342016	0.0101	NA	NA	NA	NA	chr1:111746337-111747303	N_Shelf	DENND2D	NM_024901	TSS1500
cg10438282	-0.0481745	0.806217	-7.71964	2.22031e-06	5.19832	0.00057223	0.937313	15	79471586	+	NA	NA	NA	NA	NA	NA		OpenSea
cg11252310	-0.107228	0.844958	-7.72461	2.20407e-06	5.19825	0.000570133	0.930457	11	126329507	-	NA	NA	NA	NA	NA	NA		OpenSea	KIRREL3;KIRREL3	NM_001161707;NM_032531	Body;Body
cg21929761	-0.116465	0.621077	-7.7311	2.18309e-06	5.19585	0.000566791	0.921602	1	32250675	+	NA	NA	NA	NA	NA	NA	chr1:32254004-32254353	N_Shelf
cg16412772	0.0748055	0.254804	7.70381	2.27285e-06	5.1927	0.000582569	0.959492	8	65500144	+	NA	NA	NA	NA	NA	NA	chr8:65499748-65500145	Island
cg19759481	-0.148966	0.790674	-7.72592	2.19982e-06	5.19023	0.000570061	0.928662	7	27183401	-	NA	NA	NA	NA	NA	NA	chr7:27182613-27185562	Island	HOXA5	NM_019102	TSS200
cg11610626	-0.208739	0.621536	-7.72254	2.21083e-06	5.18732	0.000570832	0.93331	6	128222053	+	NA	NA	NA	NA	NA	NA		OpenSea	THEMIS;THEMIS;THEMIS	NM_001164687;NM_001010923;NM_001164685	5'UTR;1stExon;1stExon
cg23409168	-0.0722029	0.763178	-7.71359	2.24023e-06	5.18604	0.000576296	0.945721	8	117101690	-	NA	NA	NA	NA	NA	NA		OpenSea
cg06536614	0.192024	0.49615	7.6917	2.31391e-06	5.18587	0.000590228	0.976827	5	135416381	+	NA	NA	NA	NA	NA	NA	chr5:135416204-135416475	Island	MIR886	NR_030583	TSS200
cg19410609	0.238366	0.254063	7.72475	2.20363e-06	5.1858	0.000570133	0.93027	2	31541350	-	NA	NA	NA	NA	NA	NA		OpenSea
cg20386303	-0.194989	0.683858	-7.71921	2.22171e-06	5.18328	0.00057224	0.937902	2	238350541	+	NA	NA	NA	NA	NA	NA		OpenSea
cg09370867	0.174631	0.505809	7.71311	2.24183e-06	5.18311	0.000576296	0.946398	1	27961680	+	NA	NA	NA	NA	NA	NA	chr1:27961559-27961810	Island	FGR;FGR	NM_005248;NM_005248	1stExon;5'UTR
cg15164194	0.181176	0.307228	7.72118	2.21526e-06	5.18277	0.000571626	0.93518	10	49892930	-	NA	NA	NA	NA	NA	NA		OpenSea	WDFY4	NM_020945	TSS1500
cg16312968	0.210406	0.288123	7.70589	2.26585e-06	5.18099	0.000581483	0.956539	6	6900945	-	NA	NA	NA	NA	NA	NA		OpenSea
cg07537443	-0.17223	0.715219	-7.71278	2.24291e-06	5.17752	0.000576296	0.946854	17	47572132	-	NA	NA	NA	NA	NA	NA	chr17:47572345-47575316	N_Shore	NGFR	NM_002507	TSS1500
cg11123644	0.264745	0.329145	7.70046	2.28414e-06	5.17001	0.000585108	0.964258	2	219597614	+	NA	NA	NA	NA	NA	NA		OpenSea	TTLL4	NM_014640	5'UTR
cg17298543	-0.198882	0.790034	-7.70412	2.27178e-06	5.16565	0.000582569	0.959043	7	79802016	-	NA	NA	NA	NA	NA	NA		OpenSea	GNAI1	NM_002069	Body
cg23466418	-0.0644236	0.208971	-7.70734	2.26101e-06	5.16047	0.000580593	0.954494	7	155255791	-	NA	NA	NA	NA	NA	NA	chr7:155255098-155255311	S_Shore	EN2	NM_001427	3'UTR
cg15055553	-0.0785269	0.836712	-7.67542	2.37039e-06	5.15434	0.000598133	1	12	1697406	-	NA	NA	NA	NA	NA	NA		OpenSea	FBXL14	NM_152441	Body
cg04850148	-0.38524	0.585184	-7.69439	2.30473e-06	5.15349	0.000588596	0.972949	17	34539744	+	NA	NA	NA	NA	NA	NA		OpenSea	CCL4L2;CCL4L1	NM_207007;NM_001001435	Body;Body
cg06774445	0.145674	0.640095	7.69822	2.2917e-06	5.15283	0.000586676	0.967449	1	36793290	+	NA	NA	NA	NA	NA	NA	chr1:36786500-36789402	S_Shelf
cg04899715	0.14215	0.799795	7.68432	2.33932e-06	5.1521	0.000594195	0.987552	8	23609424	-	NA	NA	NA	NA	NA	NA		OpenSea
cg01441777	0.167371	0.401104	7.696	2.29923e-06	5.152	0.000587548	0.97063	22	38714416	-	NA	NA	NA	NA	NA	NA	chr22:38712684-38713333	S_Shore	CSNK1E;CSNK1E	NM_001894;NM_152221	TSS1500;TSS1500
cg21442182	-0.0716238	0.854137	-7.69322	2.3087e-06	5.15115	0.000589255	0.974627	13	31446420	-	NA	NA	NA	NA	NA	NA		OpenSea
cg16265553	-0.169702	0.793347	-7.69751	2.29413e-06	5.1448	0.000586676	0.968474	1	226911669	-	NA	NA	NA	NA	NA	NA		OpenSea	ITPKB	NM_002221	Body
cg22712955	-0.210881	0.775461	-7.68664	2.33133e-06	5.14431	0.000592878	0.984178	1	144935409	-	NA	NA	NA	NA	NA	NA	chr1:144931339-144932626	S_Shelf	PDE4DIP;PDE4DIP	NM_001002812;NM_014644	Body;Body
cg24550933	0.100499	0.672883	7.69742	2.29443e-06	5.14306	0.000586676	0.968603	1	111932556	-	NA	NA	NA	NA	NA	NA		OpenSea	LOC441897	NR_029429	TSS200
cg23730027	-0.158669	0.459976	-7.68841	2.32521e-06	5.14225	0.000592037	0.981597	3	57995180	-	NA	NA	NA	NA	NA	NA	chr3:57994921-57995218	Island	FLNB;FLNB;FLNB;FLNB	NM_001164319;NM_001164317;NM_001164318;NM_001457	Body;Body;Body;Body
cg21671607	0.164869	0.215706	7.67541	2.37041e-06	5.14123	0.000598133	1	11	36616015	-	NA	NA	NA	NA	NA	NA		OpenSea	RAG2;C11orf74	NM_000536;NM_138787	5'UTR;TSS200
cg15046062	0.23791	0.450658	7.68292	2.34419e-06	5.13932	0.000594717	0.989608	8	38831857	+	NA	NA	NA	NA	NA	NA	chr8:38831592-38832353	Island	HTRA4	NM_153692	1stExon
cg26785346	0.196601	0.231524	7.68707	2.32983e-06	5.13931	0.000592856	0.983547	4	186732936	-	rs35656124	0.031963	NA	NA	NA	NA		OpenSea	SORBS2;SORBS2;SORBS2;SORBS2;SORBS2;SORBS2;SORBS2	NM_003603;NM_021069;NM_001145670;NM_001145670;NM_001145671;NM_003603;NM_001145672	5'UTR;5'UTR;5'UTR;1stExon;TSS1500;1stExon;TSS1500
cg15852312	0.0891575	0.0951197	7.6845	2.3387e-06	5.13925	0.000594195	0.987293	14	103673875	-	rs142237503	0.0183	NA	NA	NA	NA	chr14:103673773-103674343	Island
cg01157146	0.0756374	0.491216	7.67911	2.35744e-06	5.13745	0.000596286	0.995201	21	42877638	-	NA	NA	NA	NA	NA	NA	chr21:42878751-42880674	N_Shore	TMPRSS2;TMPRSS2	NM_001135099;NM_005656	Body;5'UTR
cg13721589	-0.0552227	0.935943	-7.68363	2.34171e-06	5.13339	0.000594445	0.988562	17	17716006	+	NA	NA	NA	NA	NA	NA	chr17:17715696-17716219	Island	SREBF1;SREBF1	NM_004176;NM_001005291	Body;Body
cg12401918	0.13222	0.228283	7.67925	2.35696e-06	5.13114	0.000596286	0.995002	6	32164723	+	NA	NA	NA	NA	NA	NA	chr6:32163292-32164383	S_Shore	GPSM3;NOTCH4	NM_022107;NM_004557	TSS1500;Body
cg20482280	0.0924157	0.692058	7.69051	2.31801e-06	5.12986	0.000590916	0.978557	14	105936300	+	NA	NA	NA	NA	NA	NA	chr14:105936264-105936558	Island	MTA1	NM_004689	Body
cg11854227	0.126198	0.243439	7.68004	2.35421e-06	5.12978	0.000596185	0.993841	3	121714109	+	NA	NA	NA	NA	NA	NA	chr3:121712057-121712305	S_Shore	ILDR1	NM_175924	Body
cg12586150	0.291369	0.380119	7.69006	2.31952e-06	5.12823	0.000590944	0.979195	6	2840792	+	NA	NA	NA	NA	NA	NA	chr6:2841810-2842273	N_Shore	SERPINB1	NM_030666	Body
cg04545079	-0.123925	0.791303	-7.68116	2.35031e-06	5.12819	0.000595828	0.992194	16	67599924	-	NA	NA	NA	NA	NA	NA	chr16:67595868-67597554	S_Shelf	CTCF	NM_006565	5'UTR
cg02924234	-0.0780159	0.754224	-7.67399	2.37541e-06	5.12607	0.000598362	1	2	420061	-	rs116747770	0.027802	NA	NA	NA	NA	chr2:420051-421142	Island
cg11792671	-0.206968	0.336224	-7.67101	2.38592e-06	5.12471	0.000600611	1	2	240751167	+	NA	NA	NA	NA	NA	NA		OpenSea
cg02304814	0.0617959	0.252138	7.67544	2.3703e-06	5.12448	0.000598133	1	6	42946709	+	NA	NA	NA	NA	NA	NA	chr6:42946310-42947127	Island	PEX6	NM_000287	1stExon
cg13296238	0.0828014	0.566001	7.67837	2.36002e-06	5.12143	0.000596582	0.996291	3	127323965	+	rs17538474	0.010998	NA	NA	NA	NA	chr3:127323457-127324038	Island	MCM2	NM_004526	Body
cg18866792	-0.0731855	0.794486	-7.67428	2.37437e-06	5.12033	0.000598362	1	2	217152056	+	NA	NA	NA	NA	NA	NA		OpenSea	MARCH4	NM_020814	Body
cg07186576	0.119826	0.451682	7.68085	2.35139e-06	5.11844	0.000595828	0.99265	10	31072771	+	NA	NA	NA	NA	NA	NA	chr10:31073835-31074433	N_Shore
cg27547954	0.0430991	0.073644	7.66628	2.4027e-06	5.11743	0.000603821	1	1	76081962	+	NA	NA	NA	NA	NA	NA	chr1:76081378-76082365	Island
cg14906690	-0.0826543	0.775528	-7.67394	2.37557e-06	5.11402	0.000598362	1	10	76573506	+	NA	NA	NA	NA	NA	NA	chr10:76573195-76573507	Island
cg21830368	-0.109521	0.683353	-7.66638	2.40235e-06	5.11024	0.000603821	1	17	75373327	-	NA	NA	NA	NA	NA	NA	chr17:75368688-75370506	S_Shelf	SEPT9;SEPT9;SEPT9;SEPT9;SEPT9	NM_001113494;NM_001113492;NM_001113493;NM_001113491;NM_006640	5'UTR;5'UTR;Body;Body;Body
cg12756527	-0.133459	0.793685	-7.64551	2.4779e-06	5.10761	0.000616779	1	10	11284548	-	NA	NA	NA	NA	NA	NA		OpenSea	CUGBP2;CUGBP2;CUGBP2;CUGBP2	NM_001025076;NM_006561;NM_001025077;NM_001083591	Body;Body;Body;Body
cg22792910	0.167721	0.319031	7.65935	2.42753e-06	5.10728	0.000608184	1	2	70009351	-	NA	NA	NA	NA	NA	NA		OpenSea	ANXA4	NM_001153	Body
cg10316525	0.0773346	0.850476	7.65548	2.4415e-06	5.1052	0.000610959	1	15	40572137	+	NA	NA	NA	NA	NA	NA	chr15:40572078-40572758	Island
cg03468072	0.131032	0.266011	7.66415	2.41029e-06	5.1019	0.000604943	1	12	39539422	+	NA	NA	NA	NA	NA	NA	chr12:39538383-39539500	Island
cg18589102	0.141899	0.628305	7.6512	2.45708e-06	5.10093	0.000613042	1	10	132683444	-	rs79972537	0.017375	NA	NA	NA	NA		OpenSea
cg19638572	-0.26169	0.424929	-7.66476	2.40813e-06	5.10076	0.000604761	1	1	206733139	-	NA	NA	NA	NA	NA	NA	chr1:206730397-206730908	S_Shelf	RASSF5;RASSF5;RASSF5	NM_182663;NM_182665;NM_182664	Body;Body;Body
cg12893030	0.106701	0.654191	7.66621	2.40296e-06	5.09784	0.000603821	1	10	73769174	+	NA	NA	NA	NA	NA	NA	chr10:73767156-73768379	S_Shore	CHST3	NM_004273	3'UTR
cg23514374	-0.204659	0.781551	-7.6612	2.42088e-06	5.09764	0.00060688	1	11	128372328	+	NA	NA	NA	NA	NA	NA		OpenSea	ETS1;ETS1;ETS1	NM_001143820;NM_001162422;NM_005238	Body;Body;Body
cg00208274	-0.116089	0.87489	-7.6541	2.44651e-06	5.09253	0.000611468	1	7	4779342	-	rs57323934	0.032907	NA	NA	NA	NA		OpenSea	FOXK1	NM_001037165	Body
cg02340851	0.126458	0.172482	7.66209	2.41769e-06	5.09021	0.000606439	1	1	150206137	+	NA	NA	NA	NA	NA	NA	chr1:150206971-150207842	N_Shore	ANP32E;ANP32E;ANP32E	NM_001136478;NM_001136479;NM_030920	Body;5'UTR;Body
cg20164601	-0.0558664	0.762149	-7.63274	2.52539e-06	5.0881	0.000622765	1	7	63642083	-	NA	NA	NA	NA	NA	NA	chr7:63642039-63643802	Island
cg18482303	-0.184939	0.651516	-7.65373	2.44787e-06	5.08732	0.000611468	1	2	135041380	+	NA	NA	NA	NA	NA	NA		OpenSea	MGAT5	NM_002410	Body
cg21578596	0.255167	0.344066	7.65661	2.43741e-06	5.08617	0.000610297	1	6	32906460	+	NA	NA	NA	NA	NA	NA		OpenSea	HLA-DMB	NM_002118	Body
cg06753439	-0.0715174	0.490399	-7.63033	2.53446e-06	5.08319	0.000623141	1	6	33245488	-	NA	NA	NA	NA	NA	NA	chr6:33244677-33245554	Island	B3GALT4	NM_003782	1stExon
cg01809214	0.160261	0.420912	7.64158	2.49245e-06	5.08284	0.000618576	1	17	39781055	+	NA	NA	NA	NA	NA	NA		OpenSea	KRT17	NM_000422	TSS200
cg08534016	0.163162	0.629282	7.64273	2.48817e-06	5.08111	0.000617877	1	5	35771584	+	NA	NA	NA	NA	NA	NA		OpenSea	SPEF2	NM_024867	Body
cg21932814	0.296232	0.408052	7.65223	2.4533e-06	5.08025	0.000612461	1	3	122044172	-	NA	NA	NA	NA	NA	NA		OpenSea	CSTA	NM_005213	1stExon
cg21885361	0.163393	0.67262	7.64694	2.47266e-06	5.07823	0.000615838	1	7	127911034	+	NA	NA	NA	NA	NA	NA	chr7:127910860-127911287	Island
cg06208382	0.142743	0.312158	7.6541	2.44652e-06	5.07665	0.000611468	1	12	63260327	-	NA	NA	NA	NA	NA	NA		OpenSea	PPM1H	NM_020700	Body
cg02740606	-0.0767689	0.888887	-7.6399	2.49866e-06	5.0745	0.000619389	1	11	67206418	-	NA	NA	NA	NA	NA	NA	chr11:67203319-67203662	S_Shelf	CORO1B;CORO1B;PTPRCAP	NM_001018070;NM_020441;NM_005608	Body;Body;TSS1500
cg09985344	-0.18555	0.69626	-7.64016	2.49768e-06	5.07177	0.000619389	1	16	84648441	+	NA	NA	NA	NA	NA	NA	chr16:84650960-84651565	N_Shelf	COTL1	NM_021149	Body
cg15408080	-0.242547	0.45566	-7.64421	2.48272e-06	5.07176	0.000617596	1	12	90057674	-	NA	NA	NA	NA	NA	NA		OpenSea
cg24702826	0.135343	0.292279	7.64318	2.48652e-06	5.06949	0.000617832	1	6	86171768	+	NA	NA	NA	NA	NA	NA		OpenSea	NT5E	NM_002526	Body
cg22632947	-0.138279	0.571942	-7.64749	2.47065e-06	5.06837	0.000615699	1	17	64787784	+	NA	NA	NA	NA	NA	NA		OpenSea	PRKCA	NM_002737	Body
cg07930673	-0.209808	0.743701	-7.64383	2.48411e-06	5.06734	0.000617596	1	2	2650283	+	NA	NA	NA	NA	NA	NA	chr2:2654108-2654358	N_Shelf
cg25023198	0.0807814	0.702164	7.63436	2.51931e-06	5.06647	0.000622679	1	17	78323292	-	NA	NA	NA	NA	NA	NA	chr17:78321461-78321987	S_Shore	RNF213	NM_020914	Body
cg19252108	0.0864556	0.750291	7.62763	2.54469e-06	5.06587	0.000625171	1	1	36553577	-	NA	NA	NA	NA	NA	NA	chr1:36554325-36554955	N_Shore	TEKT2;ADPRHL2	NM_014466;NM_017825	Body;TSS1500
cg17203119	-0.0670319	0.891969	-7.63169	2.52937e-06	5.06469	0.000622765	1	11	33282841	+	NA	NA	NA	NA	NA	NA	chr11:33278657-33280175	S_Shelf	HIPK3;HIPK3	NM_005734;NM_001048200	5'UTR;5'UTR
cg05322500	0.199087	0.230916	7.63283	2.52508e-06	5.06294	0.000622765	1	16	30824294	+	NA	NA	NA	NA	NA	NA	chr16:30825528-30825978	N_Shore
cg10502431	0.0481669	0.565074	7.63851	2.50384e-06	5.06224	0.000620309	1	2	130764859	-	NA	NA	NA	NA	NA	NA	chr2:130763483-130763764	S_Shore
cg07127410	0.247428	0.630475	7.6482	2.46803e-06	5.06197	0.000615409	1	22	29427851	-	NA	NA	NA	NA	NA	NA	chr22:29426510-29426843	S_Shore	ZNRF3	NM_032173	Body
cg03444077	-0.180808	0.56475	-7.61539	2.59147e-06	5.05988	0.000633836	1	10	45359721	-	NA	NA	NA	NA	NA	NA	chr10:45360174-45360526	N_Shore
cg09366677	-0.0795174	0.207073	-7.63492	2.51722e-06	5.05341	0.000622526	1	14	96967798	+	rs75981369	0.016468	NA	NA	NA	NA	chr14:96968154-96969371	N_Shore	PAPOLA	NM_032632	TSS1500
cg22212560	-0.09257	0.883058	-7.60892	2.61655e-06	5.05168	0.000637384	1	11	65175482	-	NA	NA	NA	NA	NA	NA	chr11:65172369-65172596	S_Shelf	FRMD8	NM_031904	Body
cg19425513	-0.209591	0.405994	-7.63169	2.52936e-06	5.05032	0.000622765	1	12	78623412	+	NA	NA	NA	NA	NA	NA		OpenSea
cg24616382	-0.193127	0.703519	-7.63106	2.53171e-06	5.0503	0.000622828	1	7	99767035	-	NA	NA	NA	NA	NA	NA	chr7:99768884-99769559	N_Shore	GAL3ST4	NM_024637	TSS1500
cg15907944	0.0854235	0.113787	7.63241	2.52664e-06	5.04894	0.000622765	1	22	27152698	-	NA	NA	NA	NA	NA	NA	chr22:27152697-27153133	Island
cg01189606	0.156651	0.599125	7.63808	2.50544e-06	5.04884	0.00062034	1	3	48471901	+	NA	NA	NA	NA	NA	NA	chr3:48470230-48471389	S_Shore	PLXNB1;PLXNB1	NM_002673;NM_001130082	TSS1500;TSS1500
cg17324149	-0.0989574	0.550601	-7.61919	2.57682e-06	5.04854	0.000630983	1	3	127725522	+	NA	NA	NA	NA	NA	NA		OpenSea
cg17383236	0.0656891	0.179064	7.62736	2.54568e-06	5.04803	0.000625171	1	7	100167504	-	NA	NA	NA	NA	NA	NA	chr7:100167136-100168144	Island
cg17241776	0.143968	0.132997	7.60393	2.6361e-06	5.04762	0.000641036	1	13	51417469	+	NA	NA	NA	NA	NA	NA	chr13:51417371-51418149	Island	DLEU7	NM_198989	1stExon
cg16230121	-0.215654	0.735739	-7.63152	2.52998e-06	5.04634	0.000622765	1	11	6435089	+	NA	NA	NA	NA	NA	NA		OpenSea	APBB1;APBB1	NM_001164;NM_145689	5'UTR;5'UTR
cg16822939	0.0401264	0.082198	7.61442	2.59519e-06	5.04614	0.000634244	1	20	43922174	-	NA	NA	NA	NA	NA	NA	chr20:43921949-43922642	Island	MATN4;MATN4;MATN4	NM_030592;NM_003833;NM_030590	3'UTR;3'UTR;3'UTR
cg14953379	-0.0664362	0.879335	-7.60955	2.61411e-06	5.04496	0.000637384	1	7	141285961	-	NA	NA	NA	NA	NA	NA		OpenSea	AGK	NM_018238	Body
cg15554126	0.201356	0.630452	7.6372	2.50872e-06	5.0447	0.000620789	1	1	10690443	+	NA	NA	NA	NA	NA	NA		OpenSea	PEX14	NM_004565	3'UTR
cg18889144	0.081654	0.128412	7.63192	2.52848e-06	5.04375	0.000622765	1	1	46145067	-	NA	NA	NA	NA	NA	NA		OpenSea	GPBP1L1	NM_021639	5'UTR
cg19241973	0.205025	0.459923	7.62084	2.57051e-06	5.03782	0.000630034	1	4	8262688	+	NA	NA	rs79880741	0.012598	NA	NA		OpenSea
cg03388786	-0.0471056	0.11414	-7.61235	2.60321e-06	5.03779	0.000635236	1	8	56852253	+	NA	NA	NA	NA	NA	NA		OpenSea	LYN;LYN	NM_002350;NM_001111097	5'UTR;5'UTR
cg02708956	0.118767	0.685932	7.62615	2.55028e-06	5.03705	0.000625937	1	2	240300118	+	NA	NA	NA	NA	NA	NA		OpenSea	HDAC4	NM_006037	5'UTR
cg11744861	-0.0620069	0.659251	-7.59739	2.6619e-06	5.03497	0.000644712	1	13	95920671	+	NA	NA	rs117249875	0.031684	rs117249875	0.031684		OpenSea	ABCC4;ABCC4	NM_001105515;NM_005845	Body;Body
cg05602642	0.0622442	0.099877	7.62162	2.56751e-06	5.03282	0.000629799	1	22	47081634	-	NA	NA	NA	NA	NA	NA	chr22:47081750-47082045	N_Shore	CERK	NM_022766	3'UTR
cg25085729	0.13875	0.200518	7.6173	2.58411e-06	5.03232	0.000632401	1	10	16949847	+	NA	NA	NA	NA	NA	NA		OpenSea	CUBN	NM_001081	Body
cg18749404	-0.0537244	0.826576	-7.59841	2.65787e-06	5.03158	0.000644441	1	17	76975944	+	NA	NA	NA	NA	NA	NA		OpenSea	LGALS3BP;LGALS3BP	NM_005567;NM_005567	1stExon;5'UTR
cg05776861	-0.146646	0.863394	-7.62059	2.57145e-06	5.03059	0.000630034	1	13	111839160	-	NA	NA	NA	NA	NA	NA		OpenSea	ARHGEF7;ARHGEF7;ARHGEF7;ARHGEF7;ARHGEF7	NM_001113513;NM_001113511;NM_003899;NM_001113512;NM_145735	TSS200;Body;5'UTR;Body;Body
cg25881985	-0.149791	0.812137	-7.61418	2.59615e-06	5.03013	0.000634244	1	10	131367501	-	NA	NA	NA	NA	NA	NA		OpenSea	MGMT	NM_002412	Body
cg02831727	0.080072	0.830692	7.58605	2.70735e-06	5.0286	0.000649754	1	16	79027453	-	NA	NA	NA	NA	NA	NA		OpenSea	WWOX	NM_016373	Body
cg07071036	0.155209	0.235548	7.60907	2.61598e-06	5.02433	0.000637384	1	19	50014987	+	NA	NA	NA	NA	NA	NA	chr19:50016531-50016851	N_Shore	FCGRT;FCGRT	NM_001136019;NM_004107	TSS1500;TSS1500
cg03147713	-0.0669511	0.799749	-7.6018	2.64449e-06	5.02413	0.000641967	1	4	138950261	-	NA	NA	NA	NA	NA	NA		OpenSea
cg10662179	0.131594	0.191448	7.60262	2.64123e-06	5.01858	0.000641695	1	12	4417170	+	NA	NA	NA	NA	NA	NA		OpenSea
cg19163395	-0.117191	0.824919	-7.60829	2.61901e-06	5.01846	0.000637617	1	17	42164433	-	NA	NA	NA	NA	NA	NA		OpenSea	HDAC5;HDAC5	NM_001015053;NM_005474	Body;Body
cg03211593	0.254629	0.388572	7.61347	2.59886e-06	5.01372	0.00063454	1	11	44731693	+	NA	NA	NA	NA	NA	NA		OpenSea
cg03795157	-0.0660835	0.829936	-7.5915	2.68543e-06	5.00987	0.000648549	1	12	133531927	-	NA	NA	NA	NA	NA	NA	chr12:133532642-133532979	N_Shore	ZNF605;ZNF605	NM_001164715;NM_183238	5'UTR;5'UTR
cg06971659	-0.118777	0.700039	-7.60602	2.6279e-06	5.00931	0.00063941	1	8	27941552	-	NA	NA	NA	NA	NA	NA		OpenSea	C8orf80	NM_001010906	TSS200
cg09727148	-0.200643	0.691709	-7.59036	2.68997e-06	5.00894	0.000648716	1	21	43560719	+	NA	NA	NA	NA	NA	NA		OpenSea	UMODL1;UMODL1	NM_173568;NM_001004416	3'UTR;3'UTR
cg11654325	-0.250908	0.672925	-7.60053	2.64949e-06	5.00791	0.000642812	1	2	242810927	-	NA	NA	NA	NA	NA	NA	chr2:242808405-242808618	S_Shelf	C2orf85	NM_173821	TSS1500
cg05372727	0.0635946	0.801831	7.59806	2.65926e-06	5.00312	0.000644441	1	13	107029018	+	NA	NA	NA	NA	NA	NA		OpenSea
cg24843609	0.212717	0.587809	7.60247	2.64185e-06	4.99919	0.000641695	1	1	156211434	+	rs34472658	0.014461	NA	NA	NA	NA	chr1:156215368-156215899	N_Shelf	BGLAP	NM_199173	TSS1500
cg05977276	-0.0521822	0.854858	-7.58903	2.69531e-06	4.99554	0.000648716	1	2	62970229	-	NA	NA	NA	NA	NA	NA		OpenSea	EHBP1;EHBP1;EHBP1;EHBP1	NM_001142616;NM_001142615;NM_001142614;NM_015252	Body;Body;Body;Body
cg11525052	0.167104	0.219484	7.59439	2.67386e-06	4.9943	0.000646867	1	11	2321955	-	NA	NA	NA	NA	NA	NA		OpenSea	C11orf21;TSPAN32;C11orf21	NR_024621;NM_139022;NM_001142946	Body;TSS1500;Body
cg05072559	-0.0633327	0.821628	-7.58767	2.70079e-06	4.9942	0.000648716	1	8	49813855	-	rs10099447	0.011896	NA	NA	NA	NA		OpenSea
cg05156566	-0.107722	0.800307	-7.57353	2.75845e-06	4.99192	0.00065934	1	12	24594521	+	NA	NA	rs78073488	0.020833	NA	NA		OpenSea	SOX5	NM_152989	5'UTR
cg00179026	-0.25557	0.73994	-7.59189	2.68383e-06	4.99149	0.000648535	1	6	155654609	+	NA	NA	NA	NA	NA	NA		OpenSea
cg08756121	0.0677732	0.112875	7.58845	2.69765e-06	4.99111	0.000648716	1	8	8820884	+	NA	NA	NA	NA	NA	NA	chr8:8820766-8821112	Island
cg07461273	-0.17666	0.643122	-7.58813	2.69894e-06	4.98917	0.000648716	1	7	99697172	-	NA	NA	NA	NA	NA	NA	chr7:99698173-99699646	N_Shore	MCM7;MCM7	NM_005916;NM_182776	Body;5'UTR
cg23044186	0.160336	0.634945	7.5965	2.66547e-06	4.98818	0.000645205	1	5	141228416	+	NA	NA	NA	NA	NA	NA	chr5:141228930-141230084	N_Shore
cg06166490	0.127598	0.360904	7.59286	2.67995e-06	4.98625	0.000647968	1	7	27143334	+	NA	NA	NA	NA	NA	NA	chr7:27143181-27143479	Island	HOXA2	NM_006735	TSS1500
cg22770727	-0.055204	0.0944364	-7.57599	2.74832e-06	4.98559	0.000657345	1	20	4573424	+	NA	NA	NA	NA	NA	NA	chr20:4573176-4573496	Island
cg10552473	-0.199184	0.684714	-7.58198	2.72385e-06	4.98528	0.000652627	1	2	206525681	-	NA	NA	NA	NA	NA	NA		OpenSea
cg20790056	-0.142635	0.534922	-7.58929	2.69427e-06	4.985	0.000648716	1	19	4303012	+	NA	NA	NA	NA	NA	NA	chr19:4304542-4305122	N_Shore	TMIGD2;TMIGD2	NM_144615;NM_001169126	TSS1500;TSS1500
cg01519094	0.090337	0.124857	7.57857	2.73774e-06	4.98454	0.000655559	1	11	125034181	+	NA	NA	NA	NA	NA	NA	chr11:125034243-125034495	N_Shore	PKNOX2	NM_022062	TSS1500
cg07813265	-0.0951888	0.817849	-7.58195	2.72396e-06	4.9811	0.000652627	1	1	100820528	+	NA	NA	NA	NA	NA	NA	chr1:100817709-100818899	S_Shore	CDC14A;CDC14A;CDC14A	NM_003672;NM_033312;NM_033313	Body;Body;Body
cg05474761	0.167612	0.474171	7.58912	2.69495e-06	4.98074	0.000648716	1	16	85414689	-	rs4783180	0.000454	NA	NA	NA	NA		OpenSea
cg15712310	0.112319	0.227677	7.59039	2.68984e-06	4.98063	0.000648716	1	16	73100790	+	NA	NA	NA	NA	NA	NA	chr16:73099812-73100791	Island
cg18796027	0.0842998	0.587612	7.5883	2.69828e-06	4.979	0.000648716	1	6	33375357	-	NA	NA	NA	NA	NA	NA	chr6:33377929-33379167	N_Shelf	KIFC1	NM_002263	Body
cg07928502	-0.146436	0.461054	-7.58347	2.7178e-06	4.97821	0.000651892	1	19	54683678	+	NA	NA	NA	NA	NA	NA	chr19:54684476-54684876	N_Shore	MBOAT7;MBOAT7;MBOAT7;MBOAT7	NM_001146083;NM_001146082;NM_001146056;NM_024298	Body;Body;Body;Body
cg08033031	0.045134	0.373795	7.55424	2.83921e-06	4.97564	0.000670724	1	19	16528764	-	NA	NA	NA	NA	NA	NA	chr19:16528758-16529029	Island	EPS15L1	NM_021235	Body
cg22952459	-0.123435	0.732936	-7.5875	2.70148e-06	4.97359	0.000648716	1	10	85932784	+	NA	NA	NA	NA	NA	NA		OpenSea	C10orf99	NM_207373	TSS1500
cg02816425	0.0984361	0.802601	7.57639	2.7467e-06	4.97047	0.000657331	1	11	16809233	-	rs74463290	0.011729	NA	NA	NA	NA		OpenSea	PLEKHA7	NM_175058	3'UTR
cg07957294	-0.101294	0.284884	-7.57321	2.75978e-06	4.96537	0.00065934	1	1	170638917	+	NA	NA	NA	NA	NA	NA		OpenSea	PRRX1;PRRX1	NM_022716;NM_006902	Body;Body
cg22243039	0.144553	0.187339	7.56137	2.80905e-06	4.96323	0.000667657	1	17	42147465	-	NA	NA	NA	NA	NA	NA	chr17:42147925-42148501	N_Shore	G6PC3;G6PC3;G6PC3	NR_028582;NR_028581;NM_138387	TSS1500;TSS1500;TSS1500
cg20335735	-0.100256	0.792147	-7.55228	2.84753e-06	4.96136	0.000671562	1	6	150068006	-	rs13214938	0.0142	NA	NA	NA	NA	chr6:150067323-150067766	S_Shore	NUP43	NM_198887	TSS1500
cg25533551	0.15331	0.578015	7.56939	2.77558e-06	4.95835	0.00066163	1	19	48823178	-	NA	NA	NA	NA	NA	NA	chr19:48824529-48825493	N_Shore	CCDC114;CCDC114	NM_144577;NM_144577	1stExon;5'UTR
cg07224291	-0.0967939	0.779263	-7.55378	2.84116e-06	4.9578	0.000670808	1	6	133777802	-	NA	NA	NA	NA	NA	NA		OpenSea	EYA4;EYA4;EYA4	NM_172105;NM_172103;NM_004100	Body;Body;Body
cg03553434	-0.0990631	0.847701	-7.56963	2.77457e-06	4.95776	0.00066163	1	21	38790111	+	NA	NA	NA	NA	NA	NA		OpenSea	DYRK1A;DYRK1A	NM_101395;NM_130436	5'UTR;TSS1500
cg22870373	-0.120453	0.75977	-7.56105	2.81041e-06	4.95756	0.000667657	1	7	1967665	-	NA	NA	NA	NA	NA	NA	chr7:1967664-1967994	Island	MAD1L1;MAD1L1;MAD1L1	NM_003550;NM_001013837;NM_001013836	Body;Body;Body
cg15836722	0.129511	0.339725	7.56937	2.77564e-06	4.95529	0.00066163	1	2	113593785	+	NA	NA	NA	NA	NA	NA		OpenSea	IL1B	NM_000576	Body
cg13689261	0.0429491	0.198071	7.5574	2.82581e-06	4.95526	0.000670185	1	3	26663740	-	NA	NA	NA	NA	NA	NA	chr3:26664104-26664796	N_Shore	LRRC3B	NM_052953	TSS1500
cg00764894	0.0733844	0.724513	7.55038	2.85566e-06	4.95301	0.000672798	1	1	38453895	+	NA	NA	NA	NA	NA	NA	chr1:38455232-38455769	N_Shore	SF3A3	NM_006802	Body
cg25073708	-0.193531	0.459672	-7.57167	2.76614e-06	4.94783	0.000660485	1	9	132083538	-	NA	NA	NA	NA	NA	NA	chr9:132082871-132083582	Island	C9orf106	NM_001012715	5'UTR
cg15490880	0.131939	0.461385	7.56176	2.80743e-06	4.9466	0.000667657	1	1	155271762	-	NA	NA	NA	NA	NA	NA		OpenSea	PKLR;PKLR	NM_181871;NM_000298	TSS1500;TSS1500
cg02222982	-0.10584	0.744893	-7.56119	2.80982e-06	4.94435	0.000667657	1	11	67207599	+	NA	NA	NA	NA	NA	NA	chr11:67203319-67203662	S_Shelf	CORO1B;CORO1B	NM_001018070;NM_020441	Body;Body
cg04446501	0.0815906	0.621938	7.56361	2.79966e-06	4.94296	0.000666978	1	4	3742328	+	NA	NA	rs143446416	0.0179	rs143446416	0.0179	chr4:3742092-3742358	Island
cg18325841	0.138794	0.758594	7.54168	2.89311e-06	4.94249	0.000679276	1	10	25006183	+	NA	NA	NA	NA	NA	NA		OpenSea	ARHGAP21	NM_020824	Body
cg00157477	-0.122029	0.161118	-7.54704	2.86999e-06	4.94202	0.000674974	1	6	29855473	+	NA	NA	NA	NA	NA	NA	chr6:29855295-29856565	Island	HLA-H	NR_001434	Body
cg25609878	-0.0939662	0.777741	-7.55948	2.81701e-06	4.94089	0.000668849	1	4	74983237	+	NA	NA	NA	NA	NA	NA		OpenSea
cg04149916	-0.21498	0.498225	-7.56201	2.80637e-06	4.94079	0.000667657	1	6	31939319	-	NA	NA	NA	NA	NA	NA	chr6:31939730-31940559	N_Shore	STK19;STK19;DOM3Z;STK19	NM_032454;NM_004197;NM_005510;NR_026717	TSS1500;TSS1500;Body;Body
cg14001486	-0.224648	0.658583	-7.55443	2.83839e-06	4.94014	0.000670724	1	14	61801201	+	NA	NA	NA	NA	NA	NA		OpenSea	PRKCH	NM_006255	Body
cg10057295	0.220966	0.334883	7.556	2.83172e-06	4.93988	0.000670724	1	13	99230004	+	NA	NA	NA	NA	NA	NA	chr13:99228319-99229576	S_Shore	STK24	NM_001032296	TSS1500
cg09286421	-0.140333	0.766124	-7.55638	2.83011e-06	4.93801	0.000670724	1	7	55552130	-	NA	NA	NA	NA	NA	NA		OpenSea	VOPP1	NM_030796	Body
cg19529732	-0.10882	0.677146	-7.54077	2.89707e-06	4.93743	0.000679827	1	12	122712101	+	rs78028061	0.033364	NA	NA	NA	NA	chr12:122710054-122711371	S_Shore	DIABLO;DIABLO;DIABLO;DIABLO	NM_138929;NM_019887;NR_024601;NR_024600	TSS200;TSS200;TSS200;TSS200
cg13280056	-0.205943	0.671706	-7.55528	2.83477e-06	4.93719	0.000670724	1	7	150103245	-	NA	NA	NA	NA	NA	NA	chr7:150104704-150105530	N_Shore	LOC728743	NR_027237	Body
cg16017979	0.115905	0.787116	7.559	2.81906e-06	4.93614	0.000668958	1	8	74333589	-	NA	NA	NA	NA	NA	NA		OpenSea	STAU2;STAU2;STAU2;STAU2	NM_001164382;NM_001164380;NM_001164381;NM_001164383	3'UTR;3'UTR;3'UTR;3'UTR
cg27635714	-0.0772331	0.87251	-7.53885	2.90539e-06	4.93133	0.000681023	1	6	21748765	-	NA	NA	NA	NA	NA	NA		OpenSea	FLJ22536	NR_015410	Body
cg14184780	0.0953367	0.424948	7.55265	2.84596e-06	4.93043	0.000671562	1	9	95475751	+	NA	NA	NA	NA	NA	NA	chr9:95477296-95477708	N_Shore	BICD2;BICD2	NM_015250;NM_001003800	Body;3'UTR
cg17843212	0.0986231	0.218665	7.55531	2.83467e-06	4.92732	0.000670724	1	1	42780390	-	NA	NA	NA	NA	NA	NA		OpenSea	FOXJ3	NM_014947	5'UTR
cg13910439	-0.140845	0.453327	-7.55429	2.839e-06	4.92478	0.000670724	1	9	2022036	+	NA	NA	NA	NA	NA	NA	chr9:2014831-2018105	S_Shelf	SMARCA2;SMARCA2	NM_139045;NM_003070	5'UTR;5'UTR
cg24164702	0.11149	0.124675	7.55031	2.85596e-06	4.92296	0.000672798	1	19	39225147	-	NA	NA	NA	NA	NA	NA	chr19:39226725-39226983	N_Shore	CAPN12	NM_144691	Body
cg26500816	0.243566	0.192431	8.87137	1.41349e-06	4.92017	0.000434286	0.596709	17	6339466	+	NA	NA	NA	NA	NA	NA		OpenSea	AIPL1;AIPL1;AIPL1	NM_001033054;NM_001033055;NM_014336	TSS1500;TSS1500;TSS1500
cg00551609	-0.157437	0.288632	-7.54404	2.88289e-06	4.91987	0.000677253	1	2	74214662	-	NA	NA	NA	NA	NA	NA	chr2:74211214-74212314	S_Shelf
cg18964590	0.0982573	0.641376	7.54728	2.86896e-06	4.91606	0.000674974	1	17	1521483	-	NA	NA	NA	NA	NA	NA		OpenSea	SLC43A2	NM_152346	Body
cg07336426	0.200202	0.591439	7.51301	3.02029e-06	4.91573	0.000702903	1	15	99561687	-	NA	NA	NA	NA	NA	NA	chr15:99557978-99559170	S_Shelf
cg19920134	-0.0791844	0.693285	-7.51966	2.99028e-06	4.91504	0.000697822	1	7	38227870	-	NA	NA	NA	NA	NA	NA		OpenSea	STARD3NL	NM_032016	5'UTR
cg18798446	-0.0446685	0.757563	-7.50771	3.04444e-06	4.9147	0.000705798	1	12	103862780	+	NA	NA	NA	NA	NA	NA		OpenSea	C12orf42;C12orf42	NM_001099336;NM_198521	Body;Body
cg27483469	0.200412	0.508279	7.54455	2.8807e-06	4.91418	0.000677114	1	21	37615000	-	NA	NA	NA	NA	NA	NA	chr21:37617467-37617872	N_Shelf	DOPEY2	NM_005128	Body
cg03479289	0.194296	0.582473	7.54809	2.86548e-06	4.91073	0.000674664	1	11	33563377	-	NA	NA	NA	NA	NA	NA		OpenSea	C11orf41	NM_012194	TSS1500
cg27076223	0.167798	0.320152	7.52772	2.9543e-06	4.90915	0.00069057	1	4	40632858	-	NA	NA	NA	NA	NA	NA	chr4:40631740-40632587	S_Shore	RBM47	NM_001098634	TSS1500
cg06808571	-0.139582	0.333417	-7.53942	2.90293e-06	4.90727	0.000680825	1	7	150642256	-	NA	NA	NA	NA	NA	NA	chr7:150644455-150644767	N_Shelf	KCNH2;KCNH2	NM_172057;NM_000238	3'UTR;3'UTR
cg01383955	0.0439456	0.0797311	7.53113	2.93923e-06	4.90565	0.000688073	1	22	42828447	+	NA	NA	NA	NA	NA	NA		OpenSea	NFAM1	NM_145912	TSS200
cg10866060	-0.154285	0.628125	-7.50675	3.04882e-06	4.90242	0.00070602	1	12	83592588	-	NA	NA	NA	NA	NA	NA		OpenSea
cg18337222	0.10279	0.183268	7.52173	2.98097e-06	4.89774	0.000696418	1	3	99595254	+	NA	NA	NA	NA	NA	NA	chr3:99594969-99595215	S_Shore	C3orf26;FILIP1L;MIR548G;FILIP1L;FILIP1L	NM_032359;NM_182909;NR_031662;NM_014890;NM_001042459	Body;Body;Body;TSS1500;Body
cg22697239	-0.0696764	0.911483	-7.50323	3.065e-06	4.89688	0.000708987	1	11	44626708	-	NA	NA	NA	NA	NA	NA		OpenSea	CD82;CD82	NM_001024844;NM_002231	Body;Body
cg22581896	-0.107396	0.801272	-7.52921	2.94773e-06	4.8951	0.000689417	1	7	4779225	-	NA	NA	NA	NA	NA	NA		OpenSea	FOXK1	NM_001037165	Body
cg07646791	0.15325	0.188032	7.53108	2.93944e-06	4.89357	0.000688073	1	6	166667648	+	NA	NA	NA	NA	NA	NA	chr6:166666837-166667541	S_Shore
cg17322118	0.261552	0.663351	7.53088	2.94036e-06	4.89072	0.000688073	1	1	85743732	-	rs11800577	0.048997	NA	NA	NA	NA	chr1:85741865-85742535	S_Shore	BCL10	NM_003921	TSS200
cg00188055	0.0500406	0.107182	7.51262	3.02205e-06	4.88893	0.000702903	1	6	32076079	-	NA	NA	NA	NA	NA	NA		OpenSea	TNXB	NM_019105	5'UTR
cg14828411	-0.0724349	0.84899	-7.51791	2.99813e-06	4.88709	0.000699265	1	1	149817540	+	NA	NA	NA	NA	NA	NA	chr1:149811754-149815044	S_Shelf
cg13628057	-0.120596	0.850182	-7.49728	3.09256e-06	4.88539	0.000712469	1	9	140651049	-	NA	NA	NA	NA	NA	NA		OpenSea	EHMT1;EHMT1	NM_024757;NM_001145527	Body;Body
cg25389261	0.0702654	0.109474	7.50779	3.04408e-06	4.88193	0.000705798	1	7	33944415	-	NA	NA	NA	NA	NA	NA	chr7:33943665-33945509	Island	BMPER	NM_133468	TSS1500
cg00043800	0.143272	0.614948	7.48149	3.16693e-06	4.88019	0.000724232	1	2	74612144	-	NA	NA	NA	NA	NA	NA		OpenSea	LOC100189589	NR_024463	TSS1500
cg19159842	0.070774	0.690023	7.50797	3.04326e-06	4.87863	0.000705798	1	17	73727435	-	NA	NA	NA	NA	NA	NA	chr17:73726238-73726526	S_Shore	ITGB4;ITGB4;ITGB4	NM_001005731;NM_001005619;NM_000213	Body;Body;Body
cg05931551	-0.188341	0.815447	-7.51722	3.00123e-06	4.87737	0.000699603	1	1	52892210	-	NA	NA	NA	NA	NA	NA		OpenSea	ZCCHC11;ZCCHC11;ZCCHC11	NM_001009881;NM_001009882;NM_015269	Body;Body;Body
cg12856392	-0.0976265	0.799024	-7.49706	3.09355e-06	4.87639	0.000712469	1	7	64126140	+	NA	NA	NA	NA	NA	NA	chr7:64126715-64126994	N_Shore	ZNF107;ZNF107	NM_016220;NM_001013746	TSS1500;TSS1500
cg01183510	0.232253	0.377945	7.52049	2.98656e-06	4.87621	0.000697339	1	12	66582582	+	NA	NA	NA	NA	NA	NA	chr12:66582695-66583345	N_Shore	IRAK3;IRAK3	NM_007199;NM_001142523	TSS1500;TSS1500
cg03874868	-0.0893881	0.0903042	-7.4984	3.08733e-06	4.87547	0.000711813	1	17	1551941	-	NA	NA	NA	NA	NA	NA	chr17:1551730-1553249	Island	RILP	NM_031430	Body
cg09879805	0.19715	0.6011	7.51359	3.01763e-06	4.87519	0.000702903	1	16	67381199	-	NA	NA	NA	NA	NA	NA		OpenSea	LRRC36;LRRC36	NM_018296;NM_001161575	Body;TSS200
cg06739462	-0.128617	0.812014	-7.51284	3.02104e-06	4.87417	0.000702903	1	12	56329296	-	NA	NA	NA	NA	NA	NA	chr12:56329518-56329790	N_Shore	DGKA;DGKA;DGKA;DGKA	NM_201445;NM_201554;NM_001345;NM_201444	5'UTR;5'UTR;5'UTR;5'UTR
cg04357717	0.190622	0.630245	7.49949	3.08227e-06	4.87104	0.000711326	1	3	102156072	-	NA	NA	NA	NA	NA	NA		OpenSea	ZPLD1	NM_175056	Body
cg10770287	-0.0465922	0.796921	-7.4723	3.2111e-06	4.87029	0.000728518	1	14	96970127	+	NA	NA	NA	NA	NA	NA	chr14:96968154-96969371	S_Shore	PAPOLA	NM_032632	Body
cg23059355	0.0451948	0.881812	7.50981	3.03485e-06	4.86956	0.000705103	1	20	60994255	-	rs6121582	0.047075	NA	NA	NA	NA	chr20:60992458-60993086	S_Shore	C20orf151	NM_080833	Body
cg18468041	0.163635	0.52467	7.51008	3.03361e-06	4.86678	0.000705103	1	10	851101	-	NA	NA	NA	NA	NA	NA	chr10:851100-851525	Island
cg11581865	0.120728	0.21643	7.49991	3.08035e-06	4.86665	0.000711326	1	11	120078840	-	NA	NA	NA	NA	NA	NA	chr11:120081487-120082345	N_Shelf
cg15880738	-0.221117	0.689883	-7.50714	3.04705e-06	4.8662	0.000705995	1	11	118215112	-	NA	NA	NA	NA	NA	NA		OpenSea	CD3G;CD3G	NM_000073;NM_000073	5'UTR;1stExon
cg17396638	-0.085999	0.78245	-7.49596	3.09868e-06	4.86328	0.00071326	1	15	91423337	-	NA	NA	NA	NA	NA	NA	chr15:91423329-91423583	Island	FURIN	NM_002569	Body
cg09234599	0.165272	0.212629	7.50148	3.07308e-06	4.86017	0.000710302	1	12	125411780	+	NA	NA	NA	NA	NA	NA	chr12:125412891-125413165	N_Shore
cg20331980	-0.207299	0.706636	-7.50534	3.05527e-06	4.86001	0.000707125	1	6	149554503	-	NA	NA	NA	NA	NA	NA		OpenSea
cg19876689	0.0652652	0.629191	7.49922	3.08353e-06	4.85913	0.000711326	1	17	44799518	+	NA	NA	NA	NA	NA	NA		OpenSea	NSF	NM_006178	Body
cg09832911	-0.143708	0.674947	-7.50769	3.04452e-06	4.85826	0.000705798	1	10	45923678	+	NA	NA	NA	NA	NA	NA	chr10:45922831-45923375	S_Shore	ALOX5	NM_000698	Body
cg05242653	0.142532	0.683312	7.47179	3.21355e-06	4.85417	0.000728518	1	6	144470511	+	rs75162540	0.021043	NA	NA	NA	NA	chr6:144471069-144472017	N_Shore	STX11	NM_003764	TSS1500
cg04967578	0.245756	0.415171	7.50127	3.07405e-06	4.85382	0.000710302	1	18	13641894	-	NA	NA	NA	NA	NA	NA	chr18:13641584-13642415	Island	C18orf1;C18orf1;C18orf1;C18orf1;C18orf1;C18orf1	NM_001003675;NM_181481;NM_181482;NM_004338;NM_001003674;NM_181483	Body;Body;Body;Body;Body;Body
cg14488317	0.136243	0.452272	7.49429	3.10649e-06	4.85002	0.000714279	1	11	3181446	-	NA	NA	NA	NA	NA	NA	chr11:3181574-3182120	N_Shore	OSBPL5;OSBPL5;OSBPL5	NM_020896;NM_001144063;NM_145638	5'UTR;5'UTR;5'UTR
cg24885723	-0.115534	0.817972	-7.49483	3.10398e-06	4.8492	0.000714091	1	1	9030439	+	NA	NA	NA	NA	NA	NA		OpenSea	CA6	NM_001215	Body
cg12240358	-0.114371	0.805276	-7.46508	3.24622e-06	4.84847	0.000731437	1	15	83619523	-	NA	NA	NA	NA	NA	NA	chr15:83620950-83621727	N_Shore	HOMER2;HOMER2;HOMER2;HOMER2	NM_199330;NM_004839;NM_199332;NM_199331	Body;Body;Body;Body
cg19901005	-0.097571	0.794744	-7.48733	3.13919e-06	4.84628	0.000720621	1	19	50869007	+	NA	NA	NA	NA	NA	NA		OpenSea	NAPSA	NM_004851	TSS200
cg27200630	0.183122	0.401743	7.48606	3.14519e-06	4.84624	0.000721118	1	3	138494226	+	NA	NA	NA	NA	NA	NA		OpenSea
cg26378073	0.2157	0.243502	7.49308	3.11215e-06	4.84349	0.000715191	1	10	105213818	-	NA	NA	NA	NA	NA	NA	chr10:105215052-105215460	N_Shore	CALHM1	NM_001001412	3'UTR
cg00664416	0.18969	0.285306	7.49118	3.12104e-06	4.84282	0.000716845	1	1	38261192	-	NA	NA	NA	NA	NA	NA	chr1:38259095-38260427	S_Shore	MANEAL;MANEAL;MANEAL;MANEAL	NM_001113482;NM_001031740;NM_152496;NM_152496	Body;Body;5'UTR;1stExon
cg06027906	-0.154831	0.161865	-7.4771	3.18794e-06	4.84177	0.00072746	1	11	34460318	+	NA	NA	NA	NA	NA	NA	chr11:34460165-34460857	Island	CAT	NM_001752	TSS200
cg24299548	-0.0863601	0.725883	-7.48543	3.14819e-06	4.8395	0.000721118	1	8	33792227	+	NA	NA	NA	NA	NA	NA		OpenSea
cg23050705	-0.14317	0.693984	-7.48549	3.14789e-06	4.83847	0.000721118	1	1	231694386	+	NA	NA	NA	NA	NA	NA		OpenSea	TSNAX-DISC1;TSNAX-DISC1;TSNAX-DISC1;TSNAX;TSNAX-DISC1;TSNAX-DISC1;TSNAX-DISC1;TSNAX-DISC1;TSNAX-DISC1	NR_028398;NR_028394;NR_028397;NM_005999;NR_028395;NR_028399;NR_028393;NR_028400;NR_028396	Body;Body;Body;Body;Body;Body;Body;Body;Body
cg02508830	0.178361	0.234252	7.48288	3.1603e-06	4.83557	0.000723501	1	7	102576358	+	NA	NA	NA	NA	NA	NA		OpenSea	FBXL13;LRRC17;FBXL13;LRRC17	NM_145032;NM_001031692;NM_001111038;NM_005824	Body;Body;Body;Body
cg13581015	0.338526	0.46219	7.47466	3.19969e-06	4.83318	0.000727782	1	12	1769824	-	NA	NA	NA	NA	NA	NA	chr12:1770701-1771476	N_Shore
cg08140458	-0.0769216	0.425163	-7.47932	3.17727e-06	4.82858	0.000725855	1	19	58280728	+	NA	NA	NA	NA	NA	NA	chr19:58280926-58281486	N_Shore	ZNF586	NM_017652	TSS1500
cg14535274	-0.181972	0.387943	-7.4607	3.26776e-06	4.82799	0.000731437	1	3	121151186	-	NA	NA	NA	NA	NA	NA		OpenSea	POLQ	NM_199420	Body
cg22628286	0.127879	0.17529	7.47756	3.18572e-06	4.82721	0.000727347	1	19	35643121	+	NA	NA	NA	NA	NA	NA	chr19:35645597-35646047	N_Shelf	FXYD7	NM_022006	Body
cg15265085	-0.228824	0.670632	-7.46009	3.27075e-06	4.82691	0.000731437	1	6	32064588	+	NA	NA	NA	NA	NA	NA	chr6:32063533-32065044	Island	TNXB	NM_019105	Body
cg24324628	-0.0812295	0.833854	-7.46765	3.23367e-06	4.82481	0.000730484	1	6	138866882	+	NA	NA	NA	NA	NA	NA		OpenSea	NHSL1	NM_020464	Body
cg12720191	-0.0892798	0.261972	-7.4669	3.23734e-06	4.82475	0.000730831	1	4	154387984	+	NA	NA	NA	NA	NA	NA	chr4:154386834-154388183	Island	KIAA0922;KIAA0922	NM_015196;NM_001131007	Body;Body
cg12360690	-0.158524	0.788379	-7.47535	3.19634e-06	4.82359	0.000727688	1	20	1712153	+	rs115344077	0.035621	NA	NA	NA	NA		OpenSea
cg21147708	0.114697	0.467224	7.47113	3.21673e-06	4.82235	0.000728518	1	6	7611002	+	NA	NA	NA	NA	NA	NA		OpenSea	SNRNP48	NM_152551	3'UTR
cg16180531	0.0444095	0.0958653	7.48181	3.16541e-06	4.82192	0.000724232	1	20	61273312	-	NA	NA	NA	NA	NA	NA	chr20:61273277-61274917	Island	SLCO4A1	NM_016354	TSS1500
cg15741935	-0.0415333	0.739324	-7.47214	3.21188e-06	4.82109	0.000728518	1	2	27397701	+	NA	NA	NA	NA	NA	NA		OpenSea
cg14585371	0.0604787	0.213445	7.47412	3.20228e-06	4.82054	0.000727978	1	16	51168816	-	NA	NA	NA	NA	NA	NA	chr16:51168266-51169110	Island
cg03123320	0.178737	0.427066	7.476	3.19324e-06	4.81823	0.000727688	1	1	229394665	+	NA	NA	NA	NA	NA	NA		OpenSea
cg10227678	-0.150393	0.689754	-7.47272	3.20905e-06	4.81726	0.000728518	1	16	54096340	+	NA	NA	NA	NA	NA	NA		OpenSea	FTO	NM_001080432	Body
cg08436089	-0.0738098	0.903054	-7.47609	3.19281e-06	4.81638	0.000727688	1	19	45594493	-	NA	NA	NA	NA	NA	NA	chr19:45594397-45595007	Island	GEMIN7;GEMIN7;GEMIN7	NM_001007269;NM_001007270;NM_024707	3'UTR;3'UTR;3'UTR
cg11507178	-0.160748	0.231852	-7.4858	3.14643e-06	4.81621	0.000721118	1	11	118781515	+	rs7926599	0.019548	NA	NA	NA	NA	chr11:118781060-118781732	Island	BCL9L;BCL9L	NM_182557;NM_182557	1stExon;5'UTR
cg09380135	-0.0758876	0.819123	-7.47928	3.17746e-06	4.81553	0.000725855	1	19	40789866	+	NA	NA	NA	NA	NA	NA	chr19:40790737-40791607	N_Shore	MIR641;AKT2	NR_030371;NM_001626	TSS1500;5'UTR
cg03885646	-0.167835	0.412881	-7.45672	3.28742e-06	4.8134	0.000732086	1	3	156273458	-	NA	NA	NA	NA	NA	NA	chr3:156272636-156273099	S_Shore	SSR3	NM_007107	TSS1500
cg03160935	0.0812411	0.734192	7.458	3.2811e-06	4.81292	0.000731712	1	9	132242593	+	NA	NA	NA	NA	NA	NA	chr9:132244401-132245732	N_Shore
cg04784316	-0.12182	0.332814	-7.4751	3.19756e-06	4.81261	0.000727688	1	2	212609384	-	NA	NA	NA	NA	NA	NA		OpenSea	ERBB4;ERBB4	NM_005235;NM_001042599	Body;Body
cg06418113	0.222346	0.293473	7.47262	3.20955e-06	4.81164	0.000728518	1	18	43915901	-	NA	NA	NA	NA	NA	NA	chr18:43913345-43914477	S_Shore	RNF165	NM_152470	Body
cg22517356	-0.0889234	0.637961	-7.46822	3.23091e-06	4.81157	0.000730484	1	1	1361216	+	NA	NA	NA	NA	NA	NA	chr1:1361560-1361787	N_Shore	TMEM88B	NM_001146685	TSS1500
cg08869700	-0.0526199	0.789034	-7.46902	3.22702e-06	4.80996	0.000730063	1	1	151318680	+	NA	NA	NA	NA	NA	NA	chr1:151319326-151319545	N_Shore	RFX5;RFX5	NM_000449;NM_001025603	Body;Body
cg05258214	-0.0813809	0.264989	-7.46213	3.2607e-06	4.80891	0.000731437	1	6	31939584	-	NA	NA	NA	NA	NA	NA	chr6:31939730-31940559	N_Shore	DOM3Z;STK19;STK19;STK19	NM_005510;NM_004197;NR_026717;NM_032454	5'UTR;TSS200;Body;TSS200
cg10164393	-0.149079	0.648532	-7.45895	3.27641e-06	4.80804	0.000731437	1	6	119032202	+	NA	NA	NA	NA	NA	NA		OpenSea
cg03906820	0.0430025	0.846484	7.44183	3.3622e-06	4.80791	0.00074041	1	10	134913608	+	NA	NA	NA	NA	NA	NA	chr10:134913543-134914039	Island	GPR123	NM_001083909	Body
cg19589060	0.0432674	0.0895695	7.46513	3.246e-06	4.80785	0.000731437	1	5	176326516	-	NA	NA	NA	NA	NA	NA		OpenSea	HK3	NM_002115	TSS200
cg00017931	0.25863	0.181916	7.47561	3.19509e-06	4.8065	0.000727688	1	6	157932180	-	NA	NA	NA	NA	NA	NA		OpenSea	ZDHHC14;ZDHHC14	NM_153746;NM_024630	Body;Body
cg26404422	-0.252074	0.666189	-7.46757	3.23407e-06	4.80537	0.000730484	1	11	128367010	+	NA	NA	NA	NA	NA	NA		OpenSea	ETS1;ETS1;ETS1	NM_001143820;NM_001162422;NM_005238	Body;Body;Body
cg11171778	0.0345865	0.0995982	7.4522	3.30995e-06	4.80425	0.000734473	1	16	25078048	-	NA	NA	NA	NA	NA	NA	chr16:25078047-25078532	Island
cg06853836	0.0906922	0.687176	7.45927	3.27481e-06	4.80413	0.000731437	1	6	169399712	+	NA	NA	NA	NA	NA	NA		OpenSea
cg10517290	0.0901838	0.127237	7.46096	3.26649e-06	4.80371	0.000731437	1	17	76377967	-	NA	NA	NA	NA	NA	NA	chr17:76374443-76375201	S_Shelf	PGS1	NM_024419	Body
cg05710032	0.0649502	0.160685	7.46312	3.25583e-06	4.80301	0.000731437	1	16	87813069	+	NA	NA	NA	NA	NA	NA	chr16:87812833-87813070	Island
cg23327334	0.190478	0.330361	7.47067	3.21897e-06	4.80233	0.000728634	1	5	176855304	-	NA	NA	NA	NA	NA	NA	chr5:176852953-176854125	S_Shore	GRK6;GRK6;GRK6	NM_001004106;NM_002082;NM_001004105	Body;Body;Body
cg20863321	-0.0938308	0.870863	-7.45737	3.2842e-06	4.80177	0.000732015	1	2	242250819	+	NA	NA	NA	NA	NA	NA	chr2:242254299-242256026	N_Shelf	HDLBP	NM_005336	5'UTR
cg06760077	-0.137957	0.558913	-7.44744	3.33384e-06	4.80086	0.000737102	1	2	119068497	+	NA	NA	NA	NA	NA	NA		OpenSea
cg15352315	0.141187	0.213084	7.45602	3.29092e-06	4.79956	0.000732264	1	2	160655036	-	NA	NA	NA	NA	NA	NA	chr2:160654229-160654631	S_Shore	CD302	NM_014880	TSS1500
cg08795949	-0.133905	0.256906	-7.47144	3.21527e-06	4.79915	0.000728518	1	6	166419138	-	NA	NA	NA	NA	NA	NA	chr6:166421891-166422241	N_Shelf
cg06277638	0.188454	0.564108	7.46127	3.26495e-06	4.79861	0.000731437	1	3	195424838	-	NA	NA	NA	NA	NA	NA		OpenSea	MIR570	NR_030296	TSS1500
cg03298716	0.0583489	0.227376	7.43584	3.39278e-06	4.7972	0.000743653	1	6	168196351	-	rs144152728	0.0224	NA	NA	NA	NA	chr6:168197142-168198164	N_Shore	C6orf123	NR_026773	Body
cg13522882	-0.182505	0.752252	-7.46175	3.26257e-06	4.7951	0.000731437	1	2	102316496	+	NA	NA	NA	NA	NA	NA	chr2:102313549-102314478	S_Shelf	MAP4K4;MAP4K4;MAP4K4	NM_145687;NM_004834;NM_145686	Body;Body;Body
cg06811300	0.0713263	0.11921	7.45265	3.30768e-06	4.79456	0.000734473	1	6	16504474	-	NA	NA	NA	NA	NA	NA		OpenSea	ATXN1;ATXN1	NM_001128164;NM_000332	5'UTR;5'UTR
cg24872692	0.0593295	0.550217	7.46315	3.25571e-06	4.79445	0.000731437	1	22	25156026	-	NA	NA	NA	NA	NA	NA	chr22:25159865-25160212	N_Shelf	PIWIL3	NM_001008496	Body
cg20937934	-0.129114	0.84786	-7.46006	3.27092e-06	4.79254	0.000731437	1	18	21452788	+	NA	NA	NA	NA	NA	NA		OpenSea	LAMA3;LAMA3;LAMA3;LAMA3	NM_001127718;NM_000227;NM_198129;NM_001127717	TSS200;TSS200;Body;Body
cg00017062	0.0872367	0.166277	7.4591	3.27565e-06	4.79208	0.000731437	1	15	70669548	-	NA	NA	NA	NA	NA	NA		OpenSea
cg23364711	-0.12383	0.564673	-7.42589	3.44425e-06	4.79149	0.000749353	1	13	110696820	-	NA	NA	NA	NA	NA	NA		OpenSea
cg09739398	0.181126	0.337688	7.45272	3.30737e-06	4.79109	0.000734473	1	11	47416886	+	NA	NA	NA	NA	NA	NA	chr11:47416357-47416598	S_Shore
cg19222525	0.17521	0.306488	7.45166	3.31262e-06	4.79087	0.000734473	1	20	62492220	+	NA	NA	NA	NA	NA	NA	chr20:62492849-62494249	N_Shore	C20orf135	NM_080622	TSS1500
cg00259097	-0.182684	0.740437	-7.45964	3.27296e-06	4.79038	0.000731437	1	16	70770604	+	NA	NA	NA	NA	NA	NA		OpenSea	VAC14	NM_018052	Body
cg13069441	-0.184617	0.61472	-7.46562	3.24358e-06	4.79034	0.000731437	1	6	31939322	-	NA	NA	NA	NA	NA	NA	chr6:31939730-31940559	N_Shore	STK19;STK19;DOM3Z;STK19	NM_032454;NM_004197;NM_005510;NR_026717	TSS1500;TSS1500;Body;Body
cg15518883	-0.197404	0.712797	-7.4554	3.29399e-06	4.78942	0.000732264	1	9	35650561	+	NA	NA	NA	NA	NA	NA	chr9:35646744-35647265	S_Shelf	SIT1	NM_014450	Body
cg13992008	-0.180976	0.721457	-7.4606	3.26826e-06	4.7886	0.000731437	1	9	130739838	+	NA	NA	NA	NA	NA	NA	chr9:130742515-130743486	N_Shelf	FAM102A	NM_001035254	Body
cg00450990	0.0816301	0.65322	7.46051	3.2687e-06	4.78834	0.000731437	1	2	23751324	+	NA	NA	NA	NA	NA	NA	chr2:23749086-23749291	S_Shelf	KLHL29	NM_052920	5'UTR
cg12662929	0.11878	0.665544	7.45819	3.28015e-06	4.78803	0.000731712	1	1	160368823	+	NA	NA	NA	NA	NA	NA	chr1:160370112-160370658	N_Shore
cg16569650	0.119908	0.624419	7.46062	3.26815e-06	4.78735	0.000731437	1	7	2773072	+	NA	NA	NA	NA	NA	NA	chr7:2774444-2774655	N_Shore	GNA12	NM_007353	Body
cg07815238	0.17826	0.499647	7.46105	3.26602e-06	4.78633	0.000731437	1	15	64341005	-	NA	NA	NA	NA	NA	NA	chr15:64338152-64338886	S_Shelf
cg00181439	0.127341	0.254813	7.45661	3.28798e-06	4.78465	0.000732086	1	6	78172691	+	NA	NA	NA	NA	NA	NA	chr6:78172231-78174088	Island	HTR1B	NM_000863	1stExon
cg11066033	-0.135583	0.238307	-7.44363	3.35305e-06	4.78437	0.00073878	1	2	242556858	+	NA	NA	NA	NA	NA	NA		OpenSea	THAP4;THAP4;THAP4	NM_001164356;NM_015963;NM_001164356	1stExon;Body;5'UTR
cg27226125	0.110463	0.503195	7.44505	3.34587e-06	4.78425	0.000738095	1	3	129804842	-	NA	NA	NA	NA	NA	NA		OpenSea	ALG1L2	NM_001136152	Body
cg14146740	0.102397	0.1372	7.4493	3.32445e-06	4.78366	0.000736709	1	6	50818424	-	NA	NA	NA	NA	NA	NA	chr6:50818180-50818431	Island
cg22284398	0.124666	0.25016	7.45193	3.31131e-06	4.78313	0.000734473	1	2	46119607	+	NA	NA	NA	NA	NA	NA		OpenSea	PRKCE	NM_005400	Body
cg15896892	-0.0935633	0.266096	-7.44549	3.34364e-06	4.78236	0.000738095	1	1	244213886	+	NA	NA	NA	NA	NA	NA	chr1:244211034-244212088	S_Shore	ZNF238	NM_205768	TSS1500
cg05415936	-0.105674	0.848867	-7.42892	3.42847e-06	4.78228	0.000746823	1	7	43665740	+	NA	NA	NA	NA	NA	NA		OpenSea	STK17A	NM_004760	3'UTR
cg26117521	0.171342	0.508335	7.46056	3.26843e-06	4.77947	0.000731437	1	5	158460303	-	NA	NA	NA	NA	NA	NA		OpenSea	EBF1	NM_024007	Body
cg00033877	-0.101862	0.796698	-7.43843	3.37951e-06	4.77927	0.000742048	1	13	113419845	+	NA	NA	NA	NA	NA	NA	chr13:113420152-113420384	N_Shore	ATP11A;ATP11A	NM_015205;NM_032189	Body;Body
cg24884543	0.0529427	0.322332	7.43885	3.37738e-06	4.77881	0.000742048	1	18	77139072	-	NA	NA	NA	NA	NA	NA	chr18:77138797-77139201	Island
cg08939371	-0.144431	0.256805	-7.45544	3.29381e-06	4.77538	0.000732264	1	15	91473059	-	NA	NA	NA	NA	NA	NA	chr15:91473314-91473592	N_Shore	UNC45A	NM_001039675	TSS1500
cg14714629	0.27494	0.441629	7.436	3.39198e-06	4.77381	0.000743653	1	7	99495452	-	NA	NA	NA	NA	NA	NA		OpenSea	TRIM4;TRIM4	NM_033091;NM_033017	Body;Body
cg22967080	-0.0899623	0.808865	-7.44494	3.34644e-06	4.77168	0.000738095	1	14	52333365	+	NA	NA	NA	NA	NA	NA		OpenSea	GNG2	NM_053064	5'UTR
cg04965200	-0.0897482	0.794048	-7.44894	3.32628e-06	4.77148	0.000736727	1	12	93484239	-	NA	NA	NA	NA	NA	NA		OpenSea
cg07418126	-0.122665	0.721191	-7.43028	3.42143e-06	4.77099	0.000746444	1	19	49838101	-	NA	NA	NA	NA	NA	NA	chr19:49841187-49841628	N_Shelf	CD37;CD37	NM_001774;NM_001040031	TSS1500;TSS1500
cg07806328	0.179738	0.592886	7.44784	3.33179e-06	4.77091	0.000737102	1	21	45774664	+	rs45568434	0.012898	NA	NA	NA	NA		OpenSea	TRPM2	NM_003307	Body
cg24837149	0.228525	0.305719	7.44597	3.34122e-06	4.77067	0.000738095	1	1	1333778	+	NA	NA	NA	NA	NA	NA	chr1:1334071-1335602	N_Shore	CCNL2;CCNL2;CCNL2;LOC148413;CCNL2	NM_030937;NM_001144868;NM_001144867;NR_015434;NM_001039577	Body;Body;Body;TSS1500;Body
cg25913882	-0.0700769	0.779867	-7.44753	3.33337e-06	4.76912	0.000737102	1	10	17067842	-	NA	NA	NA	NA	NA	NA		OpenSea	CUBN	NM_001081	Body
cg05650238	0.16634	0.26564	7.44722	3.33496e-06	4.76673	0.000737102	1	5	55215955	-	NA	NA	NA	NA	NA	NA		OpenSea
cg10965178	0.164092	0.603237	7.4299	3.4234e-06	4.76319	0.00074649	1	1	43766752	-	NA	NA	NA	NA	NA	NA	chr1:43770522-43770880	N_Shelf	TIE1	NM_005424	1stExon
cg06049171	-0.100401	0.770519	-7.44386	3.35193e-06	4.7629	0.00073878	1	15	69126265	+	NA	NA	NA	NA	NA	NA		OpenSea	MIR548H4	NR_031680	Body
cg18013066	-0.0697618	0.876374	-7.41339	3.51006e-06	4.76218	0.000759431	1	4	91674728	-	NA	NA	NA	NA	NA	NA		OpenSea	FAM190A;FAM190A	NM_207491;NM_001145065	Body;Body
cg21413797	0.0717054	0.174694	7.43995	3.37178e-06	4.76149	0.000742048	1	3	134165843	+	NA	NA	NA	NA	NA	NA		OpenSea
cg04223924	-0.126607	0.41739	-7.43831	3.38015e-06	4.76071	0.000742048	1	2	98552472	+	NA	NA	NA	NA	NA	NA		OpenSea	TMEM131	NM_015348	Body
cg17487894	0.131728	0.548373	7.43684	3.38766e-06	4.76044	0.000743303	1	13	114817820	+	NA	NA	NA	NA	NA	NA	chr13:114813942-114814457	S_Shelf	RASA3	NM_007368	Body
cg14265709	0.196859	0.50594	7.43327	3.40598e-06	4.75996	0.000744795	1	8	70740248	-	NA	NA	NA	NA	NA	NA	chr8:70744098-70747441	N_Shelf	SLCO5A1;SLCO5A1;SLCO5A1	NM_030958;NM_001146009;NM_001146008	Body;Body;Body
cg04395703	-0.115702	0.854683	-7.43379	3.40331e-06	4.75856	0.000744795	1	4	99982762	-	NA	NA	NA	NA	NA	NA		OpenSea	METAP1	NM_015143	3'UTR
cg07484739	-0.269277	0.653609	-7.4392	3.37557e-06	4.7575	0.000742048	1	2	177356020	+	NA	NA	NA	NA	NA	NA	chr2:177355071-177355525	S_Shore
cg01968525	0.100169	0.131373	7.43311	3.40681e-06	4.75493	0.000744795	1	11	46575582	-	NA	NA	NA	NA	NA	NA		OpenSea	AMBRA1	NM_017749	5'UTR
cg01874152	-0.213695	0.810262	-7.43391	3.40272e-06	4.75292	0.000744795	1	12	55375859	+	NA	NA	NA	NA	NA	NA		OpenSea	KIAA0748;KIAA0748	NM_001136030;NM_001098815	5'UTR;TSS1500
cg08422172	-0.118163	0.767186	-7.42406	3.45378e-06	4.75175	0.000750786	1	16	11886668	-	NA	NA	NA	NA	NA	NA	chr16:11890324-11891521	N_Shelf
cg15350899	-0.139255	0.77439	-7.432	3.41253e-06	4.74994	0.000745523	1	11	118781763	+	NA	NA	NA	NA	NA	NA	chr11:118781060-118781732	S_Shore	BCL9L	NM_182557	TSS200
cg23955417	0.236229	0.330162	7.4383	3.38019e-06	4.74949	0.000742048	1	1	26880928	-	NA	NA	NA	NA	NA	NA		OpenSea	MIR1976;RPS6KA1;RPS6KA1	NR_031740;NM_001006665;NM_002953	TSS200;Body;Body
cg06778853	-0.0562278	0.699896	-7.42712	3.43781e-06	4.74829	0.000748471	1	1	6672620	-	NA	NA	NA	NA	NA	NA	chr1:6672786-6675741	N_Shore	PHF13	NM_153812	TSS1500
cg24254842	0.115148	0.199534	7.43415	3.40145e-06	4.74694	0.000744795	1	1	42193353	-	NA	NA	NA	NA	NA	NA		OpenSea	HIVEP3;HIVEP3	NM_024503;NM_001127714	5'UTR;5'UTR
cg15335334	0.0895947	0.143312	7.43178	3.41367e-06	4.74445	0.000745523	1	17	73642547	+	NA	NA	NA	NA	NA	NA		OpenSea	RECQL5;LOC100130933	NM_004259;NM_001162997	Body;TSS200
cg03221914	-0.110373	0.724601	-7.42894	3.42839e-06	4.74266	0.000746823	1	6	27783331	-	NA	NA	NA	NA	NA	NA	chr6:27782247-27782485	S_Shore	HIST1H2AJ	NM_021066	TSS1500
cg04458972	-0.0557169	0.666308	-7.41441	3.50461e-06	4.74178	0.00075928	1	11	2432854	+	NA	NA	NA	NA	NA	NA	chr11:2435295-2436651	N_Shelf	TRPM5	NM_014555	Body
cg02194129	0.167196	0.555048	7.43113	3.41703e-06	4.73524	0.00074587	1	14	104171313	+	NA	NA	NA	NA	NA	NA		OpenSea	XRCC3;XRCC3;XRCC3	NM_001100119;NM_005432;NM_001100118	Body;Body;Body
cg20365336	0.0732263	0.136801	7.42566	3.44541e-06	4.73321	0.000749353	1	6	16986186	+	NA	NA	NA	NA	NA	NA		OpenSea
cg19993258	-0.143278	0.739255	-7.42314	3.45858e-06	4.73253	0.000751443	1	15	78914264	+	NA	NA	NA	NA	NA	NA	chr15:78912246-78913616	S_Shore	CHRNA3;CHRNA3	NM_000743;NM_001166694	TSS1500;TSS1500
cg01834776	0.131649	0.186965	7.41311	3.51154e-06	4.73207	0.000759431	1	14	24898905	-	NA	NA	NA	NA	NA	NA	chr14:24898779-24899288	Island	KHNYN;CBLN3	NM_015299;NM_001039771	TSS1500;TSS200
cg21211213	0.153362	0.278643	7.42158	3.46679e-06	4.73115	0.000752838	1	5	158127763	-	NA	NA	NA	NA	NA	NA		OpenSea	EBF1	NM_024007	Body
cg19348272	-0.073808	0.853753	-7.3975	3.59563e-06	4.73049	0.000770122	1	7	77044158	-	NA	NA	NA	NA	NA	NA	chr7:77044840-77045719	N_Shore	PION	NM_017439	Body
cg23389215	-0.0942169	0.632994	-7.41528	3.5e-06	4.73033	0.000758879	1	11	64375765	+	NA	NA	NA	NA	NA	NA	chr11:64374818-64375766	Island	NRXN2;NRXN2;NRXN2	NM_138734;NM_138732;NM_015080	Body;Body;Body
cg23953820	-0.136597	0.680199	-7.41611	3.49561e-06	4.72981	0.000758317	1	6	30851051	+	NA	NA	NA	NA	NA	NA	chr6:30852102-30852676	N_Shore	DDR1;DDR1	NM_001954;NM_013993	TSS1500;TSS1500
cg01454951	0.105131	0.170975	7.41143	3.52047e-06	4.72257	0.000760579	1	3	71730677	+	NA	NA	NA	NA	NA	NA		OpenSea	EIF4E3;EIF4E3;EIF4E3;EIF4E3	NM_001134651;NM_001134649;NM_173359;NM_001134650	3'UTR;3'UTR;3'UTR;3'UTR
cg09555124	-0.263231	0.740038	-7.40804	3.5386e-06	4.72205	0.000762549	1	6	160451213	-	NA	NA	NA	NA	NA	NA		OpenSea	IGF2R	NM_000876	Body
cg15079885	0.114634	0.337	7.41095	3.52303e-06	4.7211	0.000760579	1	1	32041940	+	NA	NA	NA	NA	NA	NA		OpenSea	TINAGL1	NM_022164	TSS200
cg23169588	0.279646	0.708037	7.39659	3.60057e-06	4.7209	0.000770397	1	13	114182218	-	NA	NA	NA	NA	NA	NA	chr13:114185709-114186062	N_Shelf	TMCO3	NM_017905	Body
cg19179572	-0.259498	0.664258	-7.41392	3.50724e-06	4.71748	0.00075928	1	17	80377872	-	NA	NA	NA	NA	NA	NA	chr17:80376412-80376761	S_Shore	HEXDC;C17orf101;C17orf101	NM_173620;NM_024648;NM_175902	Body;TSS1500;TSS1500
cg11839940	0.172649	0.72039	7.40239	3.56906e-06	4.71377	0.000767632	1	6	143378390	+	NA	NA	NA	NA	NA	NA	chr6:143381444-143381918	N_Shelf
cg21387735	-0.116631	0.886402	-7.40671	3.54574e-06	4.71375	0.000763308	1	6	166908379	+	NA	NA	NA	NA	NA	NA		OpenSea	RPS6KA2;RPS6KA2	NM_021135;NM_001006932	Body;Body
cg06585203	-0.121302	0.224551	-7.41076	3.52405e-06	4.7137	0.000760579	1	6	159238500	+	NA	NA	NA	NA	NA	NA	chr6:159239081-159240775	N_Shore	EZR;EZR	NM_003379;NM_001111077	Body;Body
cg04678916	0.0745853	0.105946	7.39439	3.61262e-06	4.71353	0.000772584	1	2	54900910	-	NA	NA	NA	NA	NA	NA		OpenSea
cg19917083	0.0850206	0.259968	7.40809	3.53832e-06	4.71308	0.000762549	1	2	112814452	+	rs142657987	0.0128	NA	NA	NA	NA	chr2:112812827-112813614	S_Shore	TMEM87B	NM_032824	Body
cg02122920	-0.105609	0.828896	-7.38272	3.67717e-06	4.71262	0.000780459	1	6	42883534	-	NA	NA	NA	NA	NA	NA	chr6:42879279-42879623	S_Shelf	PTCRA	NM_138296	TSS200
cg04650834	-0.231414	0.575885	-7.41613	3.49549e-06	4.71255	0.000758317	1	8	49456262	+	NA	NA	NA	NA	NA	NA		OpenSea
cg21773646	-0.183791	0.75416	-7.4076	3.54096e-06	4.71225	0.000762669	1	17	80085082	+	NA	NA	NA	NA	NA	NA	chr17:80085040-80085333	Island	CCDC57	NM_198082	Body
cg26320244	0.0915451	0.819162	7.39384	3.61564e-06	4.70998	0.000772838	1	12	132663455	+	NA	NA	NA	NA	NA	NA	chr12:132663322-132663748	Island
cg24127278	-0.0885725	0.432945	-7.39298	3.62037e-06	4.70924	0.000773458	1	2	27009715	+	NA	NA	NA	NA	NA	NA	chr2:27008760-27009465	S_Shore	CENPA;CENPA	NM_001809;NM_001042426	Body;Body
cg27038634	-0.114659	0.339763	-7.41394	3.50712e-06	4.70888	0.00075928	1	8	49468341	-	NA	NA	NA	NA	NA	NA	chr8:49468683-49468959	N_Shore
cg17890940	0.0963786	0.828197	7.4121	3.51691e-06	4.70766	0.000760203	1	7	1782346	+	NA	NA	NA	NA	NA	NA	chr7:1784027-1786934	N_Shore	ELFN1	NM_001128636	5'UTR
cg04995300	-0.137036	0.174388	-7.38678	3.65459e-06	4.70614	0.000778406	1	3	66848608	+	NA	NA	NA	NA	NA	NA		OpenSea
cg08293930	0.0585621	0.671158	7.39198	3.62589e-06	4.70429	0.000773853	1	16	57494706	-	NA	NA	NA	NA	NA	NA	chr16:57496476-57497038	N_Shore	COQ9	NM_020312	3'UTR
cg00910127	0.162829	0.310717	7.40202	3.57104e-06	4.70345	0.000767632	1	6	44281749	+	NA	NA	NA	NA	NA	NA	chr6:44280719-44281198	S_Shore	AARS2	NM_020745	TSS1500
cg04147642	0.0835411	0.253674	7.41005	3.52784e-06	4.70309	0.000761007	1	6	32054659	-	NA	NA	NA	NA	NA	NA	chr6:32055067-32055601	N_Shore	TNXB	NM_019105	Body
cg05940122	-0.263733	0.653171	-7.4007	3.57823e-06	4.70215	0.000768259	1	2	231770489	-	NA	NA	rs112714939	0.013272	rs112714939	0.013272		OpenSea
cg26329274	-0.170567	0.424084	-7.39964	3.58396e-06	4.69911	0.000768793	1	5	156607853	+	NA	NA	NA	NA	NA	NA		OpenSea	ITK	NM_005546	TSS200
cg10729062	0.118301	0.553032	7.40198	3.57128e-06	4.69796	0.000767632	1	19	14049823	-	NA	NA	NA	NA	NA	NA		OpenSea	PODNL1;PODNL1;PODNL1	NM_001146254;NM_024825;NM_001146255	Body;TSS1500;Body
cg08519905	0.144406	0.227847	7.39258	3.62258e-06	4.69783	0.000773538	1	12	6308774	-	rs115797219	0.028236	NA	NA	NA	NA	chr12:6309152-6310392	N_Shore	CD9	NM_001769	TSS1500
cg26476925	0.191632	0.325632	7.39671	3.59993e-06	4.69776	0.000770397	1	19	45245446	+	NA	NA	NA	NA	NA	NA		OpenSea
cg13548265	0.0453592	0.205505	7.40043	3.57966e-06	4.69685	0.000768259	1	11	67889607	-	NA	NA	NA	NA	NA	NA	chr11:67887977-67889768	Island	CHKA;CHKA	NM_212469;NM_001277	TSS1500;TSS1500
cg06638529	0.118462	0.275368	7.38497	3.66465e-06	4.69599	0.000779902	1	1	44704073	-	NA	NA	NA	NA	NA	NA		OpenSea	ERI3	NM_024066	Body
cg00032884	-0.210978	0.746288	-7.39884	3.58833e-06	4.69459	0.000769338	1	2	48540671	-	rs77966862	0.014757	NA	NA	NA	NA	chr2:48541252-48542587	N_Shore	FOXN2	NM_002158	TSS1500
cg02336104	-0.0519239	0.804124	-7.38419	3.669e-06	4.69441	0.000780236	1	3	71481486	-	NA	NA	NA	NA	NA	NA		OpenSea	FOXP1;FOXP1	NM_032682;NM_001012505	5'UTR;5'UTR
cg14510299	0.13775	0.422481	7.40126	3.57515e-06	4.69315	0.000768073	1	1	27928494	+	NA	NA	NA	NA	NA	NA	chr1:27929705-27930866	N_Shore	AHDC1	NM_001029882	5'UTR
cg00754552	-0.196439	0.694246	-7.38361	3.67221e-06	4.69253	0.000780236	1	19	50848461	-	NA	NA	NA	NA	NA	NA		OpenSea	NAPSB	NR_002798	TSS1500
cg23365392	0.13039	0.164854	7.39842	3.59061e-06	4.6901	0.000769437	1	7	99970074	+	NA	NA	NA	NA	NA	NA		OpenSea	PILRA;PILRA;PILRA	NM_178273;NM_178272;NM_013439	TSS1500;TSS1500;TSS1500
cg16768937	0.0757303	0.684028	7.37954	3.695e-06	4.68994	0.000782668	1	17	27299936	+	NA	NA	NA	NA	NA	NA		OpenSea	SEZ6;SEZ6	NM_001098635;NM_178860	Body;Body
cg04273422	0.0902973	0.13297	7.38322	3.67438e-06	4.68965	0.000780259	1	19	6498787	+	NA	NA	NA	NA	NA	NA	chr19:6502090-6502411	N_Shelf	TUBB4	NM_006087	Body
cg01181233	-0.133019	0.225554	-7.35025	3.86336e-06	4.68862	0.000801048	1	8	24245289	+	rs79046129	0.023023	NA	NA	NA	NA		OpenSea	ADAMDEC1;ADAMDEC1;ADAMDEC1	NM_001145271;NM_001145272;NM_014479	5'UTR;5'UTR;Body
cg18014109	-0.0377564	0.751641	-7.37099	3.74332e-06	4.68763	0.000785447	1	11	68769498	+	NA	NA	NA	NA	NA	NA	chr11:68772796-68773109	N_Shelf
cg10908460	0.0625918	0.211259	7.37091	3.74377e-06	4.68733	0.000785447	1	2	176950736	+	NA	NA	NA	NA	NA	NA	chr2:176950595-176950846	Island
cg07481273	0.318093	0.433774	7.38881	3.64335e-06	4.68594	0.000777187	1	14	93653027	-	NA	NA	NA	NA	NA	NA	chr14:93650745-93651652	S_Shore	C14orf109;C14orf109	NM_001098621;NM_015676	3'UTR;3'UTR
cg04561791	-0.180399	0.505938	-7.38485	3.66531e-06	4.68565	0.000779902	1	16	85478769	+	NA	NA	NA	NA	NA	NA		OpenSea
cg18245976	0.130869	0.388614	7.37306	3.73155e-06	4.68224	0.000785338	1	7	158708271	+	NA	NA	NA	NA	NA	NA		OpenSea	WDR60	NM_018051	Body
cg18926409	0.131893	0.160865	7.38357	3.67243e-06	4.68197	0.000780236	1	15	65174571	-	NA	NA	NA	NA	NA	NA		OpenSea
cg15869718	0.0680404	0.224289	7.37409	3.72574e-06	4.68182	0.000785338	1	14	100751572	+	NA	NA	NA	NA	NA	NA	chr14:100751672-100752339	N_Shore
cg12679760	-0.280492	0.32761	-7.37526	3.71909e-06	4.67956	0.000785338	1	1	36786615	+	NA	NA	NA	NA	NA	NA	chr1:36786500-36789402	Island	C1orf113;C1orf113	NM_024676;NM_001162530	Body;Body
cg13431464	0.0313465	0.0793127	7.37362	3.72838e-06	4.67935	0.000785338	1	18	12880767	-	NA	NA	NA	NA	NA	NA	chr18:12883285-12884578	N_Shelf	PTPN2;PTPN2;PTPN2	NM_002828;NM_080422;NM_080423	Body;Body;Body
cg19738802	0.0783735	0.756259	7.37108	3.74281e-06	4.67929	0.000785447	1	7	157985171	+	rs143377636	0.0101	NA	NA	NA	NA	chr7:157980786-157981462	S_Shelf	PTPRN2;PTPRN2;PTPRN2	NM_002847;NM_130842;NM_130843	Body;Body;Body
cg19049109	0.112554	0.815705	7.3431	3.90566e-06	4.67904	0.000808231	1	7	27450882	+	NA	NA	rs73283985	0.013711	rs73283985	0.013711		OpenSea
cg10777347	0.196436	0.40282	7.38729	3.65178e-06	4.67718	0.0007782	1	7	87556005	-	NA	NA	NA	NA	NA	NA		OpenSea
cg24726783	0.148348	0.877117	7.37399	3.72632e-06	4.6763	0.000785338	1	10	29759454	+	NA	NA	NA	NA	NA	NA		OpenSea	SVIL;SVIL	NM_021738;NM_003174	Body;Body
[truncated: 17,530 more rows]

## Sheet: DMP_Gender_BCcorrected_q<0.05
Probe	logFC	UnCor-Delta_beta	AveExpr	t	P.Value	B	q.value	Bonferroni	chr	pos	strand	Probe_rs	Probe_maf	CpG_rs	CpG_maf	SBE_rs	SBE_maf	Islands_Name	Relation_to_Island	UCSC_RefGene_Name	UCSC_RefGene_Accession	UCSC_RefGene_Group
cg20276743	-0.346216	-0.0065352	0.790919	-120.387	6.49e-13	18.1387	6.15e-08	2.74e-07	chr17	35583136	-	NA	NA	rs17574651	0.046821	rs17574651	0.046821		OpenSea	ACACA;ACACA;ACACA;ACACA;ACACA	NM_198838;NM_198839;NM_198837;NM_198834;NM_198836	Body;Body;Body;Body;Body
cg23348014	0.539079	-0.0274032	0.267148	133.739	3.1e-13	18.0407	6.15e-08	1.31e-07	chr7	94023483	+	NA	NA	NA	NA	NA	NA		OpenSea	COL1A2	NM_000089	TSS1500
cg10253847	0.761875	0.0459632	0.352013	121.15	6.21e-13	17.8814	6.15e-08	2.62e-07	chr6	28227085	-	NA	NA	NA	NA	NA	NA	chr6:28226979-28227483	Island	NKAPL	NM_001007531	TSS200
cg15323253	-0.345753	-0.0507034	0.830864	-118.426	7.28e-13	17.805	6.15e-08	3.08e-07	chr6	3766662	-	NA	NA	NA	NA	NA	NA		OpenSea
cg16763089	0.404652	0.141664	0.381162	130.775	3.63e-13	17.6115	6.15e-08	1.53e-07	chr20	5485284	+	NA	NA	NA	NA	NA	NA		OpenSea	LOC149837	NR_015406	TSS200
cg26313599	0.277516	0.0316744	0.772869	96.1978	3.14e-12	17.4637	1.05e-07	1.32e-06	chr11	6291951	+	NA	NA	NA	NA	NA	NA	chr11:6292256-6292693	N_Shore	CCKBR	NM_176875	Body
cg13324547	-0.285587	-0.0128671	0.185811	-99.9068	2.41e-12	17.3088	1.05e-07	1.02e-06	chr10	28966033	+	NA	NA	NA	NA	NA	NA	chr10:28965704-28967266	Island	BAMBI	NM_012342	TSS1500
cg03179435	-0.474133	-0.0227422	0.161037	-91.9447	4.31e-12	17.0878	1.12e-07	1.82e-06	chr10	14051821	+	NA	NA	NA	NA	NA	NA		OpenSea	FRMD4A	NM_018027	Body
cg03994942	0.395979	0.192071	0.394721	85.9472	6.93e-12	17.0095	1.48e-07	2.92e-06	chr11	45943979	-	NA	NA	NA	NA	NA	NA	chr11:45943513-45944852	Island	GYLTL1B	NM_152312	5'UTR
cg24070990	-0.384065	-0.105861	0.388202	-92.2808	4.2e-12	16.8772	1.12e-07	1.77e-06	chr1	228634724	-	NA	NA	NA	NA	NA	NA	chr1:228633382-228634127	S_Shore
cg05486191	0.296515	-0.016152	0.416762	93.5992	3.8e-12	16.8561	1.12e-07	1.61e-06	chr7	5937190	-	NA	NA	NA	NA	NA	NA	chr7:5938173-5938557	N_Shore	C7orf28A	NM_015622	TSS1500
cg03142697	0.613151	0.505871	0.550781	95.7706	3.24e-12	16.8346	1.05e-07	1.37e-06	chr21	36258497	-	NA	NA	NA	NA	NA	NA	chr21:36258952-36259472	N_Shore	RUNX1;RUNX1;RUNX1	NM_001001890;NM_001122607;NM_001754	Body;Body;Body
cg15909132	0.371924	0.219638	0.600677	97.3582	2.89e-12	16.7754	1.05e-07	1.22e-06	chr17	42431109	+	NA	NA	NA	NA	NA	NA	chr17:42431092-42432555	Island	FAM171A2	NM_198475	Body
cg12906381	0.344317	0.0979759	0.610561	98.1309	2.73e-12	16.7683	1.05e-07	1.15e-06	chr22	32599516	+	NA	NA	NA	NA	NA	NA		OpenSea	RFPL2;RFPL2;RFPL2	NM_001098527;NM_001159545;NM_001159546	TSS200;5'UTR;TSS1500
cg26031613	0.504068	0.131272	0.217137	90.6436	4.77e-12	16.6344	1.12e-07	2.01e-06	chr14	104095156	-	NA	NA	NA	NA	NA	NA	chr14:104094551-104096361	Island	KLC1;KLC1;KLC1	NM_005552;NM_182923;NM_001130107	TSS1500;TSS1500;TSS1500
cg09804616	-0.238875	-0.0571006	0.667259	-80.8014	1.07e-11	16.499	1.97e-07	4.51e-06	chr6	30644832	+	NA	NA	NA	NA	NA	NA	chr6:30640431-30640853	S_Shelf	KIAA1949;KIAA1949	NM_001134870;NM_133471	3'UTR;3'UTR
cg07686392	-0.266253	-0.0930571	0.812844	-76.9471	1.51e-11	16.4383	2.19e-07	6.36e-06	chr4	1198537	+	NA	NA	rs73793111	0.019213	rs73793111	0.019213		OpenSea	LOC100130872;LOC100130872-SPON2	NR_024569;NR_033182	Body;Body
cg07419021	0.294987	0.0251557	0.211987	77.8919	1.38e-11	16.3667	2.16e-07	5.84e-06	chr2	162274436	-	NA	NA	NA	NA	NA	NA	chr2:162275161-162275596	N_Shore	TBR1	NM_006593	Body
cg04349084	-0.329222	-0.0566308	0.153413	-79.996	1.15e-11	16.2981	1.97e-07	4.84e-06	chr8	23602677	+	NA	NA	NA	NA	NA	NA		OpenSea
cg17979068	-0.233755	-0.112291	0.642802	-73.43	2.09e-11	16.1741	2.68e-07	8.83e-06	chr2	10344980	+	NA	NA	NA	NA	NA	NA		OpenSea	C2orf48	NM_182626	Body
cg21081803	0.279243	0.0499792	0.267393	79.327	1.22e-11	16.1479	1.97e-07	5.13e-06	chr5	2915236	+	NA	NA	NA	NA	NA	NA		OpenSea
cg13972661	0.37821	0.0255952	0.599137	79.9588	1.15e-11	15.9935	1.97e-07	4.86e-06	chr9	99776416	-	NA	NA	NA	NA	NA	NA	chr9:99775098-99776102	S_Shore	HIATL2	NR_002894	TSS1500
cg01532436	0.40365	0.245604	0.265693	76.1021	1.63e-11	15.9695	2.22e-07	6.87e-06	chr19	48983942	+	NA	NA	NA	NA	NA	NA	chr19:48983562-48984175	Island	CYTH2;CYTH2	NM_004228;NM_017457	3'UTR;3'UTR
cg12721068	0.245803	-0.160554	0.524293	76.4194	1.58e-11	15.9538	2.22e-07	6.67e-06	chr1	222695923	+	NA	NA	NA	NA	NA	NA		OpenSea	HHIPL2	NM_024746	3'UTR
cg20432732	-0.27648	-0.0440376	0.1284	-79.5	1.2e-11	15.9178	1.97e-07	5.06e-06	chr1	19451037	-	NA	NA	NA	NA	NA	NA		OpenSea	UBR4	NM_020765	Body
cg00662258	0.365668	0.0623549	0.570767	97.4226	2.87e-12	15.9038	1.05e-07	1.21e-06	chr17	18432149	+	NA	NA	NA	NA	NA	NA		OpenSea
cg03514404	0.270074	-0.00459943	0.113406	77.4097	1.44e-11	15.8559	2.18e-07	6.1e-06	chr7	143579665	+	NA	NA	NA	NA	NA	NA	chr7:143582125-143582610	N_Shelf	FAM115A	NM_014719	5'UTR
cg01053087	-0.52116	0.00783063	0.246055	-79.7278	1.17e-11	15.7226	1.97e-07	4.96e-06	chr8	637909	+	NA	NA	NA	NA	NA	NA	chr8:637393-638251	Island	ERICH1	NM_207332	Body
cg24508713	0.268716	0.0429192	0.414785	70.1177	2.89e-11	15.6778	3.21e-07	1.22e-05	chr6	31870783	-	NA	NA	NA	NA	NA	NA	chr6:31868781-31870311	S_Shore	ZBTB12	NM_181842	TSS1500
cg26647453	0.237225	0.103445	0.64555	72.7575	2.23e-11	15.6698	2.69e-07	9.42e-06	chr4	100432162	+	NA	NA	NA	NA	NA	NA		OpenSea	C4orf17;C4orf17	NM_032149;NM_032149	5'UTR;1stExon
cg07740599	-0.385174	-0.181707	0.704451	-63.6049	5.74e-11	15.6266	5.26e-07	2.42e-05	chr16	524857	-	NA	NA	NA	NA	NA	NA		OpenSea	RAB11FIP3;RAB11FIP3;RAB11FIP3	NM_001142272;NM_014700;NM_001142272	1stExon;Body;5'UTR
cg00246121	0.233325	-0.00352164	0.489935	68.2328	3.5e-11	15.5829	3.52e-07	1.48e-05	chr5	141030607	+	rs17287002	0.037468	NA	NA	NA	NA	chr5:141030918-141031177	N_Shore	FCHSD1	NM_033449	Body
cg17360552	-0.376556	-0.00213655	0.796502	-70.167	2.88e-11	15.558	3.21e-07	1.22e-05	chr6	32725332	+	rs58568506	0.022155	NA	NA	NA	NA		OpenSea	HLA-DQB2	NR_003937	Body
cg24796651	0.317181	0.0397929	0.534741	61.7477	7.06e-11	15.5095	5.63e-07	2.98e-05	chr4	76912348	-	NA	NA	NA	NA	NA	NA	chr4:76911843-76912252	S_Shore	SDAD1	NM_018115	TSS1500
cg02394686	0.246905	0.08739	0.201031	68.9075	3.27e-11	15.4844	3.37e-07	1.38e-05	chr19	55973099	+	NA	NA	NA	NA	NA	NA	chr19:55972697-55973442	Island	ISOC2;ISOC2;ISOC2	NM_001136202;NM_024710;NM_001136201	TSS200;TSS200;TSS200
cg05770946	0.199757	0.00785086	0.181	62.3751	6.58e-11	15.4833	5.56e-07	2.78e-05	chr6	100901371	-	NA	NA	NA	NA	NA	NA	chr6:100903491-100903713	N_Shelf	SIM1	NM_005068	Body
cg12226028	0.222651	0.0437149	0.484532	67.7419	3.69e-11	15.359	3.62e-07	1.56e-05	chr15	76484473	-	NA	NA	NA	NA	NA	NA	chr15:76484093-76484580	Island	C15orf27	NM_152335	Body
cg00937691	0.453364	0.0509299	0.2153	101.343	2.18e-12	15.3472	1.05e-07	9.19e-07	chr6	29796105	+	NA	NA	rs17875399	0.047531	NA	NA	chr6:29795553-29796594	Island	HLA-G	NM_002127	Body
cg03356492	0.516064	0.145427	0.549446	65.1475	4.85e-11	15.3003	4.55e-07	2.05e-05	chr18	35062538	+	NA	NA	NA	NA	NA	NA	chr18:35065039-35065548	N_Shelf	BRUNOL4;BRUNOL4;BRUNOL4;BRUNOL4	NM_001025088;NM_020180;NM_001025089;NM_001025087	Body;Body;Body;Body
cg08255481	-0.199717	0.109616	0.609795	-62.6114	6.41e-11	15.2944	5.56e-07	2.7e-05	chr16	88103035	-	rs35216338	0.021442	NA	NA	NA	NA	chr16:88101473-88101911	S_Shore	BANP;BANP	NM_017869;NM_079837	Body;Body
cg05799811	0.187108	0.209064	0.5731	62.3672	6.58e-11	15.2791	5.56e-07	2.78e-05	chr1	167487396	+	NA	NA	NA	NA	NA	NA		OpenSea	CD247;CD247	NM_198053;NM_000734	Body;Body
cg04815973	-0.48757	-0.190946	0.256314	-70.7949	2.7e-11	15.273	3.17e-07	1.14e-05	chr15	74267168	-	NA	NA	NA	NA	NA	NA		OpenSea
cg11995437	0.28144	0.012198	0.303935	74.9834	1.81e-11	15.2333	2.38e-07	7.63e-06	chr19	11484869	+	NA	NA	NA	NA	NA	NA	chr19:11485286-11485769	N_Shore	C19orf39	NM_175871	TSS1500
cg21151432	-0.178204	-0.0405649	0.130733	-59.3198	9.36e-11	15.2032	6.74e-07	3.95e-05	chr2	25142229	+	NA	NA	NA	NA	NA	NA	chr2:25142472-25143689	N_Shore	ADCY3	NM_004036	TSS200
cg09619598	0.233344	0.126875	0.322062	61.0948	7.61e-11	15.1315	5.84e-07	3.21e-05	chr9	115512530	-	NA	NA	NA	NA	NA	NA	chr9:115512611-115513757	N_Shore	SNX30	NM_001012994	TSS1500
cg00406621	0.206909	0.0615088	0.205348	61.3994	7.35e-11	15.1136	5.74e-07	3.1e-05	chr16	29466731	-	NA	NA	NA	NA	NA	NA	chr16:29465353-29467143	Island	BOLA2;GIYD2;SULT1A4;GIYD1;BOLA2B;GIYD2;SULT1A3;GIYD1	NM_001031827;NM_178044;NM_001017389;NM_001014999;NM_001039182;NM_024044;NM_003166;NM_001015000	TSS1500;Body;TSS1500;Body;TSS1500;Body;TSS1500;Body
cg17647904	-0.381564	-0.219989	0.531551	-61.8324	6.99e-11	15.0605	5.63e-07	2.95e-05	chr12	124908601	+	NA	NA	NA	NA	NA	NA	chr12:124911243-124911464	N_Shelf	NCOR2;NCOR2	NM_006312;NM_001077261	Body;Body
cg11724366	0.261807	0.0895302	0.428668	58.3337	1.05e-10	15.0218	6.84e-07	4.44e-05	chr19	681815	+	NA	NA	NA	NA	NA	NA	chr19:679786-680728	S_Shore	FSTL3	NM_005860	3'UTR
cg13971484	0.176524	0.0725805	0.46684	59.111	9.59e-11	15.019	6.74e-07	4.05e-05	chr9	134353962	-	NA	NA	NA	NA	NA	NA	chr9:134350708-134351708	S_Shelf	BAT2L1	NM_013318	Body
cg09516200	-0.286792	-0.0647162	0.196292	-57.8465	1.12e-10	15.0133	6.84e-07	4.71e-05	chr17	78735324	+	NA	NA	NA	NA	NA	NA		OpenSea	RPTOR;RPTOR	NM_001163034;NM_020761	Body;Body
cg19536401	0.182778	0.0101798	0.626263	58.6406	1.01e-10	14.9978	6.77e-07	4.28e-05	chr19	6504797	-	NA	NA	NA	NA	NA	NA	chr19:6502090-6502411	S_Shelf
cg08176258	-0.21577	-0.0940083	0.766111	-59.4727	9.19e-11	14.9346	6.74e-07	3.88e-05	chr7	1938450	-	NA	NA	NA	NA	NA	NA	chr7:1937738-1937946	S_Shore	MAD1L1;MAD1L1;MAD1L1	NM_003550;NM_001013837;NM_001013836	Body;Body;Body
cg15978565	-0.176596	0.00254126	0.118052	-58.056	1.09e-10	14.9311	6.84e-07	4.6e-05	chr2	11894464	-	NA	NA	NA	NA	NA	NA		OpenSea	LPIN1	NM_145693	5'UTR
cg20513976	-0.208838	0.115554	0.62613	-60.3947	8.25e-11	14.8728	6.22e-07	3.48e-05	chr20	62367893	-	NA	NA	NA	NA	NA	NA	chr20:62368955-62371962	N_Shore	LIME1	NM_017806	TSS200
cg17220042	-0.199248	-0.0302081	0.0379017	-56.6859	1.29e-10	14.8586	7.25e-07	5.43e-05	chr20	32274205	+	NA	NA	NA	NA	NA	NA	chr20:32273557-32274505	Island	E2F1;E2F1	NM_005225;NM_005225	1stExon;5'UTR
cg25947408	0.269418	0.248323	0.474082	69.363	3.12e-11	14.8569	3.29e-07	1.32e-05	chr5	133451383	-	NA	NA	NA	NA	NA	NA	chr5:133449320-133451260	S_Shore	TCF7;TCF7;TCF7;TCF7;TCF7;TCF7;TCF7	NM_201634;NM_001134852;NM_001134851;NM_003202;NM_213648;NM_201632;NM_201633	5'UTR;TSS1500;TSS1500;Body;TSS200;5'UTR;5'UTR
cg05203659	-0.288175	-0.0589698	0.257241	-66.684	4.12e-11	14.8407	3.95e-07	1.74e-05	chr16	12009378	-	NA	NA	NA	NA	NA	NA	chr16:12008880-12010114	Island	GSPT1;GSPT1;GSPT1	NM_001130006;NM_002094;NM_001130007	1stExon;1stExon;5'UTR
cg25636466	0.201216	0.009506	0.413568	58.9927	9.73e-11	14.8364	6.74e-07	4.11e-05	chr6	46652700	+	NA	NA	NA	NA	NA	NA	chr6:46655262-46656738	N_Shelf
cg04136369	0.224805	0.12799	0.704406	58.5391	1.03e-10	14.8336	6.77e-07	4.34e-05	chr17	36070600	-	NA	NA	NA	NA	NA	NA		OpenSea	HNF1B;HNF1B	NM_000458;NM_001165923	Body;Body
cg11808531	0.18511	-0.0830358	0.758158	55.7143	1.45e-10	14.8109	7.67e-07	6.13e-05	chr12	133201891	+	NA	NA	NA	NA	NA	NA		OpenSea	POLE	NM_006231	Body
cg09139047	-0.254801	-0.0721149	0.817448	-58.2017	1.07e-10	14.8099	6.84e-07	4.52e-05	chr6	32552042	+	NA	NA	rs183889763	0.0256	NA	NA	chr6:32551851-32552331	Island	HLA-DRB1	NM_002124	Body
cg13921921	-0.224114	-0.195221	0.281298	-56.9482	1.25e-10	14.7926	7.22e-07	5.26e-05	chr1	155931763	+	NA	NA	NA	NA	NA	NA		OpenSea	ARHGEF2;ARHGEF2;ARHGEF2	NM_004723;NM_001162383;NM_001162384	Body;Body;Body
cg13803688	-0.180668	-0.0443737	0.199049	-56.323	1.35e-10	14.7868	7.29e-07	5.68e-05	chr1	110610452	-	NA	NA	NA	NA	NA	NA	chr1:110610265-110613303	Island	ALX3	NM_006492	Body
cg21858113	0.190295	-0.00783255	0.678572	54.5038	1.7e-10	14.784	8.45e-07	7.16e-05	chr11	118015340	-	NA	NA	NA	NA	NA	NA	chr11:118016237-118016984	N_Shore	SCN4B;SCN4B;SCN4B;SCN4B	NM_001142348;NM_001142349;NM_174934;NR_024527	Body;5'UTR;Body;Body
cg25423752	0.347994	0.0677114	0.161289	56.9354	1.25e-10	14.7585	7.22e-07	5.27e-05	chr5	178422415	-	NA	NA	NA	NA	NA	NA	chr5:178421225-178422337	S_Shore	GRM6	NM_000843	TSS1500
cg09055205	-0.19466	0.036823	0.68167	-58.7265	1e-10	14.7466	6.77e-07	4.24e-05	chr8	27780272	+	NA	NA	NA	NA	NA	NA	chr8:27779081-27779767	S_Shore	SCARA5	NM_173833	Body
cg05891136	0.763215	0.242259	0.692096	55.3742	1.52e-10	14.716	7.91e-07	6.4e-05	chr8	2014195	-	NA	NA	rs13258621	0.000416	NA	NA		OpenSea	MYOM2	NM_003970	Body
cg11214757	0.530957	0.122793	0.139384	90.7229	4.74e-12	14.7019	1.12e-07	2e-06	chr5	176024225	-	NA	NA	NA	NA	NA	NA	chr5:176023777-176024651	Island	GPRIN1	NM_052899	Body
cg26316885	0.314279	0.0452577	0.324308	56.5054	1.32e-10	14.6999	7.29e-07	5.56e-05	chr19	10407317	+	NA	NA	NA	NA	NA	NA	chr19:10406934-10407342	Island	ICAM5	NM_003259	3'UTR
cg14411670	0.241582	0.0953168	0.52235	57.1044	1.22e-10	14.6976	7.22e-07	5.16e-05	chr9	137030544	+	NA	NA	rs28452481	0.010307	NA	NA	chr9:137028717-137030556	Island	RNU6ATAC	NR_023344	TSS1500
cg21447227	0.207281	0.00642753	0.206552	54.7589	1.64e-10	14.6403	8.34e-07	6.93e-05	chr7	158656677	-	NA	NA	NA	NA	NA	NA	chr7:158656282-158656744	Island	WDR60	NM_018051	Body
cg17424654	-0.195307	-0.0182257	0.132004	-53.6934	1.88e-10	14.6387	8.83e-07	7.95e-05	chr6	89673513	+	NA	NA	NA	NA	NA	NA	chr6:89672884-89673579	Island	RNGTT	NM_003800	TSS200
cg03410065	0.193931	0.100679	0.306296	54.1902	1.77e-10	14.6212	8.47e-07	7.45e-05	chr11	6440922	+	NA	NA	NA	NA	NA	NA	chr11:6439863-6440732	S_Shore	APBB1;APBB1	NM_001164;NM_145689	TSS1500;TSS1500
cg20353001	0.23338	0.0624814	0.641119	52.7407	2.14e-10	14.6202	9.59e-07	9.01e-05	chr6	1524618	+	NA	NA	NA	NA	NA	NA	chr6:1524153-1524543	S_Shore
cg06239616	0.781041	0.0591995	0.233669	115.333	8.77e-13	14.6088	6.17e-08	3.7e-07	chr7	154705941	-	NA	NA	NA	NA	NA	NA	chr7:154705746-154706046	Island
cg01869955	-0.18337	0.0212533	0.744883	-56.3893	1.34e-10	14.6083	7.29e-07	5.64e-05	chr8	1011835	-	NA	NA	NA	NA	NA	NA		OpenSea
cg01529207	-0.38868	0.0338449	0.779009	-55.8355	1.43e-10	14.5809	7.65e-07	6.04e-05	chr22	42485811	-	NA	NA	NA	NA	NA	NA	chr22:42486349-42487246	N_Shore	NDUFA6	NM_002490	Body
cg17677487	-0.160997	-0.0550695	0.614903	-53.8763	1.84e-10	14.559	8.72e-07	7.76e-05	chr11	117668288	-	NA	NA	NA	NA	NA	NA	chr11:117666634-117668141	S_Shore	DSCAML1	NM_020693	TSS1500
cg27089200	0.273898	0.0168733	0.39121	55.2721	1.54e-10	14.5305	7.91e-07	6.49e-05	chr19	41531976	-	NA	NA	NA	NA	NA	NA	chr19:41531804-41532051	Island
cg04256907	0.22135	0.0173601	0.74458	58.9786	9.75e-11	14.5243	6.74e-07	4.11e-05	chr10	81073777	+	NA	NA	NA	NA	NA	NA		OpenSea	ZMIZ1	NM_020338	3'UTR
cg05855733	-0.484755	-0.0821673	0.227266	-51.8141	2.42e-10	14.5103	1.01e-06	0.000102073	chr12	132973200	+	NA	NA	NA	NA	NA	NA	chr12:132973700-132973914	N_Shore
cg19717347	0.157174	-0.188335	0.487277	52.352	2.25e-10	14.5015	9.85e-07	9.49e-05	chr12	129304956	-	NA	NA	NA	NA	NA	NA	chr12:129307947-129308724	N_Shelf	SLC15A4	NM_145648	Body
cg00562118	0.161577	0.0344031	0.798184	52.918	2.09e-10	14.4981	9.57e-07	8.8e-05	chr4	644805	-	NA	NA	NA	NA	NA	NA	chr4:645236-645579	N_Shore	PDE6B;PDE6B	NM_000283;NM_001145291	Body;Body
cg12884422	-0.171406	0.0164457	0.316086	-53.0334	2.05e-10	14.4902	9.53e-07	8.67e-05	chr11	5830030	-	NA	NA	NA	NA	NA	NA		OpenSea
cg12656272	-0.187687	0.0110684	0.188644	-54.3809	1.72e-10	14.4499	8.45e-07	7.27e-05	chr3	100328186	-	rs76584155	0.024773	NA	NA	NA	NA		OpenSea	GPR128	NM_032787	TSS1500
cg08966889	-0.164306	-0.166044	0.618032	-50.6083	2.85e-10	14.4124	1.04e-06	0.000120403	chr6	52440429	+	NA	NA	NA	NA	NA	NA	chr6:52441269-52441793	N_Shore	TRAM2	NM_012288	Body
cg09318840	0.187971	0.0595222	0.548711	51.5084	2.52e-10	14.391	1.02e-06	0.000106399	chr2	87018944	+	NA	NA	NA	NA	NA	NA	chr2:87015974-87018182	S_Shore	CD8A;CD8A;CD8A;CD8A	NR_027353;NM_001145873;NM_171827;NM_001768	TSS200;5'UTR;TSS200;TSS200
cg24834873	-0.525988	0.0155946	0.176641	-62.4206	6.55e-11	14.3898	5.56e-07	2.76e-05	chr5	79865402	+	NA	NA	NA	NA	NA	NA	chr5:79864842-79866447	Island	ANKRD34B	NM_001004441	5'UTR
cg17950169	-0.233627	-0.0709346	0.151362	-51.041	2.69e-10	14.3694	1.04e-06	0.000113424	chr1	226067900	+	NA	NA	NA	NA	NA	NA	chr1:226069605-226070898	N_Shore	TMEM63A	NM_014698	5'UTR
cg21937462	-0.186285	-0.0622792	0.77272	-52.7816	2.12e-10	14.3693	9.59e-07	8.97e-05	chr21	45561490	+	NA	NA	NA	NA	NA	NA	chr21:45560662-45560999	S_Shore	C21orf33;C21orf33	NM_198155;NM_004649	Body;Body
cg13288164	0.290833	-0.000400269	0.466198	56.7853	1.27e-10	14.3601	7.25e-07	5.37e-05	chr5	140501380	-	NA	NA	NA	NA	NA	NA	chr5:140502890-140503804	N_Shore	PCDHB4	NM_018938	TSS200
cg10508111	0.215841	0.0273963	0.772567	57.8311	1.12e-10	14.3517	6.84e-07	4.72e-05	chr12	48515382	-	NA	NA	NA	NA	NA	NA		OpenSea	PFKM;PFKM;PFKM;PFKM	NM_001166687;NM_001166688;NM_001166686;NM_000289	TSS1500;TSS1500;Body;5'UTR
cg01706566	0.167107	0.0308608	0.858796	51.8724	2.4e-10	14.3148	1.01e-06	0.000101272	chr8	26239922	-	NA	NA	NA	NA	NA	NA	chr8:26240290-26241017	N_Shore	BNIP3L	NM_004331	TSS1500
cg03918304	0.187836	-0.00786173	0.287898	52.3048	2.26e-10	14.3001	9.85e-07	9.55e-05	chr2	176981654	+	NA	NA	NA	NA	NA	NA	chr2:176982107-176982402	N_Shore	HOXD10	NM_002148	1stExon
cg17786659	-0.137802	-0.0813376	0.24611	-49.7343	3.22e-10	14.2996	1.04e-06	0.00013605	chr1	9195501	-	NA	NA	NA	NA	NA	NA		OpenSea
cg18597188	-0.159333	-0.0395033	0.74904	-51.7307	2.45e-10	14.2873	1.01e-06	0.000103233	chr14	104178670	-	NA	NA	NA	NA	NA	NA	chr14:104181378-104182952	N_Shelf	XRCC3;XRCC3;XRCC3	NM_001100118;NM_001100119;NM_005432	5'UTR;5'UTR;5'UTR
cg00349061	0.169466	0.0272344	0.607201	50.793	2.78e-10	14.2785	1.04e-06	0.000117366	chr1	26371865	-	NA	NA	NA	NA	NA	NA	chr1:26372281-26373313	N_Shore	SLC30A2;SLC30A2	NM_032513;NM_001004434	Body;Body
cg11570656	0.167248	0.112261	0.566597	49.8324	3.18e-10	14.2487	1.04e-06	0.000134183	chr13	45149702	+	NA	NA	NA	NA	NA	NA	chr13:45149970-45152288	N_Shore	TSC22D1	NM_183422	1stExon
cg15123755	0.195488	0.0678688	0.688127	52.231	2.29e-10	14.242	9.85e-07	9.65e-05	chr1	40075810	+	NA	NA	NA	NA	NA	NA		OpenSea
cg03413355	-0.157992	-0.114811	0.529408	-49.1997	3.48e-10	14.2283	1.04e-06	0.00014676	chr15	56537579	+	NA	NA	NA	NA	NA	NA	chr15:56535651-56536129	S_Shore
cg22498057	0.233094	-0.0797597	0.242986	50.14	3.04e-10	14.1893	1.04e-06	0.000128516	chr5	93954358	+	NA	NA	NA	NA	NA	NA	chr5:93953913-93954843	Island	ANKRD32;C5orf36;C5orf36	NM_032290;NM_001145678;NM_173665	TSS200;TSS200;TSS200
cg07747299	0.431019	0.119362	0.391352	49.6622	3.26e-10	14.1845	1.04e-06	0.00013744	chr21	47604052	+	rs78331376	0.019097	NA	NA	NA	NA	chr21:47602431-47602740	S_Shore	C21orf56;C21orf56	NM_032261;NM_001142854	5'UTR;5'UTR
cg19495308	0.433946	-0.0557683	0.546593	51.5173	2.52e-10	14.1679	1.02e-06	0.00010627	chr6	30120031	-	NA	NA	NA	NA	NA	NA		OpenSea	TRIM10;TRIM10	NM_052828;NM_006778	3'UTR;3'UTR
cg02949523	0.165472	-0.000883734	0.711062	51.3731	2.57e-10	14.1553	1.03e-06	0.00010838	chr13	111334467	+	NA	NA	NA	NA	NA	NA	chr13:111331166-111331373	S_Shelf	CARS2	NM_024537	Body
cg16484401	0.180237	0.0787592	0.535256	48.8175	3.67e-10	14.143	1.06e-06	0.000155011	chr6	133188400	+	rs12203738	0.047199	NA	NA	NA	NA		OpenSea
cg12980201	-0.150812	0.000242752	0.639129	-49.526	3.32e-10	14.1109	1.04e-06	0.000140113	chr11	124742958	+	NA	NA	NA	NA	NA	NA	chr11:124745909-124746773	N_Shelf	ROBO3	NM_022370	Body
cg24039042	-0.181815	0.0015272	0.317285	-49.1655	3.49e-10	14.1053	1.04e-06	0.000147479	chr6	170580947	+	rs7761221	0.035054	NA	NA	NA	NA	chr6:170580889-170581113	Island
cg13486491	0.162977	0.0253488	0.892306	50.6734	2.83e-10	14.1003	1.04e-06	0.000119322	chr13	36944640	+	NA	NA	NA	NA	NA	NA		OpenSea	SPG20	NM_001142294	TSS1500
cg23687466	0.385866	-0.00099511	0.647792	54.1883	1.77e-10	14.0959	8.47e-07	7.45e-05	chr11	504937	-	NA	NA	NA	NA	NA	NA	chr11:506353-508009	N_Shore	RNH1;RNH1;RNH1;RNH1;RNH1;RNH1;RNH1;RNH1	NM_203384;NM_203385;NM_203387;NM_203388;NM_203383;NM_203389;NM_002939;NM_203386	5'UTR;5'UTR;5'UTR;5'UTR;5'UTR;5'UTR;5'UTR;5'UTR
cg21183455	0.189739	-0.130502	0.680203	52.3768	2.24e-10	14.0955	9.85e-07	9.46e-05	chr22	50052396	-	NA	NA	NA	NA	NA	NA		OpenSea	C22orf34	NR_026997	TSS1500
cg13483727	0.14163	0.121867	0.697519	48.6621	3.75e-10	14.0919	1.06e-06	0.000158514	chr18	615471	+	NA	NA	NA	NA	NA	NA		OpenSea	CLUL1;CLUL1	NM_199167;NM_014410	TSS1500;5'UTR
cg05336188	0.158221	-0.0285909	0.447814	49.2375	3.46e-10	14.0672	1.04e-06	0.000145973	chr19	18959506	+	NA	NA	NA	NA	NA	NA		OpenSea	UPF1	NM_002911	Body
cg26504440	-0.186157	-0.105509	0.30201	-48.734	3.72e-10	14.0668	1.06e-06	0.000156883	chr12	133344446	-	NA	NA	NA	NA	NA	NA	chr12:133340880-133341114	S_Shelf
cg11492932	0.326467	0.0525007	0.889014	48.4534	3.87e-10	14.0643	1.07e-06	0.000163364	chr8	3892716	-	rs180876269	0.0476	NA	NA	NA	NA		OpenSea	CSMD1	NM_033225	Body
cg03190769	-0.210036	-0.0644644	0.174835	-47.9974	4.14e-10	14.0623	1.07e-06	0.000174563	chr2	238382720	-	NA	NA	NA	NA	NA	NA	chr2:238383664-238384382	N_Shore
cg00951395	-0.405097	-0.0185823	0.556646	-49.1448	3.5e-10	14.0574	1.04e-06	0.000147914	chr1	232941775	+	NA	NA	NA	NA	NA	NA	chr1:232941054-232941707	S_Shore	KIAA1383	NM_019090	1stExon
cg26353507	-0.229371	-0.0107306	0.853588	-48.1303	4.06e-10	14.0549	1.07e-06	0.000171212	chr19	58010513	+	NA	NA	NA	NA	NA	NA	chr19:58011124-58011743	N_Shore	ZNF773	NM_198542	TSS1500
cg05224642	0.215156	0.00659635	0.439313	54.3889	1.72e-10	14.0504	8.45e-07	7.26e-05	chr16	87984259	+	NA	NA	NA	NA	NA	NA	chr16:87984401-87985733	N_Shore	BANP;BANP	NM_017869;NM_079837	TSS1500;TSS1500
cg07212327	0.169351	-0.154043	0.558876	50.3712	2.95e-10	14.0469	1.04e-06	0.000124435	chr8	130947389	-	NA	NA	NA	NA	NA	NA	chr8:130951372-130952651	N_Shelf	FAM49B	NM_016623	5'UTR
cg08164151	0.502047	0.271793	0.336826	49.5648	3.3e-10	14.0437	1.04e-06	0.000139347	chr12	131118432	+	NA	NA	NA	NA	NA	NA		OpenSea
cg16677531	-0.16601	-0.0085616	0.0630781	-50.0661	3.08e-10	14.0381	1.04e-06	0.00012985	chr8	110657197	+	NA	NA	NA	NA	NA	NA	chr8:110656795-110657291	Island	GOLSYN;GOLSYN;GOLSYN;GOLSYN;GOLSYN;GOLSYN;GOLSYN;GOLSYN;GOLSYN;GOLSYN;GOLSYN;GOLSYN;GOLSYN;GOLSYN	NM_001099755;NM_001099754;NM_001099743;NM_001099749;NM_001099748;NM_001099753;NM_001099745;NM_017786;NM_001099744;NM_001099752;NM_001099751;NM_001099746;NM_001099750;NM_001099747	TSS200;TSS200;5'UTR;5'UTR;5'UTR;TSS200;5'UTR;5'UTR;5'UTR;5'UTR;5'UTR;5'UTR;5'UTR;5'UTR
cg08216808	0.156288	0.0441185	0.534146	49.206	3.47e-10	14.0342	1.04e-06	0.00014663	chr2	219081385	-	NA	NA	NA	NA	NA	NA	chr2:219081653-219082032	N_Shore	ARPC2;ARPC2	NM_005731;NM_152862	TSS1500;TSS1500
cg04682802	0.142569	0.162702	0.566297	47.9919	4.14e-10	14.0248	1.07e-06	0.000174703	chr20	11898478	+	NA	NA	NA	NA	NA	NA		OpenSea	BTBD3;BTBD3	NM_181443;NM_014962	5'UTR;TSS200
cg12980788	0.172162	0.00928865	0.575154	48.0475	4.1e-10	14.0147	1.07e-06	0.000173291	chr11	55641084	+	NA	NA	NA	NA	NA	NA	chr11:55640068-55641085	Island
cg04867115	0.151555	-0.0399171	0.637839	48.5265	3.83e-10	13.9926	1.06e-06	0.000161646	chr2	20645320	-	NA	NA	NA	NA	NA	NA	chr2:20646428-20647988	N_Shore
cg13362320	-0.227752	-0.00774694	0.723936	-49.1112	3.52e-10	13.9851	1.04e-06	0.000148626	chr15	101327580	-	rs28496619	0.022821	NA	NA	NA	NA		OpenSea
cg23154021	-0.211538	-0.0626474	0.675357	-49.0361	3.56e-10	13.9849	1.04e-06	0.00015023	chr12	1628620	+	NA	NA	rs78101558	0.016059	NA	NA		OpenSea
cg05948305	-0.15398	-0.0037687	0.100181	-48.6475	3.76e-10	13.9813	1.06e-06	0.000158848	chr7	99102447	+	NA	NA	NA	NA	NA	NA	chr7:99102154-99102968	Island	ZKSCAN5;ZKSCAN5	NM_145102;NM_014569	5'UTR;TSS200
cg20789595	-0.194083	-0.0773823	0.547674	-49.2627	3.45e-10	13.9806	1.04e-06	0.000145449	chr3	123063477	+	NA	NA	NA	NA	NA	NA		OpenSea	ADCY5	NM_183357	Body
cg08158976	0.243844	0.123907	0.586532	49.2564	3.45e-10	13.9768	1.04e-06	0.000145581	chr1	228297975	+	rs74140970	0.010522	NA	NA	NA	NA	chr1:228296787-228297276	S_Shore	MRPL55;MRPL55;MRPL55;MRPL55;MRPL55;MRPL55;MRPL55;MRPL55	NM_181441;NM_181464;NM_181456;NM_181465;NM_181462;NM_181455;NM_181454;NM_181463	TSS1500;TSS1500;TSS1500;TSS1500;TSS1500;TSS1500;TSS1500;TSS1500
cg20943032	0.188967	0.0251925	0.294283	49.291	3.43e-10	13.9713	1.04e-06	0.000144865	chr17	40913525	+	NA	NA	NA	NA	NA	NA	chr17:40912816-40913553	Island	LOC100190938;RAMP2;LOC100190938	NR_024461;NM_005854;NR_024462	TSS1500;Body;TSS1500
cg10330950	0.127616	0.0223032	0.328404	47.0654	4.74e-10	13.9613	1.16e-06	0.000200291	chr2	119589844	-	NA	NA	NA	NA	NA	NA	chr2:119592602-119593845	N_Shelf
cg22877366	-0.272244	-0.136422	0.297438	-50.2544	3e-10	13.952	1.04e-06	0.000126478	chr1	12107668	-	NA	NA	NA	NA	NA	NA		OpenSea
cg00640147	-0.178487	-0.0153952	0.638417	-49.2339	3.46e-10	13.9489	1.04e-06	0.000146048	chr17	61958756	-	NA	NA	NA	NA	NA	NA		OpenSea	GH2;GH2;GH2;GH2	NM_022557;NM_022556;NM_002059;NM_022558	Body;Body;Body;Body
cg18059397	-0.144882	0.00282749	0.466397	-48.0961	4.08e-10	13.9405	1.07e-06	0.000172066	chr13	112706782	+	NA	NA	NA	NA	NA	NA	chr13:112707804-112708696	N_Shore
cg03476105	0.178452	0.0559585	0.689723	47.8172	4.25e-10	13.9339	1.08e-06	0.000179227	chr7	96770912	+	NA	NA	NA	NA	NA	NA		OpenSea	ACN9	NM_020186	Body
cg04497512	-0.187433	-0.0568113	0.41831	-50.4362	2.92e-10	13.9331	1.04e-06	0.000123314	chr21	36042224	-	NA	NA	NA	NA	NA	NA	chr21:36041305-36043224	Island	CLIC6	NM_053277	1stExon
cg25363789	-0.246759	-0.017362	0.412811	-57.6824	1.14e-10	13.9296	6.87e-07	4.81e-05	chr11	64949878	+	NA	NA	NA	NA	NA	NA	chr11:64951724-64952035	N_Shore	CAPN1	NM_005186	5'UTR
cg10829227	0.21595	0.016047	0.727693	48.117	4.06e-10	13.9292	1.07e-06	0.000171544	chr19	47200595	-	NA	NA	NA	NA	NA	NA	chr19:47197138-47197400	S_Shelf	PRKD2;PRKD2;PRKD2;PRKD2	NM_001079880;NM_001079882;NM_016457;NM_001079881	Body;Body;Body;Body
cg23972474	-0.173389	0.0451722	0.62448	-49.5205	3.32e-10	13.9093	1.04e-06	0.000140222	chr14	70404320	+	rs10142550	0.0128	NA	NA	NA	NA		OpenSea	SMOC1;SMOC1	NM_001034852;NM_022137	Body;Body
cg17994139	0.457015	0.0583394	0.296616	85.8304	6.99e-12	13.9071	1.48e-07	2.95e-06	chr7	27187556	+	NA	NA	NA	NA	NA	NA	chr7:27186927-27187692	Island	HOXA6	NM_024014	TSS200
cg08305533	-0.195222	-0.0668149	0.706205	-48.9701	3.59e-10	13.9031	1.05e-06	0.000151655	chr22	32007224	-	NA	NA	NA	NA	NA	NA		OpenSea	SFI1;SFI1	NM_001007467;NM_014775	Body;Body
cg19695867	-0.249396	-0.0322817	0.2914	-47.2246	4.63e-10	13.894	1.15e-06	0.000195603	chr1	109585390	-	NA	NA	NA	NA	NA	NA	chr1:109583855-109585032	S_Shore	WDR47;WDR47;WDR47	NM_001142550;NM_014969;NM_001142551	TSS1500;TSS1500;TSS1500
cg13608545	-0.256774	0.102985	0.683847	-48.2907	3.96e-10	13.889	1.07e-06	0.000167264	chr22	43166139	-	NA	NA	NA	NA	NA	NA	chr22:43165947-43166287	Island
cg05253110	0.374605	0.090772	0.485982	49.3016	3.43e-10	13.8623	1.04e-06	0.000144646	chr7	141130687	+	NA	NA	NA	NA	NA	NA		OpenSea
cg26153158	-0.16763	0.0737543	0.185475	-48.5514	3.82e-10	13.827	1.06e-06	0.000161066	chr1	1875876	+	NA	NA	NA	NA	NA	NA	chr1:1875617-1875877	Island
cg01939428	-0.158415	-0.112112	0.226796	-46.87	4.88e-10	13.8053	1.19e-06	0.000206216	chr7	156931170	-	rs115360670	0.017811	NA	NA	NA	NA	chr7:156931422-156932075	N_Shore	UBE3C	NM_014671	TSS1500
cg12353636	0.191304	0.070066	0.769503	48.1499	4.04e-10	13.8004	1.07e-06	0.000170722	chr10	85974086	+	NA	NA	NA	NA	NA	NA		OpenSea	PCDH21	NM_033100	Body
cg09936824	0.37034	0.0576681	0.262963	48.1445	4.05e-10	13.7924	1.07e-06	0.000170858	chr7	27187670	+	NA	NA	NA	NA	NA	NA	chr7:27186927-27187692	Island	HOXA6	NM_024014	TSS1500
cg01428589	-0.211927	-0.0129483	0.212489	-46.6922	5.02e-10	13.7876	1.19e-06	0.000211785	chr19	33167718	+	NA	NA	NA	NA	NA	NA	chr19:33165266-33168099	Island	RGS9BP	NM_207391	1stExon
cg06997275	-0.128451	-0.0254814	0.902381	-46.1047	5.48e-10	13.7719	1.23e-06	0.000231443	chr2	208815981	+	NA	NA	NA	NA	NA	NA		OpenSea	PLEKHM3	NM_001080475	Body
cg24990283	-0.162453	-0.062611	0.159222	-47.847	4.23e-10	13.7701	1.08e-06	0.000178447	chr8	52874692	+	NA	NA	NA	NA	NA	NA		OpenSea
cg05482050	0.287784	0.098804	0.208093	50.0318	3.09e-10	13.7664	1.04e-06	0.000130476	chr5	177409334	-	NA	NA	NA	NA	NA	NA	chr5:177411342-177411939	N_Shelf
cg08002427	1.51215	0.191769	0.518099	47.1668	4.67e-10	13.7558	1.15e-06	0.00019729	chr17	11503508	-	NA	NA	rs12450436	0.000743	rs12450436	0.000743	chr17:11501631-11502328	S_Shore	DNAH9	NM_001372	Body
cg03616827	-0.198751	-0.00320868	0.303204	-46.4525	5.2e-10	13.7414	1.22e-06	0.000219566	chr8	135697767	+	NA	NA	NA	NA	NA	NA		OpenSea	ZFAT;ZFAT;ZFAT	NM_001029939;NM_020863;NM_001167583	5'UTR;Body;5'UTR
cg00002837	0.179342	0.0223135	0.538833	46.6461	5.05e-10	13.7324	1.19e-06	0.000213259	chr1	44513358	-	NA	NA	NA	NA	NA	NA		OpenSea
cg23102386	0.138011	0.0225083	0.879508	46.0603	5.52e-10	13.7317	1.23e-06	0.000233013	chr2	74055267	+	NA	NA	NA	NA	NA	NA	chr2:74055941-74056320	N_Shore	STAMBP;STAMBP;STAMBP	NM_006463;NM_201647;NM_213622	TSS1500;TSS1500;TSS1500
cg00685314	-0.155338	-0.0493147	0.785337	-47.5032	4.45e-10	13.7262	1.12e-06	0.0001877	chr12	120307689	+	NA	NA	NA	NA	NA	NA		OpenSea	CIT	NM_007174	Body
cg03695236	0.253538	0.0747745	0.404575	45.5409	5.98e-10	13.713	1.27e-06	0.000252292	chr7	157369121	-	NA	NA	NA	NA	NA	NA	chr7:157369120-157369394	Island	PTPRN2;PTPRN2;PTPRN2	NM_002847;NM_130842;NM_130843	Body;Body;Body
cg12463883	0.126341	0.0939652	0.43571	45.5038	6.01e-10	13.707	1.27e-06	0.000253737	chr13	108237965	-	NA	NA	NA	NA	NA	NA		OpenSea	FAM155A	NM_001080396	Body
cg25363080	-0.170794	-0.128229	0.292143	-45.7256	5.81e-10	13.6909	1.27e-06	0.000245236	chr5	81452987	-	NA	NA	NA	NA	NA	NA		OpenSea	ATG10;ATG10	NM_031482;NM_001131028	Body;Body
cg10789956	-0.149194	-0.193323	0.418082	-44.7971	6.71e-10	13.6863	1.29e-06	0.000283157	chr8	26467541	+	NA	NA	NA	NA	NA	NA		OpenSea	DPYSL2	NM_001386	Body
cg09715285	0.412839	0.101955	0.594319	69.4871	3.08e-11	13.6862	3.29e-07	1.3e-05	chr2	220108267	-	NA	NA	NA	NA	NA	NA	chr2:220107844-220108348	Island	GLB1L	NM_024506	Body
cg08663909	-0.174265	-0.033762	0.652024	-45.4236	6.09e-10	13.6826	1.27e-06	0.000256892	chr5	1850655	+	NA	NA	NA	NA	NA	NA	chr5:1851342-1851564	N_Shore
cg11556416	0.20296	-0.0181732	0.42212	51.2126	2.62e-10	13.6715	1.04e-06	0.000110785	chr2	191879252	+	rs13027923	0.037511	NA	NA	rs13027923	0.037511	chr2:191878608-191879253	Island	STAT1;STAT1	NM_139266;NM_007315	TSS1500;TSS1500
cg03562868	0.176427	-0.0230935	0.620907	47.1951	4.65e-10	13.6453	1.15e-06	0.000196463	chr6	144329922	+	NA	NA	NA	NA	NA	NA	chr6:144328916-144329847	S_Shore	PLAGL1;PLAGL1;PLAGL1;PLAGL1;PLAGL1;PLAGL1;PLAGL1;HYMAI;PLAGL1	NM_006718;NM_002656;NM_001080951;NM_001080954;NM_001080956;NM_001080953;NM_001080955;NR_002768;NM_001080952	TSS1500;TSS1500;5'UTR;TSS1500;TSS1500;TSS1500;5'UTR;TSS200;TSS1500
cg02704502	0.159104	0.0684054	0.571363	46.9439	4.83e-10	13.6427	1.18e-06	0.000203951	chr11	2036580	-	NA	NA	NA	NA	NA	NA	chr11:2033707-2033991	S_Shelf
cg14572895	-0.132555	-0.025991	0.840793	-44.9456	6.55e-10	13.6309	1.29e-06	0.000276665	chr18	61368902	+	NA	NA	NA	NA	NA	NA		OpenSea	SERPINB11	NM_080475	TSS1500
cg17633576	0.151592	-0.0247717	0.287036	46.2675	5.35e-10	13.6271	1.23e-06	0.000225795	chr12	16726789	-	NA	NA	NA	NA	NA	NA		OpenSea	LMO3;LMO3	NM_001001395;NM_018640	Body;Body
cg10927968	0.204312	0.114711	0.754808	49.4697	3.35e-10	13.6256	1.04e-06	0.000141236	chr11	1807333	+	NA	NA	NA	NA	NA	NA		OpenSea
cg09112388	0.142914	0.0436465	0.700487	45.6918	5.84e-10	13.6146	1.27e-06	0.00024651	chr21	45116634	-	NA	NA	NA	NA	NA	NA	chr21:45113961-45114264	S_Shelf
cg16658177	0.171569	-0.108543	0.76337	46.3958	5.25e-10	13.5981	1.22e-06	0.000221455	chr16	299501	-	NA	NA	rs9932041	0.049726	rs9932041	0.049726		OpenSea	ITFG3	NM_032039	5'UTR
cg08224208	-0.188044	0.0129585	0.299255	-49.3521	3.4e-10	13.5964	1.04e-06	0.000143612	chr19	15218165	-	NA	NA	NA	NA	NA	NA	chr19:15217951-15218617	Island	SYDE1	NM_033025	TSS200
cg22840852	0.299094	0.124295	0.3297	44.8831	6.62e-10	13.5919	1.29e-06	0.000279377	chr14	93215209	+	NA	NA	NA	NA	NA	NA		OpenSea	LGMN;LGMN	NM_005606;NM_001008530	TSS200;TSS200
cg13286620	0.191951	-0.00542481	0.352179	44.1159	7.47e-10	13.5897	1.33e-06	0.000315261	chr3	14715425	+	rs17040112	0.013769	NA	NA	NA	NA		OpenSea	C3orf20	NM_032137	TSS1500
cg23962250	0.286214	0.0531185	0.0844801	45.3626	6.14e-10	13.5865	1.27e-06	0.000259324	chr10	134755955	-	NA	NA	NA	NA	NA	NA	chr10:134755663-134756852	Island	C10orf93	NM_173572	1stExon
cg26711508	0.366139	0.0767405	0.729512	44.8624	6.64e-10	13.5859	1.29e-06	0.000280282	chr8	119750651	-	NA	NA	rs78399257	0.019531	rs78399257	0.019531		OpenSea
cg13430552	0.150349	0.0808985	0.692765	46.0583	5.52e-10	13.5611	1.23e-06	0.000233084	chr2	25427652	-	NA	NA	NA	NA	NA	NA	chr2:25427101-25427577	S_Shore
cg18195352	-0.155699	-0.0129609	0.462105	-44.7022	6.81e-10	13.557	1.29e-06	0.000287399	chr10	72199918	+	NA	NA	NA	NA	NA	NA	chr10:72200065-72201368	N_Shore	NODAL	NM_018055	Body
cg01255465	0.141275	0.0117888	0.324337	45.2141	6.29e-10	13.5549	1.28e-06	0.000265355	chr6	31619581	+	NA	NA	NA	NA	NA	NA	chr6:31619856-31620525	N_Shore	BAT3;BAT3;BAT3;BAT3	NM_001098534;NM_004639;NM_080702;NM_080703	5'UTR;5'UTR;5'UTR;5'UTR
cg00789198	0.17452	0.0466318	0.816105	46.7371	4.98e-10	13.5456	1.19e-06	0.000210364	chr19	42007378	+	rs7259989	0.043959	NA	NA	NA	NA		OpenSea
cg03406011	-0.143379	-0.0279712	0.77121	-44.8288	6.67e-10	13.5431	1.29e-06	0.00028176	chr3	128721956	+	NA	NA	NA	NA	NA	NA	chr3:128722283-128723036	N_Shore	CCDC48	NM_024768	Body
cg12565580	0.147574	0.0224442	0.840578	45.6525	5.87e-10	13.5309	1.27e-06	0.000247999	chr13	26483520	-	NA	NA	NA	NA	NA	NA		OpenSea	ATP8A2	NM_016529	Body
cg21911021	0.128016	0.00510372	0.0876399	44.2514	7.31e-10	13.5306	1.33e-06	0.000308556	chr19	58095011	+	NA	NA	NA	NA	NA	NA	chr19:58094739-58095764	Island	ZIK1	NM_001010879	TSS1500
cg19727801	0.146499	0.0256895	0.267587	45.2745	6.23e-10	13.5265	1.27e-06	0.000262883	chr5	140619446	+	NA	NA	NA	NA	NA	NA	chr5:140620864-140621698	N_Shore	PCDHB19P	NR_001282	TSS1500
cg03816707	0.473679	0.0863458	0.222431	44.2969	7.26e-10	13.5237	1.33e-06	0.000306341	chr20	43726544	-	NA	NA	NA	NA	NA	NA	chr20:43726297-43727372	Island	KCNS1	NM_002251	Body
cg07466217	-0.134257	0.0240385	0.632516	-44.7636	6.74e-10	13.5159	1.29e-06	0.000284648	chr12	126689156	-	NA	NA	NA	NA	NA	NA		OpenSea
cg01219426	-0.167603	-0.126527	0.172313	-46.1571	5.44e-10	13.5099	1.23e-06	0.000229608	chr11	95856658	+	NA	NA	NA	NA	NA	NA		OpenSea	MAML2	NM_032427	Body
cg07093155	-0.228692	-0.114467	0.436235	-45.2918	6.21e-10	13.5098	1.27e-06	0.000262178	chr16	9045307	+	NA	NA	NA	NA	NA	NA	chr16:9047396-9048075	N_Shelf	USP7	NM_003470	Body
cg02757970	0.240931	0.0862886	0.767792	45.3506	6.15e-10	13.509	1.27e-06	0.000259805	chr2	25427350	+	NA	NA	NA	NA	NA	NA	chr2:25427101-25427577	Island
cg11348653	-0.146015	-0.0327601	0.77876	-43.8075	7.84e-10	13.4966	1.35e-06	0.000331143	chr5	137824182	+	rs115721839	0.018679	NA	NA	NA	NA	chr5:137827399-137828201	N_Shelf
cg09490124	-0.141494	-0.0323471	0.811593	-44.7603	6.75e-10	13.4912	1.29e-06	0.000284794	chr7	105128488	-	NA	NA	NA	NA	NA	NA		OpenSea	PUS7	NM_019042	Body
cg10821261	-0.146491	-0.144434	0.347048	-44.9134	6.59e-10	13.4906	1.29e-06	0.000278058	chr12	54822725	+	NA	NA	NA	NA	NA	NA		OpenSea
cg23129573	0.203983	0.0824099	0.55674	45.3682	6.14e-10	13.4897	1.27e-06	0.0002591	chr7	73442487	-	rs41410045	0.012615	NA	NA	NA	NA		OpenSea	ELN;ELN;ELN;ELN;ELN;ELN;ELN;ELN;ELN;ELN	NM_001081752;NM_001081754;NM_001081753;NM_001081754;NM_000501;NM_001081755;NM_000501;NM_001081753;NM_001081752;NM_001081755	5'UTR;5'UTR;1stExon;1stExon;1stExon;5'UTR;5'UTR;5'UTR;1stExon;1stExon
cg06872019	0.25315	0.0778964	0.244103	49.5113	3.33e-10	13.4868	1.04e-06	0.000140406	chr13	31588778	-	NA	NA	NA	NA	NA	NA		OpenSea
cg09048205	-0.191267	-0.028389	0.140187	-44.8493	6.65e-10	13.4847	1.29e-06	0.000280855	chr5	1608656	+	NA	NA	NA	NA	NA	NA		OpenSea	LOC728613	NR_003713	Body
cg14124646	0.150829	0.0522001	0.603996	45.4153	6.09e-10	13.4805	1.27e-06	0.000257223	chr10	103824453	-	NA	NA	NA	NA	NA	NA	chr10:103824894-103825778	N_Shore	HPS6	NM_024747	TSS1500
cg09807914	0.244184	0.0985402	0.470351	44.4071	7.13e-10	13.4765	1.32e-06	0.000301053	chr11	55135331	+	NA	NA	NA	NA	NA	NA		OpenSea	OR4A15	NM_001005275	TSS200
cg01400541	-0.175466	-0.0559716	0.759441	-43.7924	7.86e-10	13.4752	1.35e-06	0.000331946	chr10	50386612	+	rs7909019	0.023462	NA	NA	NA	NA		OpenSea	C10orf128	NM_001010863	Body
cg11184091	0.196431	0.0145755	0.26486	44.0966	7.49e-10	13.475	1.33e-06	0.000316228	chr9	131843633	-	NA	NA	NA	NA	NA	NA	chr9:131842931-131843748	Island	DOLPP1;DOLPP1	NM_020438;NM_001135917	Body;Body
cg17033891	-0.176706	-0.1077	0.267294	-45.1418	6.36e-10	13.4648	1.28e-06	0.000268348	chr3	159852976	-	NA	NA	NA	NA	NA	NA		OpenSea
cg09086416	0.164833	0.0250259	0.837285	43.2944	8.52e-10	13.4591	1.38e-06	0.000359642	chr6	50428999	+	NA	NA	NA	NA	NA	NA		OpenSea
cg21752383	0.153623	0.0420112	0.544991	44.494	7.03e-10	13.4583	1.31e-06	0.000296958	chr5	140739976	+	NA	NA	NA	NA	NA	NA	chr5:140741174-140741738	N_Shore	PCDHGA4;PCDHGA2;PCDHGB2;PCDHGA1;PCDHGB1;PCDHGA3;PCDHGB2	NM_018917;NM_018915;NM_018923;NM_018912;NM_018922;NM_018916;NM_032096	Body;Body;1stExon;Body;Body;Body;1stExon
cg25471071	0.169289	0.156765	0.511095	44.2695	7.29e-10	13.4536	1.33e-06	0.000307675	chr3	1423210	+	NA	NA	NA	NA	NA	NA		OpenSea	CNTN6	NM_014461	Body
cg04129469	0.149027	-0.00979186	0.184323	43.7618	7.9e-10	13.4283	1.35e-06	0.000333576	chr1	18956762	+	NA	NA	NA	NA	NA	NA	chr1:18956895-18959829	N_Shore	PAX7;PAX7;PAX7	NM_013945;NM_001135254;NM_002584	TSS1500;TSS1500;TSS1500
cg27360098	0.306999	0.0945057	0.331335	45.6774	5.85e-10	13.4276	1.27e-06	0.000247054	chr7	73442480	-	NA	NA	rs41410045	0.012615	NA	NA		OpenSea	ELN;ELN;ELN;ELN;ELN;ELN;ELN;ELN;ELN;ELN	NM_001081752;NM_001081754;NM_001081753;NM_001081754;NM_000501;NM_001081755;NM_000501;NM_001081753;NM_001081752;NM_001081755	5'UTR;5'UTR;1stExon;1stExon;1stExon;5'UTR;5'UTR;5'UTR;1stExon;1stExon
cg00694353	0.461479	0.016357	0.798789	48.0468	4.11e-10	13.4264	1.07e-06	0.000173307	chr6	142007733	+	NA	NA	rs7768524	0.001246	NA	NA		OpenSea
cg10209474	-0.258356	-0.0410427	0.871318	-43.1156	8.77e-10	13.4251	1.41e-06	0.000370225	chr16	9181903	-	NA	NA	rs73491996	0.028336	rs73491996	0.028336	chr16:9184146-9186689	N_Shelf
cg03144714	0.133878	-0.0133263	0.166363	43.9137	7.71e-10	13.4195	1.34e-06	0.000325576	chr12	54426694	+	NA	NA	NA	NA	NA	NA	chr12:54427025-54428709	N_Shore	HOXC4;HOXC5;HOXC5	NM_014620;NM_018953;NR_003084	5'UTR;TSS200;Body
cg04453371	-0.196091	-0.0116079	0.568403	-44.3673	7.18e-10	13.4183	1.32e-06	0.000302952	chr10	30496461	+	NA	NA	NA	NA	NA	NA		OpenSea
cg18881723	-0.143259	-0.0345321	0.147131	-44.5493	6.97e-10	13.4112	1.31e-06	0.000294385	chr1	160616870	-	NA	NA	NA	NA	NA	NA		OpenSea	SLAMF1;SLAMF1	NM_003037;NM_003037	5'UTR;1stExon
cg23043544	-0.23	-0.0103494	0.487005	-44.4062	7.13e-10	13.4078	1.32e-06	0.000301096	chr7	2124092	-	NA	NA	NA	NA	NA	NA		OpenSea	MAD1L1;MAD1L1;MAD1L1	NM_003550;NM_001013837;NM_001013836	Body;Body;Body
cg19025700	0.194648	-0.0013766	0.718502	43.9601	7.66e-10	13.3901	1.34e-06	0.000323175	chr2	106016179	+	NA	NA	NA	NA	NA	NA	chr2:106014878-106015884	S_Shore	FHL2;FHL2;FHL2;FHL2	NM_201555;NM_201557;NM_001450;NM_001039492	TSS1500;5'UTR;TSS1500;TSS1500
cg02325250	-0.156336	-0.153761	0.625085	-44.2006	7.37e-10	13.3901	1.33e-06	0.000311051	chr5	131409289	+	NA	NA	NA	NA	NA	NA		OpenSea	CSF2	NM_000758	TSS200
cg09932420	0.152657	0.0183037	0.164513	44.8806	6.62e-10	13.3899	1.29e-06	0.000279487	chr8	38033464	-	NA	NA	NA	NA	NA	NA	chr8:38033408-38034643	Island	BAG4;LSM1	NM_004874;NM_014462	TSS1500;Body
cg20984663	0.175666	0.0320451	0.220863	44.8707	6.63e-10	13.3869	1.29e-06	0.000279919	chr19	14543883	-	NA	NA	NA	NA	NA	NA	chr19:14543873-14544704	Island	PKN1	NM_002741	TSS1500
cg20424781	-0.154869	-0.00722049	0.877466	-43.6867	8e-10	13.3763	1.35e-06	0.000337614	chr10	129690850	-	rs35890579	0.033549	NA	NA	NA	NA		OpenSea	CLRN3	NM_152311	1stExon
cg18422587	-0.249627	-0.0558305	0.111156	-44.051	7.55e-10	13.366	1.33e-06	0.000318527	chr7	3134670	+	rs76188411	0.035156	NA	NA	NA	NA		OpenSea
cg23238719	0.131316	-0.0183636	0.905659	43.355	8.44e-10	13.3593	1.38e-06	0.000356138	chr7	12410026	-	NA	NA	NA	NA	NA	NA		OpenSea	VWDE	NM_001135924	Body
cg10631373	0.28004	0.208955	0.579511	43.5653	8.15e-10	13.3536	1.35e-06	0.000344266	chr1	89457642	-	NA	NA	NA	NA	NA	NA	chr1:89458034-89458604	N_Shore	RBMXL1;RBMXL1;CCBL2;CCBL2	NM_001162536;NM_019610;NM_001008661;NM_001008662	5'UTR;5'UTR;5'UTR;5'UTR
cg02537108	0.172958	0.0500354	0.614027	46.3405	5.29e-10	13.3475	1.22e-06	0.000223315	chr11	77907224	-	NA	NA	rs116794406	0.010426	rs116794406	0.010426	chr11:77907211-77908088	Island	USP35	NM_020798	5'UTR
cg03565674	-0.185998	-0.00306179	0.768004	-45.602	5.92e-10	13.3399	1.27e-06	0.000249933	chr11	1507321	-	NA	NA	NA	NA	NA	NA		OpenSea	HCCA2	NM_053005	Body
cg15672022	-0.17575	-0.157467	0.482756	-43.515	8.22e-10	13.3284	1.35e-06	0.000347062	chr5	141805772	+	NA	NA	NA	NA	NA	NA		OpenSea
cg19584136	0.145497	-0.163216	0.516019	44.0784	7.51e-10	13.3271	1.33e-06	0.000317143	chr10	111975951	-	rs112904296	0.033394	NA	NA	NA	NA		OpenSea	MXI1;MXI1	NM_130439;NM_001008541	Body;5'UTR
cg20988651	-0.160369	-0.0312931	0.809078	-42.7258	9.35e-10	13.321	1.47e-06	0.000394553	chr6	32178298	+	NA	NA	NA	NA	NA	NA		OpenSea	NOTCH4	NM_004557	Body
cg21328082	-0.184966	-0.245087	0.395021	-42.4469	9.79e-10	13.3209	1.51e-06	0.000413079	chr6	41254471	+	NA	NA	NA	NA	NA	NA		OpenSea	TREM1	NM_018643	TSS200
cg16652462	0.189711	0.0592247	0.699588	47.3121	4.57e-10	13.3161	1.15e-06	0.000193081	chr17	43679667	+	NA	NA	NA	NA	NA	NA	chr17:43678854-43679702	Island	LOC644172	NR_026901	Body
cg08365738	-0.174046	-0.00255362	0.239017	-43.9068	7.72e-10	13.3145	1.34e-06	0.000325934	chr3	112324301	+	NA	NA	NA	NA	NA	NA		OpenSea	CCDC80;CCDC80	NM_199511;NM_199512	Body;Body
cg14270590	0.247363	0.0203007	0.345306	42.9297	9.04e-10	13.307	1.45e-06	0.000381605	chr14	105499706	+	NA	NA	NA	NA	NA	NA	chr14:105499802-105500021	N_Shore
cg21928095	-0.231754	-0.129718	0.300691	-42.3375	9.96e-10	13.2898	1.51e-06	0.000420616	chr19	36100748	-	NA	NA	NA	NA	NA	NA	chr19:36103554-36103804	N_Shelf
cg08991610	-0.188041	-0.0376785	0.872281	-43.6311	8.07e-10	13.2827	1.35e-06	0.000340642	chr10	104398766	+	NA	NA	NA	NA	NA	NA	chr10:104401821-104404968	N_Shelf
cg24905196	0.194691	0.011479	0.129991	42.2217	1.02e-09	13.2565	1.53e-06	0.000428763	chr3	121555186	+	NA	NA	NA	NA	NA	NA	chr3:121553820-121554236	S_Shore	IQCB1;IQCB1;EAF2	NM_001023570;NM_001023571;NM_018456	TSS1500;TSS1500;Body
cg08877463	-0.163986	-0.0110818	0.844551	-44.971	6.53e-10	13.2554	1.29e-06	0.000275575	chr1	17520718	-	NA	NA	rs117209497	0.010851	NA	NA		OpenSea
cg24745633	0.154918	-0.036652	0.15533	41.911	1.07e-09	13.2549	1.57e-06	0.000451534	chr2	202897418	+	NA	NA	NA	NA	NA	NA	chr2:202897386-202901046	Island
cg13496596	-0.158404	-0.00961061	0.566018	-43.5413	8.19e-10	13.2436	1.35e-06	0.000345596	chr9	137534945	-	NA	NA	NA	NA	NA	NA	chr9:137533359-137534397	S_Shore	COL5A1	NM_000093	Body
cg05824594	-0.159935	-0.18528	0.340129	-44.1388	7.44e-10	13.2324	1.33e-06	0.000314116	chr12	2734503	+	NA	NA	NA	NA	NA	NA		OpenSea	CACNA1C;CACNA1C;CACNA1C;CACNA1C;CACNA1C;CACNA1C;CACNA1C;CACNA1C;CACNA1C;CACNA1C;CACNA1C;CACNA1C;CACNA1C;CACNA1C;CACNA1C;CACNA1C;CACNA1C;CACNA1C;CACNA1C;CACNA1C;CACNA1C;CACNA1C;CACNA1C	NM_001129844;NM_001129827;NM_001129839;NM_001129834;NM_001129841;NM_000719;NM_001129830;NM_001167625;NM_001129843;NM_001167624;NM_001129835;NM_001129837;NM_001167623;NM_001129840;NM_199460;NM_001129833;NM_001129832;NM_001129829;NM_001129846;NM_001129836;NM_001129838;NM_001129831;NM_001129842	Body;Body;Body;Body;Body;Body;Body;Body;Body;Body;Body;Body;Body;Body;Body;Body;Body;Body;Body;Body;Body;Body;Body
cg07025785	0.192734	0.0475259	0.256227	42.3898	9.88e-10	13.2271	1.51e-06	0.000416989	chr14	76734368	+	NA	NA	NA	NA	NA	NA		OpenSea
cg07633317	0.320184	0.0615337	0.60756	42.3569	9.93e-10	13.2196	1.51e-06	0.000419265	chr16	49732623	+	NA	NA	NA	NA	NA	NA	chr16:49732348-49732712	Island	ZNF423	NM_015069	Body
cg12905261	-0.18351	-0.0128631	0.181668	-46.339	5.29e-10	13.2131	1.22e-06	0.000223363	chr3	128564782	+	rs180799428	0.0105	NA	NA	NA	NA	chr3:128564771-128565007	Island
cg14544583	-0.14981	-0.0132636	0.89194	-41.8939	1.07e-09	13.2087	1.57e-06	0.000452825	chr11	5248566	-	NA	NA	NA	NA	NA	NA		OpenSea	HBB	NM_000518	TSS1500
cg15732657	0.170159	0.0159951	0.866401	42.8588	9.14e-10	13.1937	1.45e-06	0.000386054	chr2	187458732	+	NA	NA	NA	NA	NA	NA	chr2:187454399-187455349	S_Shelf	ITGAV;ITGAV	NM_001145000;NM_002210	Body;Body
cg06754191	-0.164757	-0.0163204	0.534629	-41.9038	1.07e-09	13.1891	1.57e-06	0.000452074	chr16	1297924	-	rs118031026	0.047309	NA	NA	NA	NA		OpenSea
cg24058365	0.157003	-0.205725	0.419579	42.8385	9.18e-10	13.189	1.45e-06	0.000387335	chr1	110923328	-	NA	NA	NA	NA	NA	NA		OpenSea	SLC16A4	NM_004696	Body
cg00835745	-0.131817	-0.0518115	0.0860384	-42.5865	9.56e-10	13.1888	1.48e-06	0.000403684	chr15	79722776	-	NA	NA	rs72742526	0.030382	NA	NA	chr15:79724099-79725643	N_Shore
cg05871569	0.196776	0.0338695	0.114542	45.3765	6.13e-10	13.1821	1.27e-06	0.00025877	chr11	61891931	-	NA	NA	NA	NA	NA	NA	chr11:61891198-61891726	S_Shore	INCENP;INCENP	NM_020238;NM_001040694	5'UTR;5'UTR
cg18641908	0.159949	0.0255825	0.736715	44.0356	7.56e-10	13.1771	1.33e-06	0.000319311	chr1	4129718	+	NA	NA	rs58720249	0.013032	rs58720249	0.013032		OpenSea
cg07712663	0.16906	-0.0277268	0.378615	44.6949	6.82e-10	13.1651	1.29e-06	0.000287728	chr2	16789846	+	rs76820058	0.011729	NA	NA	NA	NA		OpenSea	FAM49A	NM_030797	5'UTR
cg11834956	-0.225514	-0.0444258	0.827858	-43.5401	8.19e-10	13.1599	1.35e-06	0.000345661	chr19	1824369	+	NA	NA	NA	NA	NA	NA	chr19:1822339-1822638	S_Shore	REXO1	NM_020695	Body
cg12744859	0.146536	0.0163551	0.738251	42.2257	1.01e-09	13.1566	1.53e-06	0.000428482	chr17	46669492	-	rs57183284	0.033884	NA	NA	NA	NA	chr17:46669434-46669811	Island	LOC404266;HOXB5;LOC404266;LOC404266;LOC404266	NR_033204;NM_002147;NR_033201;NR_033203;NR_033202	TSS200;3'UTR;Body;TSS200;Body
cg27171194	0.366537	0.112135	0.542952	42.2266	1.01e-09	13.1557	1.53e-06	0.000428417	chr1	3229579	-	NA	NA	NA	NA	NA	NA		OpenSea	PRDM16;PRDM16	NM_022114;NM_199454	Body;Body
cg20938170	-0.127077	-0.00292022	0.697674	-41.8177	1.09e-09	13.1535	1.58e-06	0.000458635	chr11	75428910	-	NA	NA	NA	NA	NA	NA		OpenSea	MOGAT2	NM_025098	TSS200
cg26432474	-0.194734	-0.0208184	0.69065	-42.5896	9.56e-10	13.1512	1.48e-06	0.00040348	chr11	94037805	-	NA	NA	NA	NA	NA	NA		OpenSea	FOLR4	NM_001080486	TSS1500
cg06314111	0.124836	0.0464349	0.844957	41.6446	1.12e-09	13.1431	1.62e-06	0.000472159	chr12	58119915	+	NA	NA	NA	NA	NA	NA	chr12:58119909-58121551	Island	AGAP2;LOC100130776;AGAP2	NM_014770;NR_027032;NM_001122772	3'UTR;TSS200;3'UTR
cg05573412	-0.115869	-0.00855356	0.782527	-41.5063	1.14e-09	13.1421	1.62e-06	0.000483297	chr1	3238152	+	NA	NA	NA	NA	NA	NA	chr1:3239915-3240261	N_Shore	PRDM16;PRDM16	NM_022114;NM_199454	Body;Body
cg04032071	0.243692	-0.0110099	0.248988	42.8213	9.2e-10	13.1416	1.45e-06	0.000388429	chr12	54376241	-	NA	NA	NA	NA	NA	NA	chr12:54378696-54380102	N_Shelf
cg18096251	-0.335238	-0.0374164	0.822158	-43.3545	8.44e-10	13.1311	1.38e-06	0.000356165	chr5	2205553	-	rs1993567	0.011974	NA	NA	NA	NA		OpenSea
cg24392970	0.185041	0.100703	0.537122	45.9201	5.64e-10	13.1302	1.25e-06	0.000238046	chr13	86373600	-	NA	NA	NA	NA	NA	NA		OpenSea	SLITRK6	NM_032229	TSS200
cg11867308	0.154082	0.0338438	0.818578	41.3457	1.18e-09	13.1141	1.62e-06	0.000496601	chr22	50885658	+	NA	NA	NA	NA	NA	NA	chr22:50885457-50885710	Island	SBF1	NM_002972	Body
cg19243391	-0.262809	0.00506238	0.513967	-49.2184	3.47e-10	13.1007	1.04e-06	0.000146371	chr12	53400895	-	NA	NA	NA	NA	NA	NA	chr12:53399872-53400896	Island	EIF4B	NM_001417	Body
cg16529477	0.202567	0.0306563	0.179814	41.1728	1.21e-09	13.1002	1.62e-06	0.000511393	chr2	223164854	+	rs45506598	0.020833	NA	NA	NA	NA	chr2:223162946-223163912	S_Shore	PAX3;PAX3;PAX3;PAX3;PAX3;CCDC140;PAX3;PAX3;PAX3	NM_013942;NM_000438;NM_181460;NM_181457;NM_181458;NM_153038;NM_181461;NM_001127366;NM_181459	TSS1500;TSS1500;TSS1500;TSS1500;TSS1500;5'UTR;TSS1500;TSS1500;TSS1500
cg09832245	-0.140733	-0.151482	0.292635	-41.9006	1.07e-09	13.0965	1.57e-06	0.000452318	chr16	85494611	-	rs79629028	0.025195	NA	NA	NA	NA		OpenSea
cg17300051	0.136461	0.0148648	0.127066	41.1378	1.22e-09	13.0886	1.62e-06	0.000514446	chr2	155554130	+	NA	NA	NA	NA	NA	NA	chr2:155554005-155556069	Island	KCNJ3	NM_002239	TSS1500
cg03538922	0.176063	0.0187134	0.63238	44.4982	7.03e-10	13.0868	1.31e-06	0.000296759	chr16	87737870	-	NA	NA	NA	NA	NA	NA	chr16:87738617-87738851	N_Shore	LOC100129637	NR_024488	Body
cg07173484	-0.2036	-0.0125987	0.793412	-41.3077	1.18e-09	13.0856	1.62e-06	0.000499806	chr16	67237089	-	NA	NA	NA	NA	NA	NA	chr16:67233032-67233862	S_Shelf	ELMO3;MIR328	NM_024712;NR_029887	Body;TSS1500
cg03308628	-0.344887	0.00150347	0.358789	-61.8504	6.98e-11	13.0839	5.63e-07	2.95e-05	chr12	95942287	+	NA	NA	NA	NA	NA	NA	chr12:95941906-95942979	Island	USP44;USP44	NM_001042403;NM_032147	5'UTR;5'UTR
cg00937568	-0.221146	-0.0435683	0.228696	-41.5203	1.14e-09	13.071	1.62e-06	0.000482154	chr21	34602128	+	NA	NA	NA	NA	NA	NA	chr21:34602241-34603265	N_Shore	IFNAR2;IFNAR2;IFNAR2	NM_207584;NM_000874;NM_207585	TSS200;TSS200;TSS200
cg24859433	-0.161412	-0.0354128	0.811785	-41.8552	1.08e-09	13.0533	1.58e-06	0.000455766	chr6	30720203	-	NA	NA	NA	NA	NA	NA		OpenSea
cg15495124	-0.139415	0.024063	0.453721	-41.2265	1.2e-09	13.052	1.62e-06	0.000506747	chr1	93427847	-	NA	NA	NA	NA	NA	NA	chr1:93426512-93427754	S_Shore	FAM69A	NM_001006605	TSS1500
cg19250002	0.231648	0.0923467	0.263769	41.7482	1.1e-09	13.0519	1.59e-06	0.000464015	chr22	20460068	+	NA	NA	NA	NA	NA	NA	chr22:20459267-20461473	Island	RIMBP3	NM_015672	1stExon
cg19520234	0.195667	0.0366968	0.607452	43.8112	7.84e-10	13.0495	1.35e-06	0.000330948	chr4	141391053	-	NA	NA	NA	NA	NA	NA		OpenSea
cg06412669	-0.17037	-0.0654429	0.197516	-41.1223	1.22e-09	13.0338	1.62e-06	0.000515804	chr17	78735550	-	NA	NA	NA	NA	NA	NA		OpenSea	RPTOR;RPTOR	NM_001163034;NM_020761	Body;Body
cg01174786	-0.117226	-0.0228255	0.827039	-40.8097	1.29e-09	13.027	1.66e-06	0.000544127	chr16	4027541	+	NA	NA	NA	NA	NA	NA	chr16:4027422-4027709	Island	ADCY9	NM_001116	Body
cg24572137	-0.132574	-0.0903108	0.323733	-41.1491	1.22e-09	13.0249	1.62e-06	0.000513461	chr3	129327679	+	NA	NA	NA	NA	NA	NA	chr3:129323915-129325332	S_Shelf
cg23327859	0.128185	0.0468897	0.469039	41.0645	1.23e-09	13.0238	1.63e-06	0.000520911	chr12	49111433	-	NA	NA	NA	NA	NA	NA	chr12:49110055-49110881	S_Shore	CCNT1	NM_001240	TSS1500
cg26164155	0.196875	-0.00698716	0.143302	40.7118	1.31e-09	13.0174	1.69e-06	0.000553358	chr14	20937375	-	NA	NA	NA	NA	NA	NA		OpenSea	PNP	NM_000270	TSS200
cg22226091	-0.129304	-0.0795058	0.201782	-41.3443	1.18e-09	13.0171	1.62e-06	0.000496711	chr18	43684032	-	NA	NA	NA	NA	NA	NA	chr18:43684113-43684847	N_Shore	ATP5A1;HAUS1;HAUS1	NM_001001937;NR_026978;NM_138443	5'UTR;TSS1500;TSS1500
cg09691134	0.124639	-0.0439259	0.833602	41.0078	1.25e-09	13.0156	1.64e-06	0.00052598	chr1	234734475	-	NA	NA	NA	NA	NA	NA	chr1:234735534-234736120	N_Shore
cg08672956	0.138857	-0.000210285	0.75545	41.4974	1.15e-09	13.0124	1.62e-06	0.00048402	chr11	116640933	-	NA	NA	NA	NA	NA	NA	chr11:116643309-116643892	N_Shelf	BUD13;BUD13	NM_001159736;NM_032725	Body;Body
cg23221723	-0.12451	-0.144119	0.340588	-40.9979	1.25e-09	13.0119	1.64e-06	0.000526867	chr8	22963367	-	NA	NA	NA	NA	NA	NA	chr8:22960384-22960927	S_Shelf	TNFRSF10C	NM_003841	Body
cg04075973	0.231394	0.149678	0.285779	40.5604	1.35e-09	13.0117	1.69e-06	0.00056799	chr11	118781608	-	NA	NA	NA	NA	NA	NA	chr11:118781060-118781732	Island	BCL9L;BCL9L	NM_182557;NM_182557	1stExon;5'UTR
cg09678939	0.179801	0.221585	0.465041	40.9766	1.25e-09	13.0009	1.64e-06	0.000528791	chr6	149806081	+	NA	NA	NA	NA	NA	NA		OpenSea	ZC3H12D;ZC3H12D	NM_207360;NM_207360	5'UTR;1stExon
cg14740554	-0.199292	-0.119642	0.496799	-41.495	1.15e-09	12.9998	1.62e-06	0.000484213	chr6	32713607	-	rs138296677	0.019011	NA	NA	NA	NA		OpenSea	HLA-DQA2	NM_020056	Body
cg25539979	0.138205	0.0244535	0.145271	40.5879	1.34e-09	12.9864	1.69e-06	0.000565292	chr15	74415439	-	NA	NA	NA	NA	NA	NA		OpenSea
cg24799795	0.169689	-0.00354535	0.684911	40.6368	1.33e-09	12.9792	1.69e-06	0.000560549	chr11	5959658	-	NA	NA	NA	NA	NA	NA		OpenSea
cg14748380	-0.301215	-0.14413	0.278846	-40.6477	1.33e-09	12.9765	1.69e-06	0.000559501	chr1	179713788	-	NA	NA	NA	NA	NA	NA	chr1:179711947-179713951	Island	FAM163A	NM_173509	5'UTR
cg16324725	0.131064	0.024604	0.827442	41.2769	1.19e-09	12.9756	1.62e-06	0.000502423	chr18	44706583	+	NA	NA	NA	NA	NA	NA	chr18:44702571-44702840	S_Shelf
cg20702913	0.156592	-0.00819379	0.202243	41.9586	1.06e-09	12.9728	1.57e-06	0.000447957	chr2	10183115	+	rs73157729	0.038884	NA	NA	NA	NA	chr2:10182635-10184702	Island	KLF11	NM_003597	TSS1500
cg15555095	-0.130838	0.0356315	0.803248	-41.211	1.2e-09	12.9706	1.62e-06	0.000508077	chr13	25641307	+	rs3002185	0.000616	NA	NA	NA	NA	chr13:25643112-25643562	N_Shore
cg10082647	0.240708	0.0504121	0.811342	40.4828	1.36e-09	12.9688	1.7e-06	0.000575659	chr12	107348855	-	NA	NA	NA	NA	NA	NA	chr12:107349152-107350089	N_Shore	C12orf23	NM_152261	TSS1500
cg27642470	0.227732	0.0209292	0.1839	48.6662	3.75e-10	12.9673	1.06e-06	0.000158422	chr6	117802710	-	NA	NA	NA	NA	NA	NA	chr6:117803497-117804671	N_Shore	DCBLD1	NM_173674	TSS1500
cg11925729	0.169377	-0.0292719	0.583325	43.604	8.1e-10	12.9637	1.35e-06	0.00034213	chr5	140562988	-	NA	NA	NA	NA	NA	NA	chr5:140563510-140564361	N_Shore	PCDHB16	NM_020957	1stExon
cg01311805	-0.120016	-0.010569	0.819691	-40.6612	1.32e-09	12.9578	1.69e-06	0.000558197	chr11	35971736	+	rs263096	0.002283	NA	NA	NA	NA		OpenSea	LDLRAD3	NM_174902	Body
cg18369990	-0.246688	-0.121506	0.581023	-50.4251	2.93e-10	12.951	1.04e-06	0.000123505	chr2	112941244	+	rs74805957	0.013021	NA	NA	NA	NA	chr2:112939287-112939563	S_Shore	FBLN7;FBLN7	NM_153214;NM_001128165	Body;Body
cg00835193	-0.170281	-0.0135057	0.819036	-41.9086	1.07e-09	12.9445	1.57e-06	0.000451713	chr19	2291780	-	NA	NA	NA	NA	NA	NA	chr19:2289895-2291904	Island	LINGO3	NM_001101391	5'UTR
cg19303898	0.164091	0.208815	0.611076	40.543	1.35e-09	12.9442	1.69e-06	0.000569695	chr1	170115258	-	NA	NA	NA	NA	NA	NA		OpenSea	METTL11B	NM_001136107	1stExon
cg17215361	-0.124016	0.00888142	0.775633	-40.6121	1.33e-09	12.9399	1.69e-06	0.000562946	chr11	134233646	+	NA	NA	NA	NA	NA	NA	chr11:134231727-134231958	S_Shore	GLB1L2	NM_138342	Body
cg22617819	-0.206398	-0.0451556	0.837181	-39.9893	1.49e-09	12.9399	1.78e-06	0.000627288	chr1	44378782	+	NA	NA	NA	NA	NA	NA		OpenSea	ST3GAL3;ST3GAL3;ST3GAL3;ST3GAL3;ST3GAL3;ST3GAL3;ST3GAL3;ST3GAL3;ST3GAL3;ST3GAL3	NM_174968;NM_006279;NM_174971;NM_174963;NM_174967;NM_174969;NM_174970;NM_174964;NM_174965;NM_174966	Body;Body;Body;Body;Body;Body;Body;Body;Body;Body
cg14258501	-0.175147	-0.0711896	0.692747	-43.6814	8e-10	12.9258	1.35e-06	0.000337902	chr6	31680228	-	NA	NA	NA	NA	NA	NA		OpenSea	LY6G6E;LY6G6E	NR_024541;NR_003673	Body;Body
cg26426488	-0.222704	-0.146197	0.594528	-43.5945	8.12e-10	12.9252	1.35e-06	0.00034265	chr7	100461644	+	NA	NA	NA	NA	NA	NA	chr7:100463758-100464146	N_Shelf	SLC12A9	NM_020246	Body
cg15616083	-0.243484	-0.0124951	0.635892	-41.3234	1.18e-09	12.925	1.62e-06	0.000498477	chr20	62104607	-	NA	NA	rs74825785	0.019114	NA	NA	chr20:62102541-62103995	S_Shore	KCNQ2;KCNQ2;KCNQ2;KCNQ2;KCNQ2	NM_004518;NM_172109;NM_172108;NM_172106;NM_172107	TSS1500;TSS1500;TSS1500;TSS1500;TSS1500
cg26554567	-0.119926	-0.0175793	0.27769	-40.1113	1.45e-09	12.9222	1.76e-06	0.000614046	chr19	13617382	+	NA	NA	NA	NA	NA	NA	chr19:13616752-13617267	S_Shore	CACNA1A;CACNA1A	NM_001127221;NM_001127222	TSS200;TSS200
cg08230553	0.140523	0.0140414	0.739157	41.1458	1.22e-09	12.9177	1.62e-06	0.000513749	chr14	52208050	-	rs7153188	0.03345	NA	NA	NA	NA		OpenSea
cg06802522	0.214685	0.0244524	0.115439	43.2545	8.57e-10	12.9155	1.39e-06	0.000361977	chr8	124173231	-	NA	NA	NA	NA	NA	NA	chr8:124172800-124173541	Island
cg08511651	0.193015	0.0559849	0.388754	40.0937	1.46e-09	12.9044	1.76e-06	0.000615944	chr6	26017619	-	rs34541321	0.01928	NA	NA	NA	NA	chr6:26020671-26021125	N_Shelf	HIST1H1A	NM_005325	1stExon
cg16557698	-0.138079	-0.0181982	0.879622	-40.5996	1.34e-09	12.9025	1.69e-06	0.000564152	chr1	37513490	-	NA	NA	NA	NA	NA	NA		OpenSea
cg06130322	-0.148368	-0.00125112	0.490587	-40.2325	1.42e-09	12.9015	1.73e-06	0.000601214	chr12	129103970	+	rs114413127	0.012163	NA	NA	NA	NA		OpenSea	TMEM132C	NM_001136103	Body
cg23200342	0.120635	0.0318127	0.407531	39.7657	1.55e-09	12.9014	1.79e-06	0.000652411	chr19	38042034	-	NA	NA	NA	NA	NA	NA	chr19:38039561-38040395	S_Shore	ZNF540	NM_152606	TSS1500
cg01432663	0.256109	0.0928096	0.51531	51.0089	2.7e-10	12.9009	1.04e-06	0.000113925	chr11	133529949	+	NA	NA	NA	NA	NA	NA		OpenSea
cg11964823	-0.310025	-0.058704	0.413092	-40.3246	1.4e-09	12.8959	1.72e-06	0.00059166	chr6	31466726	-	NA	NA	NA	NA	NA	NA	chr6:31465460-31466188	S_Shore	MICB	NM_005931	Body
cg02297541	0.133857	0.00324053	0.322045	40.9466	1.26e-09	12.895	1.64e-06	0.000531514	chr6	33180841	+	NA	NA	NA	NA	NA	NA	chr6:33181010-33181256	N_Shore
cg26751972	-0.177058	0.111653	0.426222	-42.1369	1.03e-09	12.8942	1.54e-06	0.000434844	chr6	29692000	+	NA	NA	NA	NA	NA	NA	chr6:29691106-29692093	Island	HLA-F;HLA-F;HLA-F	NM_001098478;NM_001098479;NM_018950	Body;Body;Body
cg24880665	-0.121108	-0.200701	0.496929	-40.2827	1.41e-09	12.8933	1.72e-06	0.00059598	chr1	202772164	+	NA	NA	NA	NA	NA	NA	chr1:202776003-202777727	N_Shelf	KDM5B	NM_006618	Body
cg27225686	0.296465	-0.0225362	0.288764	41.1344	1.22e-09	12.891	1.62e-06	0.000514745	chr15	95830037	-	NA	NA	NA	NA	NA	NA		OpenSea
cg22532377	-0.131724	-0.00509834	0.849771	-39.5699	1.6e-09	12.8802	1.8e-06	0.000675356	chr10	133872376	-	NA	NA	rs80097235	0.013032	NA	NA		OpenSea
cg12471950	0.196872	0.0233803	0.187281	40.4038	1.38e-09	12.878	1.72e-06	0.000583583	chr11	5706401	-	NA	NA	NA	NA	NA	NA		OpenSea	TRIM5;TRIM5;TRIM5	NM_033092;NM_033093;NM_033034	TSS200;TSS200;TSS200
cg10148764	0.174206	-0.0656599	0.244083	42.8804	9.11e-10	12.8708	1.45e-06	0.00038469	chr2	101618394	+	NA	NA	NA	NA	NA	NA	chr2:101618247-101618658	Island	RPL31;RPL31;RPL31	NM_001099693;NM_000993;NM_001098577	TSS1500;TSS1500;TSS1500
cg19818308	0.144746	0.0321308	0.38591	41.2924	1.19e-09	12.8702	1.62e-06	0.000501101	chr14	75946745	-	NA	NA	NA	NA	NA	NA		OpenSea
cg19715771	0.123974	0.0162318	0.0971183	39.6097	1.59e-09	12.8689	1.8e-06	0.000670615	chr17	77810912	+	NA	NA	NA	NA	NA	NA	chr17:77812016-77812276	N_Shore	CBX4	NM_003655	Body
cg01447475	0.239109	0.20243	0.394549	41.2031	1.21e-09	12.8629	1.62e-06	0.000508759	chr2	30510887	-	NA	NA	NA	NA	NA	NA		OpenSea
cg14315054	-0.114675	-0.00998048	0.917926	-39.826	1.53e-09	12.86	1.78e-06	0.000645522	chr1	221068730	-	NA	NA	NA	NA	NA	NA	chr1:221068782-221069159	N_Shore
cg14573817	0.155279	0.0967913	0.780383	41.048	1.24e-09	12.8568	1.63e-06	0.000522378	chr12	107348689	-	NA	NA	NA	NA	NA	NA	chr12:107349152-107350089	N_Shore	C12orf23	NM_152261	TSS1500
cg23927970	0.269794	-0.00999855	0.602934	52.0384	2.35e-10	12.8489	1e-06	9.9e-05	chr11	504933	-	NA	NA	NA	NA	NA	NA	chr11:506353-508009	N_Shore	RNH1;RNH1;RNH1;RNH1;RNH1;RNH1;RNH1;RNH1	NM_203384;NM_203385;NM_203387;NM_203388;NM_203383;NM_203389;NM_002939;NM_203386	5'UTR;5'UTR;5'UTR;5'UTR;5'UTR;5'UTR;5'UTR;5'UTR
cg07770777	0.250018	0.0599651	0.756903	39.6351	1.58e-09	12.8436	1.8e-06	0.000667612	chr13	113528375	+	rs111510711	0.011894	NA	NA	NA	NA		OpenSea	ATP11A;ATP11A	NM_015205;NM_032189	Body;Body
cg07001734	-0.244833	-0.0216806	0.205289	-39.9749	1.49e-09	12.8428	1.78e-06	0.000628874	chr14	102829788	+	NA	NA	NA	NA	NA	NA	chr14:102829156-102829873	Island	TECPR2;CINP	NM_014844;NM_032630	5'UTR;TSS1500
cg08447739	0.189507	0.05936	0.593075	42.692	9.4e-10	12.8421	1.47e-06	0.000396745	chr10	124220359	+	NA	NA	NA	NA	NA	NA	chr10:124220338-124222240	Island	HTRA1	NM_002775	TSS1500
cg07356549	0.188202	0.0904785	0.458652	40.3557	1.39e-09	12.842	1.72e-06	0.000588476	chr1	212091686	-	NA	NA	NA	NA	NA	NA		OpenSea
cg23669043	-0.143487	0.00101541	0.489062	-40.322	1.4e-09	12.8389	1.72e-06	0.000591925	chr11	66336244	+	NA	NA	NA	NA	NA	NA	chr11:66335575-66336151	S_Shore	CTSF	NM_003793	TSS200
cg21073930	0.314807	0.225026	0.751419	40.9444	1.26e-09	12.831	1.64e-06	0.000531706	chr19	12984170	+	NA	NA	NA	NA	NA	NA	chr19:12984132-12985466	Island	MAST1	NM_014975	Body
cg13090671	0.123278	-0.0288014	0.325947	39.9009	1.51e-09	12.8244	1.78e-06	0.000637092	chr6	31431002	-	NA	NA	NA	NA	NA	NA		OpenSea	HCP5	NM_006674	1stExon
cg00226956	-0.13187	0.0184148	0.599344	-39.882	1.51e-09	12.8232	1.78e-06	0.000639205	chr5	680438	+	NA	NA	NA	NA	NA	NA	chr5:677813-678135	S_Shelf	TPPP	NM_007030	5'UTR
cg24720777	-0.159934	-0.0191769	0.855035	-39.9603	1.49e-09	12.8202	1.78e-06	0.00063049	chr2	40658342	+	NA	NA	NA	NA	NA	NA		OpenSea	SLC8A1;SLC8A1;SLC8A1;SLC8A1	NM_001112801;NM_001112802;NM_021097;NM_001112800	TSS1500;5'UTR;TSS1500;TSS1500
cg02787737	-0.348325	-0.104452	0.219892	-39.5284	1.61e-09	12.8166	1.8e-06	0.000680335	chr11	133928346	+	NA	NA	NA	NA	NA	NA		OpenSea
cg20542190	0.207158	0.0296066	0.633877	41.2957	1.19e-09	12.8147	1.62e-06	0.000500822	chr19	54850619	-	NA	NA	NA	NA	NA	NA		OpenSea	LILRA4	NM_012276	TSS200
cg10449408	0.132078	0.0193578	0.196493	39.7781	1.54e-09	12.8133	1.79e-06	0.000650992	chr6	151186502	+	rs62432679	0.017383	NA	NA	NA	NA	chr6:151186747-151188112	N_Shore	MTHFD1L	NM_015440	TSS200
cg12162759	0.132199	0.0106278	0.717387	39.6019	1.59e-09	12.8033	1.8e-06	0.000671542	chr18	74535946	+	NA	NA	NA	NA	NA	NA	chr18:74533809-74535905	S_Shore	ZNF236	NM_007345	TSS200
cg10929690	0.231435	0.0338837	0.71121	41.3203	1.18e-09	12.8028	1.62e-06	0.000498738	chr18	77376689	-	NA	NA	NA	NA	NA	NA	chr18:77376688-77377995	Island
cg18871253	0.123107	0.0337102	0.719151	39.6287	1.58e-09	12.8017	1.8e-06	0.000668371	chr7	114055137	-	NA	NA	NA	NA	NA	NA		OpenSea	FOXP2;FOXP2;FOXP2;FOXP2;FOXP2;FOXP2	NM_148898;NM_148898;NM_148899;NM_014491;NM_014491;NM_148899	1stExon;5'UTR;5'UTR;1stExon;5'UTR;1stExon
cg02790305	-0.241755	-0.169804	0.21526	-48.3927	3.9e-10	12.7892	1.07e-06	0.000164806	chr4	186732932	+	NA	NA	NA	NA	NA	NA		OpenSea	SORBS2;SORBS2;SORBS2;SORBS2;SORBS2;SORBS2;SORBS2	NM_003603;NM_021069;NM_001145670;NM_001145670;NM_001145671;NM_003603;NM_001145672	5'UTR;5'UTR;5'UTR;1stExon;TSS1500;1stExon;TSS1500
cg02452966	0.156251	0.224183	0.651209	41.5591	1.13e-09	12.7879	1.62e-06	0.000479008	chr19	39056216	-	NA	NA	NA	NA	NA	NA	chr19:39055499-39056379	Island	RYR1;RYR1	NM_000540;NM_001042723	Body;Body
cg04850659	0.182924	0.0831681	0.46021	40.3909	1.39e-09	12.7669	1.72e-06	0.000584892	chr1	17019133	+	rs141700493	0.0293	NA	NA	NA	NA	chr1:17018683-17020959	Island	ESPNP	NR_026567	Body
cg24757978	0.122383	0.0558141	0.413394	39.2943	1.68e-09	12.7648	1.86e-06	0.000709236	chr3	69003455	-	NA	NA	NA	NA	NA	NA		OpenSea
cg27489873	-0.171205	-0.142085	0.654692	-40.6154	1.33e-09	12.7632	1.69e-06	0.000562625	chr2	217088135	+	NA	NA	NA	NA	NA	NA		OpenSea
cg23202167	0.139649	-0.0270703	0.683683	39.8213	1.53e-09	12.7619	1.78e-06	0.000646055	chr19	42442230	+	NA	NA	NA	NA	NA	NA	chr19:42444020-42445255	N_Shore
cg22918949	-0.12425	-0.0261156	0.910253	-39.634	1.58e-09	12.7602	1.8e-06	0.000667751	chr10	78389455	-	NA	NA	NA	NA	NA	NA		OpenSea
cg03371384	0.173974	0.0110432	0.611061	39.2603	1.69e-09	12.7566	1.87e-06	0.000713538	chr11	69260271	-	NA	NA	NA	NA	NA	NA	chr11:69258149-69258544	S_Shore
cg02329527	0.188475	0.02591	0.671521	40.1688	1.44e-09	12.7557	1.75e-06	0.00060792	chr3	19975483	-	NA	NA	NA	NA	NA	NA		OpenSea	EFHB	NM_144715	1stExon
cg19057899	-0.109998	-0.0920578	0.735262	-39.0929	1.74e-09	12.7511	1.88e-06	0.000735221	chr17	47093955	+	NA	NA	NA	NA	NA	NA	chr17:47091973-47092211	S_Shore	IGF2BP1;IGF2BP1	NM_006546;NM_001160423	Body;Body
cg21671020	0.202445	-0.00207717	0.20346	39.8784	1.52e-09	12.7445	1.78e-06	0.000639606	chr6	30068493	-	rs74530165	0.033852	NA	NA	NA	NA	chr6:30068492-30068794	Island
cg04231019	-0.113978	0.0307427	0.726895	-39.1629	1.72e-09	12.7429	1.88e-06	0.000726061	chr16	20363009	-	NA	NA	NA	NA	NA	NA	chr16:20359767-20360498	S_Shelf	UMOD;UMOD	NM_003361;NM_001008389	5'UTR;5'UTR
cg22528123	-0.196256	-0.0133985	0.840356	-38.86	1.82e-09	12.7412	1.91e-06	0.000766621	chr15	67417964	-	NA	NA	NA	NA	NA	NA		OpenSea	SMAD3;SMAD3	NM_001145102;NM_005902	TSS200;Body
cg08351131	-0.137541	-0.158691	0.443745	-39.7167	1.56e-09	12.7199	1.79e-06	0.000658074	chr17	43242591	-	NA	NA	NA	NA	NA	NA	chr17:43238260-43239233	S_Shelf	HEXIM2	NM_144608	Body
cg05460318	-0.363263	0.0266166	0.197294	-39.1224	1.73e-09	12.7189	1.88e-06	0.000731347	chr1	232941530	+	NA	NA	NA	NA	NA	NA	chr1:232941054-232941707	Island	KIAA1383	NM_019090	1stExon
cg02117102	-0.137874	0.0139739	0.792721	-39.3909	1.65e-09	12.7142	1.83e-06	0.000697147	chr1	22210229	-	NA	NA	NA	NA	NA	NA	chr1:22210992-22211318	N_Shore	HSPG2	NM_005529	Body
cg20813589	0.200405	-0.0101954	0.638037	38.9579	1.78e-09	12.7111	1.9e-06	0.000753243	chr11	504930	+	NA	NA	NA	NA	NA	NA	chr11:506353-508009	N_Shore	RNH1;RNH1;RNH1;RNH1;RNH1;RNH1;RNH1;RNH1	NM_203384;NM_203385;NM_203387;NM_203388;NM_203383;NM_203389;NM_002939;NM_203386	5'UTR;5'UTR;5'UTR;5'UTR;5'UTR;5'UTR;5'UTR;5'UTR
cg15881597	-0.177828	0.0340171	0.464092	-42.4335	9.81e-10	12.7068	1.51e-06	0.000413989	chr7	73085754	-	NA	NA	NA	NA	NA	NA	chr7:73081843-73082705	S_Shelf	VPS37D	NM_001077621	3'UTR
cg20932765	-0.165376	-0.00749079	0.204958	-39.4506	1.63e-09	12.6899	1.82e-06	0.000689783	chr1	115054143	-	NA	NA	NA	NA	NA	NA	chr1:115053060-115054264	Island	TRIM33;TRIM33	NM_033020;NM_015906	TSS1500;TSS1500
cg20120208	0.210077	0.129754	0.589385	38.6625	1.88e-09	12.6893	1.93e-06	0.000794474	chr10	102896869	+	NA	NA	NA	NA	NA	NA	chr10:102893660-102895059	S_Shore	TLX1	NM_005521	3'UTR
cg23858360	0.262085	0.00283432	0.379871	50.1199	3.05e-10	12.6888	1.04e-06	0.000128876	chr10	82213490	-	NA	NA	NA	NA	NA	NA	chr10:82213556-82214760	N_Shore	TSPAN14;TSPAN14	NM_001128309;NM_030927	TSS1500;TSS1500
cg08650890	0.436741	0.260086	0.636554	39.8472	1.52e-09	12.6835	1.78e-06	0.00064312	chr6	32064613	+	NA	NA	NA	NA	NA	NA	chr6:32063533-32065044	Island	TNXB	NM_019105	Body
cg08543028	0.246183	-0.156019	0.433548	38.9932	1.77e-09	12.6828	1.9e-06	0.000748482	chr12	31902503	+	NA	NA	NA	NA	NA	NA		OpenSea
cg17624536	-0.148509	-0.175483	0.417047	-38.9022	1.8e-09	12.6806	1.9e-06	0.000760819	chr6	106440910	-	NA	NA	NA	NA	NA	NA	chr6:106441986-106442912	N_Shore
cg19942731	0.229463	-0.0798663	0.430833	38.552	1.92e-09	12.6666	1.95e-06	0.000810556	chr22	45609421	+	rs77646596	0.030408	NA	NA	NA	NA		OpenSea	C22orf9;C22orf9	NM_001009880;NM_015264	Body;TSS1500
cg03065311	0.326977	0.0422134	0.217124	39.8312	1.53e-09	12.6649	1.78e-06	0.000644936	chr20	62601662	-	NA	NA	NA	NA	NA	NA	chr20:62600653-62601676	Island	ZNF512B	NM_020713	TSS1500
[truncated: 121,594 more rows]

## Sheet: DMR_Gender_BCuncorrected
chr	start (hg19)	end (hg19)	value	area	cluster	L	clusterL	p.value	p.valueArea	Gene_1	Gene_2	pos LaminB1 (hg19)	value LaminB1
[truncated: 66 more rows]

## Sheet: DMR_Gender_BCcorrected
chr	start (hg19)	end (hg19)	value	area	cluster	L	clusterL	p.value	p.valueArea	Gene_1	Gene_2	pos LaminB1 (hg19)	value LaminB1
[truncated: 161 more rows]
